# Supplementary material for: Application of the comprehensive set of heterozygous yeast deletion mutants to elucidate the molecular basis of cellular chromium toxicity
Source: Genome Biol. 2007 Dec 18;8(12):R268. doi: 10.1186/gb-2007-8-12-r268 (PMC2246270; doi:10.1186/gb-2007-8-12-r268)
Supplement: Additional data file 1 — Growth data for each heterozygote strain under Cr stress. [file gb-2007-8-12-r268-S1.xls]

## Sheet: Sheet1
Additional data file 1. Growth Data for Individual Heterozygous Strains under Chromium Stress
1Essential gene functions marked (according to http://www.yeastgenome.org)
2Differences in the mean log-ratios (relative strain abundances) between control incubations and incubations with Cr (see Materials and methods)
Positive values indicate improved growth with Cr relative to effects on other strains (tendency towards haploproficiency); Negative values indicate poorer growth with Cr relative to effects on other strains (tendency towards haploinsufficiency).
3False discovery rates (q) <0.05 were taken to indicate a significant haploinsufficient or haploproficient growth effect
4strains showing poor hybridisation, for which data were not available
5strains that were not detectable in the control but which gave a signal in the Cr condition (strongly haploproficient; see Materials and methods)
6strains giving a median signal from hybridizations that was not significantly above background in the Cr ondition (strongly haploinsufficient; see Materials and methods)
Heterozygous gene			Cr
Systematic name	Standard name	Essential?1	Size of growth effect2	q-value3
YAL001C	TFC3	essential	0.0124507	0.605762
YAL002W	VPS8		-0.00545585	0.668281
YAL003W	EFB1	essential	0.00850388	0.611838
YAL004W			-0.0236056	0.278045
YAL005C	SSA1		PH4	PH
YAL007C	ERP2		0.0081468	0.687001
YAL008W	FUN14		0.0195524	0.336727
YAL009W	SPO7		-0.00904814	0.550837
YAL010C	MDM10		-0.00367067	0.677164
YAL011W	SWC3		0.0321517	0.322872
YAL012W	CYS3		0.00385504	0.667948
YAL013W	DEP1		0.0500834	0.414419
YAL014C	SYN8		-0.000106087	0.734024
YAL015C	NTG1		0.0097949	0.576044
YAL016W	TPD3		-0.0493479	0.175948
YAL017W	PSK1		-0.00654529	0.659636
YAL018C			0.0144014	0.55368
YAL019W	FUN30		0.0104527	0.678054
YAL020C	ATS1		0.0143051	0.41243
YAL021C	CCR4		0.00544986	0.643087
YAL022C	FUN26		0.0168877	0.431091
YAL023C	PMT2		0.0659076	0.0697341
YAL024C	LTE1		-0.00977926	0.425557
YAL025C	MAK16	essential	0.00538208	0.652819
YAL026C	DRS2		0.0235894	0.357497
YAL027W			0.0490203	0.496381
YAL028W	FRT2		0.0321179	0.552229
YAL029C	MYO4		-0.00664545	0.644604
YAL030W	SNC1		0.00527883	0.595807
YAL031C	GIP4		0.0319112	0.48152
YAL032C	PRP45	essential	-0.01152	0.495823
YAL033W	POP5	essential	0.029267	0.235979
YAL034C	FUN19		0.0125153	0.542013
YAL034W-A	MTW1	essential	0.019153	0.549346
YAL035C-A			0.00971237	0.593412
YAL035W	FUN12		0.0325163	0.399241
YAL036C	RBG1		PRESENT5	PRESENT
YAL037W			-0.00545017	0.659778
YAL038W	CDC19	essential	0.0115946	0.580399
YAL039C	CYC3		0.0123717	0.538052
YAL040C	CLN3		-0.0119382	0.541528
YAL041W	CDC24	essential	PRESENT	PRESENT
YAL042W	ERV46		0.00449917	0.68833
YAL043C	PTA1	essential	-0.0369865	0.339547
YAL043C-A			-0.0521781	0.391031
YAL044C	GCV3		PRESENT	PRESENT
YAL045C			0.0520068	0.245068
YAL046C			0.00959834	0.520908
YAL047C	SPC72		-0.0005391	0.728926
YAL048C	GEM1		0.00246172	0.707677
YAL049C			PRESENT	PRESENT
YAL051W	OAF1		0.010394	0.572367
YAL053W	FLC2		0.00791838	0.603691
YAL054C	ACS1		-0.00727923	0.558687
YAL055W	PEX22		0.0113455	0.527304
YAL056W	GPB2		0.0169836	0.531114
YAL058C-A			0.0055437	0.572203
YAL058W	CNE1		0.00973334	0.576044
YAL059W	ECM1		-0.00542323	0.586744
YAL060W	BDH1		0.000564375	0.727321
YAL061W			0.0131882	0.504218
YAL062W	GDH3		0.00821464	0.577305
YAL064C-A			-0.0309573	0.497308
YAL065C			0.0160173	0.547733
YAL066W			0.00870837	0.610847
YAL067C	SEO1		0.0230121	0.457141
YAL068C			0.00846995	0.626553
YAR002C-A	ERP1		0.00226606	0.684524
YAR002W	NUP60		-0.0839638	0.119515
YAR003W	SWD1		0.00775659	0.59211
YAR007C	RFA1	essential	-0.00366247	0.689739
YAR008W	SEN34	essential	0.0131442	0.459171
YAR014C	BUD14		0.0210551	0.345684
YAR015W	ADE1		-0.00932701	0.518717
YAR018C	KIN3		PH	PH
YAR019C	CDC15	essential	0.0239394	0.364527
YAR020C	PAU7		0.0117323	0.529147
YAR023C			0.00502537	0.653443
YAR027W	UIP3		0.0219704	0.327869
YAR028W			0.00643792	0.649038
YAR029W			0.0225863	0.378132
YAR030C			0.00193237	0.716156
YAR031W	PRM9		0.00653228	0.652345
YAR035W	YAT1		0.01285	0.527304
YAR037W			0.0168306	0.452867
YAR040C			0.00582555	0.669601
YAR042W	SWH1		-0.00277627	0.696912
YAR043C			0.00546264	0.67102
YAR044W			0.0047528	0.67498
YAR047C			0.0272284	0.562446
YAR050W	FLO1		-0.0134007	0.461631
YBL001C	ECM15		PH	PH
YBL002W	HTB2		PH	PH
YBL003C	HTA2		PH	PH
YBL004W	UTP20	essential	-0.0128975	0.378132
YBL005W	PDR3		PH	PH
YBL006C	LDB7		-0.00168731	0.714412
YBL007C	SLA1		-0.0263228	0.496697
YBL008W	HIR1		-0.00955872	0.523455
YBL009W	ALK2		-0.023001	0.0407699
YBL010C			-0.0112853	0.525471
YBL011W	SCT1		PH	PH
YBL012C			-0.0166017	0.496697
YBL013W	FMT1		-0.0262028	0.507027
YBL014C	RRN6	essential	PRESENT	PRESENT
YBL015W	ACH1		-0.0321046	0.153743
YBL016W	FUS3		-0.0102665	0.462415
YBL017C	PEP1		0.0280708	0.38073
YBL018C	POP8	essential	0.0209742	0.218831
YBL019W	APN2		-0.013067	0.485035
YBL020W	RFT1	essential	-0.00661589	0.553792
YBL021C	HAP3		PH	PH
YBL022C	PIM1		PH	PH
YBL023C	MCM2	essential	PH	PH
YBL024W	NCL1		0.0274904	0.605187
YBL025W	RRN10		-0.0192301	0.311499
YBL026W	LSM2	essential	-0.0359836	0.3571
YBL027W	RPL19B		-0.00240299	0.690791
YBL028C			0.0298934	0.408144
YBL029W			-0.00301306	0.676194
YBL030C	PET9		0.0118239	0.513055
YBL031W	SHE1		-0.0714775	0.44535
YBL032W	HEK2		0.0106407	0.677783
YBL033C	RIB1		-0.00225549	0.71401
YBL034C	STU1	essential	-0.00555282	0.556305
YBL035C	POL12	essential	-0.00795332	0.470696
YBL036C			0.023425	0.385292
YBL037W	APL3		0.00855354	0.569819
YBL038W	MRPL16		-0.0136087	0.393488
YBL039C	URA7		-0.0198984	0.336508
YBL040C	ERD2	essential	0.0178809	0.246754
YBL041W	PRE7	essential	-0.00983486	0.517671
YBL042C	FUI1		-0.00425951	0.623868
YBL043W	ECM13		0.00332331	0.676361
YBL044W			PH	PH
YBL045C	COR1		-0.0132656	0.396669
YBL046W	PSY4		PH	PH
YBL047C	EDE1		PH	PH
YBL048W			-0.00251489	0.705336
YBL049W	MOH1		-0.00879579	0.653226
YBL050W	SEC17	essential	-0.0161436	0.325221
YBL051C	PIN4		-0.0269128	0.0235587
YBL052C	SAS3		PH	PH
YBL053W			-0.000657978	0.727896
YBL054W			-0.0104876	0.458672
YBL055C			-0.00127815	0.720348
YBL056W	PTC3		-0.0171281	0.242382
YBL057C	PTH2		-0.0136767	0.368983
YBL058W	SHP1		-0.0276386	0.178621
YBL059W			-0.0138789	0.361584
YBL060W			-0.0152101	0.437215
YBL061C	SKT5		-0.0182157	0.202405
YBL062W			-0.0221803	0.31272
YBL063W	KIP1		-0.00954979	0.483252
YBL064C	PRX1		-0.0216307	0.205095
YBL065W			-0.010723	0.599106
YBL066C	SEF1		-0.0191909	0.195684
YBL067C	UBP13		PH	PH
YBL068W	PRS4		-0.0203686	0.175265
YBL069W	AST1		PH	PH
YBL070C			-0.00900371	0.561902
YBL071C			-0.0076575	0.533286
YBL072C	RPS8A		-0.00450439	0.662014
YBL073W		essential	-0.00898532	0.605762
YBL074C	AAR2		-0.0205897	0.26038
YBL075C	SSA3		PH	PH
YBL076C	ILS1	essential	-0.0171183	0.270906
YBL077W		essential	-0.00959448	0.515697
YBL078C	ATG8		-0.0146085	0.504218
YBL079W	NUP170		-0.00501772	0.673959
YBL080C	PET112		-0.0196204	0.415793
YBL081W			-0.0179538	0.459639
YBL082C	ALG3		-0.00916894	0.560528
YBL083C			0.0259167	0.201907
YBL084C	CDC27	essential	-0.0138796	0.329405
YBL085W	BOI1		0.000421889	0.727896
YBL086C			PH	PH
YBL087C	RPL23A		PH	PH
YBL088C	TEL1		PRESENT	PRESENT
YBL089W	AVT5		-0.0157428	0.249976
YBL090W	MRP21		0.0143194	0.367651
YBL091C	MAP2		PH	PH
YBL091C-A	SCS22		-0.0159184	0.475094
YBL092W	RPL32	essential	0.0127445	0.516663
YBL093C	ROX3		PRESENT	PRESENT
YBL094C			-0.00987061	0.472271
YBL095W			-0.000446396	0.728926
YBL096C			0.00607584	0.603691
YBL097W	BRN1	essential	-0.00685042	0.572203
YBL098W	BNA4		-0.0265886	0.21053
YBL099W	ATP1		PH	PH
YBL100C			-0.00221934	0.714412
YBL101C	ECM21		0.00043554	0.731479
YBL102W	SFT2		0.0166423	0.55389
YBL103C	RTG3		-0.00743344	0.644989
YBL104C			-0.0179497	0.293016
YBL105C	PKC1	essential	0.0709455	0.409765
YBL106C	SRO77		-0.017968	0.521272
YBL107C			-0.0139331	0.195684
YBR001C	NTH2		-0.0069802	0.495823
YBR002C	RER2		-0.0402566	0.0742345
YBR003W	COQ1		-0.02144	0.239124
YBR004C	GPI18	essential	0.0160117	0.668281
YBR005W	RCR1		0.03349	0.516663
YBR006W	UGA2		-0.132915	0.103132
YBR007C	DSF2		-0.00335062	0.650409
YBR008C	FLR1		-0.000932374	0.716156
YBR009C	HHF1		ABSENT6	ABSENT
YBR010W	HHT1		PH	PH
YBR011C	IPP1	essential	0.000270912	0.731048
YBR012C			0.00281128	0.678054
YBR013C			-0.0468873	0.204151
YBR014C			PH	PH
YBR015C	MNN2		0.00941076	0.644989
YBR016W			-0.0284881	0.243302
YBR017C	KAP104		-0.050397	0.407503
YBR018C	GAL7		-0.0141615	0.504218
YBR019C	GAL10		-0.0119194	0.357497
YBR020W	GAL1		0.00506791	0.660636
YBR021W	FUR4		-0.0140442	0.51729
YBR022W	POA1		-0.0104728	0.571117
YBR023C	CHS3		PH	PH
YBR024W	SCO2		-0.00215484	0.689999
YBR025C			-0.0163708	0.423895
YBR026C	ETR1		-0.0326025	0.20191
YBR027C			0.00723358	0.561429
YBR028C			-0.00746869	0.578944
YBR029C	CDS1	essential	-0.00785088	0.544817
YBR030W			0.00291088	0.702414
YBR031W	RPL4A		-0.00496435	0.605679
YBR032W			0.00786401	0.658292
YBR033W			-0.00682625	0.563909
YBR034C	HMT1		0.00599571	0.668595
YBR035C	PDX3		-0.0321232	0.169616
YBR036C	CSG2		-0.00280493	0.678907
YBR037C	SCO1		0.00933346	0.621209
YBR038W	CHS2		PH	PH
YBR039W	ATP3		-0.0249121	0.377475
YBR040W	FIG1		0.0106796	0.559537
YBR041W	FAT1		PRESENT	PRESENT
YBR042C	CST26		-0.0122678	0.419727
YBR043C	QDR3		0.0101165	0.571583
YBR044C	TCM62		-0.00784018	0.576064
YBR045C	GIP1		-0.00732514	0.576044
YBR046C	ZTA1		0.0219918	0.48662
YBR047W			-0.0356609	0.211749
YBR048W	RPS11B		-0.00666926	0.517655
YBR049C	REB1	essential	PRESENT	PRESENT
YBR050C	REG2		-0.0114551	0.421866
YBR051W			0.00645045	0.658292
YBR052C	RFS1		0.159851	0.0638297
YBR053C			0.0277408	0.523455
YBR054W	YRO2		-0.0335859	0.325221
YBR055C	PRP6	essential	-0.0123705	0.362602
YBR056W			-0.00700405	0.550269
YBR057C	MUM2		PH	PH
YBR058C	UBP14		-0.0338325	0.0650894
YBR059C	AKL1		-0.00795545	0.633165
YBR060C	ORC2	essential	-0.0316424	0.496832
YBR061C	TRM7		ABSENT	ABSENT
YBR062C			-0.0106919	0.410809
YBR063C			-0.00646539	0.564282
YBR064W			0.00121613	0.716867
YBR065C	ECM2		-0.017819	0.245068
YBR066C	NRG2		-0.010421	0.476123
YBR067C	TIP1		-0.000615544	0.723478
YBR068C	BAP2		0.00210395	0.677164
YBR069C	TAT1		-0.0107271	0.426059
YBR070C	ALG14	essential	0.0205433	0.509593
YBR071W			-0.00329501	0.659778
YBR072W	HSP26		PH	PH
YBR073W	RDH54		0.00131925	0.716596
YBR074W			0.0205002	0.458563
YBR075W			PH	PH
YBR076W	ECM8		-0.000402083	0.727896
YBR077C	SLM4		0.0491872	0.496697
YBR078W	ECM33		-0.0460004	0.338677
YBR079C	RPG1	essential	-0.0132028	0.239124
YBR080C	SEC18	essential	-0.0241191	0.119783
YBR081C	SPT7		-0.0115453	0.547697
YBR082C	UBC4		-0.00789182	0.584299
YBR083W	TEC1		-0.00514477	0.600807
YBR084C-A	RPL19A		0.00158853	0.70702
YBR084W	MIS1		-0.0186303	0.158071
YBR085W	AAC3		PRESENT	PRESENT
YBR086C	IST2		-0.0206753	0.199763
YBR087W	RFC5	essential	-0.00934001	0.457141
YBR088C	POL30	essential	-0.00607712	0.650357
YBR089W		essential	-0.00262098	0.673959
YBR090C			0.0096246	0.478328
YBR090C-A			PRESENT	PRESENT
YBR091C	MRS5	essential	-0.0239546	0.325111
YBR092C	PHO3		-0.016425	0.181926
YBR093C	PHO5		-0.015848	0.195684
YBR094W	PBY1		-0.000755305	0.71634
YBR095C	RXT2		-0.0371256	0.0992425
YBR096W			-0.0213736	0.199763
YBR097W	VPS15		PH	PH
YBR098W	MMS4		-0.0137986	0.195684
YBR099C			-0.0132547	0.259162
YBR100W			-0.0136693	0.205095
YBR101C	FES1		PH	PH
YBR102C	EXO84	essential	-0.0110572	0.409765
YBR103W	SIF2		0.0313728	0.339547
YBR104W	YMC2		-0.00371636	0.592537
YBR105C	VID24		PRESENT	PRESENT
YBR106W	PHO88		-0.0106155	0.401794
YBR107C	IML3		-0.0177224	0.333992
YBR108W			-0.00539416	0.589714
YBR109C	CMD1	essential	0.00592516	0.603998
YBR110W	ALG1	essential	-0.020052	0.213864
YBR111C	YSA1		-0.015464	0.304826
YBR112C	CYC8		-0.0483363	0.00119692
YBR113W			-0.0350438	0.0638297
YBR114W	RAD16		0.00104738	0.718594
YBR115C	LYS2		PRESENT	PRESENT
YBR116C			-0.0178492	0.331345
YBR117C	TKL2		-0.0135058	0.32086
YBR118W	TEF2		PH	PH
YBR119W	MUD1		-0.0433425	0.0205182
YBR120C	CBP6		-0.0199201	0.426059
YBR121C	GRS1	essential	0.0950165	0.215789
YBR122C	MRPL36		PH	PH
YBR123C	TFC1	essential	PRESENT	PRESENT
YBR124W		essential	0.00521591	0.605762
YBR125C	PTC4		0.0126865	0.375625
YBR126C	TPS1		PH	PH
YBR127C	VMA2		-0.0189293	0.239124
YBR128C	ATG14		-0.00537142	0.5534
YBR129C	OPY1		-0.0033514	0.658292
YBR130C	SHE3		0.0221757	0.391652
YBR131W	CCZ1		-0.0348515	0.649716
YBR132C	AGP2		0.00613074	0.556305
YBR133C	HSL7		-0.0419661	0.131814
YBR134W			-0.0140601	0.438363
YBR135W	CKS1	essential	-0.0348283	0.329271
YBR136W	MEC1	essential	-0.00880636	0.491442
YBR137W			-0.00119475	0.714412
YBR138C			-0.00877244	0.473626
YBR139W			-0.00826753	0.519324
YBR140C	IRA1		0.000129562	0.733441
YBR141C			0.00368373	0.682158
YBR142W	MAK5	essential	0.00709532	0.469979
YBR143C	SUP45	essential	-0.013117	0.44535
YBR144C			-0.00889394	0.487777
YBR145W	ADH5		-0.00884327	0.438363
YBR146W	MRPS9		-0.00993733	0.357497
YBR147W			-0.0158236	0.431373
YBR148W	YSW1		-0.00842263	0.712022
YBR149W	ARA1		PH	PH
YBR150C	TBS1		-0.0193754	0.249782
YBR151W	APD1		-0.000617868	0.721386
YBR152W	SPP381		PH	PH
YBR153W	RIB7	essential	-0.0152197	0.225136
YBR154C	RPB5	essential	0.0882599	0.32086
YBR155W	CNS1	essential	-0.00940884	0.473154
YBR156C	SLI15		0.00335756	0.715574
YBR157C	ICS2		0.00791063	0.535264
YBR158W	AMN1		0.00315194	0.669601
YBR159W			-0.0208188	0.32086
YBR160W	CDC28	essential	-0.00501085	0.652387
YBR161W	CSH1		-0.00433171	0.659778
YBR162C	TOS1		-0.118118	0.30711
YBR162W-A	YSY6		-0.0140217	0.169616
YBR163W	DEM1		-0.0179249	0.339547
YBR164C	ARL1		0.0078586	0.586916
YBR165W	UBS1		-0.00265144	0.679779
YBR166C	TYR1		0.00129559	0.721211
YBR167C	POP7	essential	-0.00727893	0.569478
YBR168W	PEX32		0.0147372	0.465691
YBR169C	SSE2		-0.015133	0.213864
YBR170C	NPL4		-0.0475437	0.191304
YBR171W	SEC66		0.00433891	0.659636
YBR172C	SMY2		-0.0282245	0.0742345
YBR173C	UMP1		-0.0152369	0.451063
YBR174C			-0.00180934	0.692924
YBR175W	SWD3		0.0122178	0.577475
YBR176W	ECM31		-0.0392671	0.582856
YBR177C	EHT1		-0.0211858	0.228635
YBR178W			0.0146333	0.491442
YBR179C	FZO1		-0.0135244	0.313187
YBR180W	DTR1		-0.000460032	0.727321
YBR181C	RPS6B		-0.00510441	0.671461
YBR182C	SMP1		0.0632565	0.383921
YBR183W	YPC1		-0.00851412	0.563468
YBR184W			0.0160675	0.415793
YBR185C	MBA1		PRESENT	PRESENT
YBR186W	PCH2		-0.00745403	0.542199
YBR187W			0.0123257	0.674726
YBR188C	NTC20		-0.010064	0.458672
YBR189W	RPS9B		0.0192175	0.315522
YBR190W		essential	0.00591248	0.594855
YBR191W	RPL21A		-0.019287	0.264506
YBR192W	RIM2		0.1176	0.218228
YBR193C	MED8	essential	PH	PH
YBR194W			0.010265	0.41243
YBR195C	MSI1		0.0160258	0.339547
YBR196C	PGI1		0.0182839	0.554016
YBR197C			0.00507532	0.599311
YBR198C	TAF5	essential	-0.0303191	0.195684
YBR199W	KTR4		-0.00793347	0.451183
YBR200W	BEM1		-0.00229778	0.693081
YBR201W	DER1		0.0449944	0.213864
YBR202W	CDC47	essential	-0.00555021	0.621209
YBR203W	COS111		0.0068785	0.576169
YBR204C			-0.0124353	0.426059
YBR205W	KTR3		-0.010442	0.481206
YBR206W			-0.00936017	0.683195
YBR207W	FTH1		-0.0062781	0.59211
YBR208C	DUR1,2		-0.0131999	0.462415
YBR209W			-0.0190708	0.195684
YBR210W	ERV15		-0.000838097	0.720348
YBR211C	AME1	essential	0.00133493	0.707677
YBR212W	NGR1		-0.00364927	0.677164
YBR213W	MET8		PRESENT	PRESENT
YBR214W	SDS24		0.00964411	0.555706
YBR215W	HPC2		6.28045e-05	0.734853
YBR216C	YBP1		-0.00733093	0.618349
YBR217W	ATG12		-0.019955	0.19332
YBR218C	PYC2		0.00218069	0.689324
YBR219C			-0.00823211	0.458563
YBR220C			-0.0103192	0.492495
YBR221C	PDB1		ABSENT	ABSENT
YBR222C	PCS60		-0.0259268	0.332647
YBR223C	TDP1		-0.0247526	0.383431
YBR224W			-0.0177872	0.359588
YBR225W			0.00517971	0.64156
YBR226C			-0.00418224	0.599106
YBR227C	MCX1		0.0646474	0.15685
YBR228W	SLX1		0.00591107	0.590082
YBR229C	ROT2		-0.0170547	0.329338
YBR230C	OM14		0.00227918	0.699392
YBR231C	SWC5		-0.000985301	0.727148
YBR232C			-0.0105073	0.48893
YBR233W	PBP2		-0.00284585	0.677297
YBR234C	ARC40		-0.0269022	0.0380667
YBR235W			-0.0125012	0.497395
YBR236C	ABD1	essential	0.0013806	0.705336
YBR237W	PRP5	essential	-0.00900591	0.461306
YBR238C			PH	PH
YBR239C			-0.00220217	0.682015
YBR240C	THI2		-0.0113931	0.489281
YBR241C			0.00108945	0.71651
YBR242W			-0.010679	0.521272
YBR243C	ALG7	essential	-0.00611599	0.59211
YBR244W	GPX2		-0.0188815	0.213864
YBR245C	ISW1		0.00724247	0.550132
YBR246W			-0.0595811	0.401941
YBR247C	ENP1	essential	0.00319773	0.665036
YBR248C	HIS7		0.00108534	0.727896
YBR249C	ARO4		0.00762425	0.531114
YBR250W	SPO23		-0.00195403	0.692924
YBR251W	MRPS5		0.000501496	0.727896
YBR252W	DUT1	essential	-0.0300829	0.409765
YBR253W	SRB6	essential	-0.0144905	0.357497
YBR254C	TRS20	essential	9.25477e-06	0.735467
YBR255W			-0.000777943	0.724834
YBR256C	RIB5		-0.00662756	0.582856
YBR257W	POP4	essential	0.00466826	0.665357
YBR258C	SHG1		-0.00884976	0.582856
YBR259W			-0.0113513	0.452455
YBR260C	RGD1		-0.0072116	0.472271
YBR261C			-0.000360518	0.727896
YBR262C			-0.00669155	0.533592
YBR263W	SHM1		0.0259092	0.419727
YBR264C	YPT10		-0.0607181	0.151549
YBR265W	TSC10	essential	0.0178126	0.428513
YBR266C	SLM6		0.00344825	0.653913
YBR267W	REI1		-0.0100863	0.550837
YBR268W	MRPL37		-0.00374849	0.673524
YBR269C			-0.00878178	0.594321
YBR270C			-0.00880129	0.495823
YBR271W			PH	PH
YBR272C	HSM3		PH	PH
YBR273C	UBX7		0.00318316	0.693276
YBR274W	CHK1		PH	PH
YBR275C	RIF1		-0.0198482	0.228635
YBR276C	PPS1		-0.0139384	0.326294
YBR277C			PH	PH
YBR278W	DPB3		0.0116556	0.678054
YBR279W	PAF1		-0.0337291	0.205095
YBR280C	SAF1		-0.00355746	0.679534
YBR281C	DUG2		-0.00056697	0.727896
YBR282W	MRPL27		-0.0172183	0.516879
YBR283C	SSH1		-0.00618437	0.59211
YBR284W			-0.00857545	0.531114
YBR285W			0.0243876	0.339547
YBR286W	APE3		0.000633464	0.72642
YBR287W			-0.0227275	0.15273
YBR288C	APM3		0.00329852	0.682158
YBR289W	SNF5		0.0369656	0.0445908
YBR290W	BSD2		0.0406934	0.366154
YBR291C	CTP1		-0.0212236	0.325221
YBR292C			-0.0669635	0.0200061
YBR293W	VBA2		-0.0239845	0.438363
YBR294W	SUL1		-0.00888849	0.451183
YBR295W	PCA1		-0.04194	0.424486
YBR296C	PHO89		PH	PH
YBR297W	MAL33		-0.0163587	0.433003
YBR298C	MAL31		0.0082835	0.678054
YBR299W	MAL32		PH	PH
YBR300C			PRESENT	PRESENT
YBR301W	DAN3		-0.0108613	0.361584
YCL001W	RER1		-0.114498	0.0742345
YCL001W-A			-0.03573	0.131814
YCL002C			-0.004415	0.658292
YCL003W		essential	-0.0138465	0.516398
YCL004W	PGS1		-0.00734135	0.542242
YCL005W	LDB16		0.0204015	0.322872
YCL006C			0.00950412	0.461451
YCL007C			-0.00469171	0.619843
YCL008C	STP22		-0.0146309	0.313421
YCL009C	ILV6		-0.0186363	0.585544
YCL010C	SGF29		-0.0694192	0.0638297
YCL011C	GBP2		0.0042232	0.6525
YCL012W			-0.00485083	0.617997
YCL013W			0.0164001	0.451183
YCL014W	BUD3		PH	PH
YCL016C	DCC1		-0.0181841	0.242382
YCL017C	NFS1	essential	-0.0139423	0.558347
YCL022C			-0.0149689	0.542144
YCL023C			-0.00429853	0.57337
YCL024W	KCC4		0.0109291	0.623217
YCL025C	AGP1		-0.0101125	0.60926
YCL026C			PH	PH
YCL026C-A	FRM2		PRESENT	PRESENT
YCL027W	FUS1		0.00754872	0.599106
YCL028W	RNQ1		-0.0352983	0.386433
YCL029C	BIK1		-0.0440123	0.448182
YCL030C	HIS4		0.0119032	0.375038
YCL031C	RRP7	essential	PH	PH
YCL032W	STE50		PRESENT	PRESENT
YCL033C			0.0221172	0.179663
YCL034W	LSB5		PH	PH
YCL035C	GRX1		-0.0158536	0.253611
YCL036W	GFD2		-0.0278578	0.569478
YCL037C	SRO9		-0.0803897	0.32086
YCL038C	ATG22		-0.0107432	0.562732
YCL039W	GID7		0.00120053	0.718594
YCL040W	GLK1		-0.0170044	0.323004
YCL041C		essential	0.00349485	0.59211
YCL042W			0.0155446	0.516663
YCL043C	PDI1	essential	0.0131905	0.502724
YCL044C	MGR1		0.0213012	0.44535
YCL045C			-0.000151405	0.734373
YCL046W			-0.00581914	0.604206
YCL047C			-0.0217196	0.5569
YCL048W	SPS22		-4.06642e-05	0.735212
YCL049C			0.00830587	0.57337
YCL050C	APA1		PH	PH
YCL051W	LRE1		0.00144473	0.71044
YCL052C	PBN1	essential	PRESENT	PRESENT
YCL053C		essential	-0.0135215	0.442212
YCL054W	SPB1	essential	0.0144917	0.472271
YCL055W	KAR4		0.00554702	0.591131
YCL056C			0.00935785	0.496697
YCL057W	PRD1		-0.0025422	0.712561
YCL058C	FYV5		-0.0214492	0.242382
YCL059C	KRR1	essential	-0.0162413	0.325134
YCL060C			-0.00868535	0.576044
YCL061C	MRC1		-0.0167493	0.488615
YCL062W			0.0265249	0.188722
YCL063W	VAC17		0.000724692	0.727896
YCL064C	CHA1		0.0292075	0.400436
YCL069W	VBA3		0.00534517	0.576348
YCL074W			PRESENT	PRESENT
YCL075W			0.00131945	0.702414
YCL076W			-0.0140779	0.304826
YCR001W			0.00444314	0.601207
YCR002C	CDC10		PRESENT	PRESENT
YCR003W	MRPL32		-0.0133506	0.671747
YCR004C	YCP4		0.00350997	0.649038
YCR005C	CIT2		0.0228217	0.195684
YCR006C			0.0777853	0.0735998
YCR007C			-0.0127109	0.607279
YCR008W	SAT4		0.00190681	0.696923
YCR009C	RVS161		0.0148886	0.325111
YCR010C	ADY2		0.027125	0.175475
YCR011C	ADP1		-0.0141668	0.397373
YCR012W	PGK1		-0.0444848	0.322872
YCR013C		essential	0.0329666	0.356845
YCR014C	POL4		0.029934	0.361584
YCR015C			PH	PH
YCR016W			0.0330938	0.0409189
YCR017C	CWH43		0.00195071	0.682158
YCR019W	MAK32		0.000139102	0.733759
YCR020C	PET18		0.00797285	0.522965
YCR020C-A	MAK31		-0.0106284	0.637373
YCR020W-B	HTL1		PRESENT	PRESENT
YCR021C	HSP30		0.00590556	0.622415
YCR022C			-0.0304786	0.339547
YCR023C			0.00671025	0.591524
YCR024C	SLM5		-0.0243758	0.191304
YCR024C-A	PMP1		PH	PH
YCR025C			0.014647	0.517655
YCR026C	NPP1		-0.0179293	0.477084
YCR027C	RHB1		PRESENT	PRESENT
YCR028C	FEN2		-0.0110923	0.521225
YCR028C-A	RIM1		-0.0128204	0.571117
YCR030C	SYP1		-0.0188905	0.318918
YCR031C	RPS14A		-0.0338418	0.237696
YCR032W	BPH1		0.00439258	0.658767
YCR033W	SNT1		0.0248222	0.381877
YCR034W	FEN1		-0.016766	0.494497
YCR035C	RRP43	essential	-0.0342676	0.407454
YCR036W	RBK1		-0.00545399	0.69562
YCR037C	PHO87		-0.0110685	0.551963
YCR043C			PRESENT	PRESENT
YCR044C	PER1		-0.0157723	0.545094
YCR045C			-0.0316953	0.204151
YCR046C	IMG1		-0.0125718	0.417189
YCR047C	BUD23		-0.0106916	0.59211
YCR048W	ARE1		-0.0669837	0.443532
YCR049C			-0.0748663	0.0183155
YCR050C			-0.0248223	0.322872
YCR051W			-0.0307468	0.470696
YCR052W	RSC6	essential	PRESENT	PRESENT
YCR053W	THR4		-0.0010638	0.717526
YCR054C	CTR86	essential	-0.0102792	0.402037
YCR057C	PWP2	essential	0.034068	0.354937
YCR059C	YIH1		0.0628137	0.0942944
YCR060W	TAH1		-0.00771635	0.52886
YCR061W			PH	PH
YCR062W			-0.00514425	0.640037
YCR063W	BUD31		-0.0623652	0.419727
YCR064C			-0.0164096	0.17585
YCR065W	HCM1		-0.0127338	0.603611
YCR066W	RAD18		0.0106901	0.649038
YCR067C	SED4		-0.0103176	0.448695
YCR068W	ATG15		-0.0495405	0.112799
YCR069W	CPR4		-0.0250103	0.105858
YCR071C	IMG2		-0.025838	0.491676
YCR072C	RSA4	essential	-0.0300606	0.457141
YCR073C	SSK22		-0.0282354	0.334649
YCR073W-A	SOL2		PRESENT	PRESENT
YCR075C	ERS1		-0.0128698	0.325221
YCR076C			-0.0432003	0.0491216
YCR077C	PAT1		-0.0853371	0.26654
YCR079W	PTC6		-0.0101987	0.527662
YCR081W	SRB8		PRESENT	PRESENT
YCR082W	AHC2		PH	PH
YCR083W	TRX3		-0.0121733	0.256351
YCR084C	TUP1		-0.0965623	0.000296193
YCR085W			-0.0378523	0.0538024
YCR086W	CSM1		-0.00875988	0.56853
YCR087C-A			0.0327687	0.109205
YCR087W			-0.0341442	0.314663
YCR088W	ABP1		-0.0188754	0.173944
YCR089W	FIG2		-0.00710531	0.658287
YCR090C			0.0199241	0.475626
YCR091W	KIN82		0.0183819	0.466892
YCR092C	MSH3		-0.0125297	0.522636
YCR093W	CDC39	essential	0.0247263	0.235286
YCR094W	CDC50		-0.0154285	0.333273
YCR095C			0.0320241	0.462172
YCR098C	GIT1		-0.00502818	0.573659
YCR099C			0.00860285	0.565984
YCR100C			0.00189958	0.704414
YCR101C			0.00373319	0.688912
YCR102C			-0.00711885	0.59211
YCR102W-A			0.00127055	0.705336
YCR105W	ADH7		0.00117369	0.712022
YCR106W	RDS1		-0.0123025	0.32086
YCR107W	AAD3		-0.008903	0.566746
YDL001W	RMD1		-0.00425668	0.662369
YDL002C	NHP10		0.00985889	0.605187
YDL003W	MCD1	essential	PH	PH
YDL004W	ATP16		0.000373067	0.730737
YDL005C	MED2		0.00148827	0.705336
YDL006W	PTC1		0.00381385	0.677164
YDL007W	RPT2	essential	-0.0492217	0.0387163
YDL008W	APC11	essential	-0.0111656	0.3571
YDL009C			PH	PH
YDL010W			-0.00577105	0.611302
YDL011C			0.00599611	0.599106
YDL012C			0.0050262	0.652387
YDL013W	HEX3		-0.0168649	0.200635
YDL014W	NOP1	essential	0.00851429	0.519324
YDL015C	TSC13	essential	0.0254227	0.467981
YDL016C		essential	-0.00217804	0.712561
YDL017W	CDC7	essential	-0.0327059	0.403938
YDL018C	ERP3		0.0123984	0.439776
YDL019C	OSH2		0.0236959	0.360811
YDL020C	RPN4		0.011522	0.508557
YDL021W	GPM2		0.000587561	0.730474
YDL022W	GPD1		-0.00908913	0.531114
YDL023C			0.0179663	0.383431
YDL024C	DIA3		0.00648355	0.566746
YDL025C			-0.00588211	0.665328
YDL026W			PH	PH
YDL027C			PH	PH
YDL028C	MPS1	essential	0.00581004	0.584299
YDL029W	ARP2	essential	-0.00129778	0.709263
YDL030W	PRP9	essential	0.0124822	0.531114
YDL031W	DBP10	essential	-0.0509969	0.371056
YDL032W			0.00517064	0.686063
YDL033C	SLM3		0.0115221	0.375038
YDL034W			-0.00321006	0.727896
YDL035C	GPR1		-0.0035264	0.675949
YDL036C	PUS9		PH	PH
YDL037C	BSC1		-0.0640831	0.281627
YDL038C			-0.0555877	0.42064
YDL039C	PRM7		PH	PH
YDL040C	NAT1		-0.0235889	0.284916
YDL041W			PH	PH
YDL042C	SIR2		PRESENT	PRESENT
YDL043C	PRP11	essential	0.00538695	0.671033
YDL044C	MTF2		-0.0138268	0.448695
YDL045C	FAD1	essential	-0.00685798	0.562446
YDL045W-A	MRP10		PRESENT	PRESENT
YDL046W	NPC2		-0.000290843	0.73075
YDL047W	SIT4		-0.0116397	0.496558
YDL048C	STP4		0.00421419	0.632802
YDL049C	KNH1		-0.0453137	0.451183
YDL050C			0.0108667	0.428513
YDL051W	LHP1		0.00220018	0.687114
YDL052C	SLC1		PH	PH
YDL053C	PBP4		0.0148238	0.38073
YDL054C	MCH1		-0.0459418	0.475626
YDL055C	PSA1	essential	0.00707124	0.543488
YDL056W	MBP1		-0.0151188	0.326294
YDL057W			PRESENT	PRESENT
YDL058W	USO1	essential	0.000355264	0.727896
YDL059C	RAD59		-0.00464641	0.604161
YDL060W	TSR1	essential	0.00250047	0.658292
YDL061C	RPS29B		0.0158592	0.388079
YDL062W			0.00943297	0.484314
YDL063C			0.0305804	0.0918817
YDL064W	UBC9	essential	0.00770563	0.561902
YDL065C	PEX19		-0.0662628	0.311792
YDL066W	IDP1		-0.0017011	0.71634
YDL067C	COX9		0.000592007	0.726092
YDL068W			0.0017547	0.709585
YDL069C	CBS1		PH	PH
YDL070W	BDF2		0.00911326	0.531114
YDL071C			0.00497363	0.623868
YDL072C	YET3		-0.0046263	0.631252
YDL073W			0.0288323	0.184054
YDL074C	BRE1		0.0319256	0.0918656
YDL075W	RPL31A		PRESENT	PRESENT
YDL076C	RXT3		-0.00541893	0.652764
YDL077C	VAM6		PH	PH
YDL078C	MDH3		0.00551351	0.605187
YDL079C	MRK1		0.0131922	0.515266
YDL080C	THI3		PH	PH
YDL081C	RPP1A		-0.00503065	0.617145
YDL082W	RPL13A		0.00906834	0.531114
YDL083C	RPS16B		PRESENT	PRESENT
YDL084W	SUB2		0.0218294	0.365046
YDL085W	NDE2		-0.0138489	0.245068
YDL086W			0.0032106	0.668608
YDL087C	LUC7		-0.0044879	0.634262
YDL088C	ASM4		-0.00671084	0.535437
YDL089W			-0.0171519	0.325134
YDL090C	RAM1		0.00677775	0.59211
YDL091C	UBX3		-0.00850001	0.439141
YDL092W	SRP14		0.0488837	0.552288
YDL093W	PMT5		0.00656555	0.556244
YDL094C			PRESENT	PRESENT
YDL095W	PMT1		0.00803246	0.481206
YDL096C	OPI6		-0.0127464	0.419727
YDL097C	RPN6	essential	-0.115458	0.199763
YDL098C	SNU23	essential	0.0153944	0.340306
YDL099W	BUG1		0.00236341	0.71088
YDL100C	GET3		-0.0112508	0.304826
YDL101C	DUN1		-0.00507856	0.558856
YDL102W	CDC2	essential	-0.00093591	0.71634
YDL103C	QRI1		-0.0115297	0.46803
YDL104C	QRI7		-7.83688e-05	0.734024
YDL105W	NSE4		PH	PH
YDL106C	PHO2		0.016197	0.428513
YDL107W	MSS2		-0.198803	0.0133744
YDL108W	KIN28	essential	-0.0143577	0.339547
YDL109C			0.0192725	0.304365
YDL110C	TMA17		-0.0140186	0.264259
YDL111C	RRP42	essential	-0.0635976	0.470696
YDL112W	TRM3		-0.0209714	0.195684
YDL113C	ATG20		0.0139157	0.231113
YDL114W			0.00710889	0.538857
YDL115C	IWR1		-0.00021664	0.730474
YDL116W	NUP84		0.0142653	0.361584
YDL117W	CYK3		-0.0149379	0.550269
YDL118W			0.00981343	0.482171
YDL119C			0.00121792	0.707677
YDL120W	YFH1		0.0554997	0.502851
YDL121C			-0.00638702	0.504218
YDL122W	UBP1		0.00917	0.470625
YDL123W	SNA4		0.00886266	0.516663
YDL124W			-0.00335791	0.649376
YDL125C	HNT1		0.002606	0.68804
YDL126C	CDC48	essential	-0.00393264	0.665357
YDL127W	PCL2		-0.0157939	0.304826
YDL128W	VCX1		-0.000574276	0.727321
YDL129W			-0.00605774	0.591131
YDL130W	RPP1B		0.0232693	0.177817
YDL130W-A	STF1		0.0017166	0.699882
YDL131W	LYS21		-0.000112197	0.733097
YDL132W	CDC53	essential	-0.0110848	0.502851
YDL133C-A	RPL41B		-0.00934274	0.483106
YDL133W			0.00913519	0.517671
YDL134C	PPH21		-0.00966497	0.44535
YDL134C-A			-0.0139568	0.281906
YDL135C	RDI1		-0.0338185	0.557673
YDL136W	RPL35B		0.00311327	0.655998
YDL137W	ARF2		-0.00231348	0.678054
YDL138W	RGT2		-0.00519409	0.585544
YDL139C	SCM3	essential	-0.00796951	0.49972
YDL140C	RPO21	essential	-0.0044621	0.636073
YDL141W	BPL1	essential	0.00100062	0.709621
YDL142C	CRD1		-0.0183669	0.406012
YDL143W	CCT4	essential	0.0017408	0.702414
YDL144C			0.0138696	0.328421
YDL145C	COP1	essential	0.0236109	0.367837
YDL146W	LDB17		-0.0131175	0.590788
YDL147W	RPN5	essential	-0.0601704	0.0445908
YDL148C	NOP14	essential	-0.00566682	0.538695
YDL149W	ATG9		0.00494266	0.588221
YDL150W	RPC53	essential	0.00508736	0.655998
YDL151C	BUD30		0.0189459	0.368319
YDL152W		essential	0.00453915	0.623216
YDL153C	SAS10	essential	-0.000717528	0.723371
YDL154W	MSH5		0.0176204	0.296269
YDL155W	CLB3		-0.00192221	0.695477
YDL156W			-0.000202734	0.732737
YDL157C			0.00453711	0.67238
YDL158C			-0.00591078	0.594148
YDL159W	STE7		-0.00617009	0.633165
YDL160C	DHH1		0.0168879	0.383431
YDL161W	ENT1		-0.15233	0.259717
YDL162C			-0.0172969	0.253524
YDL163W		essential	PH	PH
YDL164C	CDC9	essential	-0.00988794	0.394498
YDL165W	CDC36		0.000734649	0.721211
YDL166C	FAP7	essential	-0.00334195	0.65602
YDL167C	NRP1		0.0271895	0.435751
YDL168W	SFA1		PRESENT	PRESENT
YDL169C	UGX2		0.00314499	0.655998
YDL170W	UGA3		-0.000501275	0.727321
YDL171C	GLT1		-0.0245415	0.188185
YDL172C			-0.0018649	0.708101
YDL173W			-0.0173065	0.461306
YDL174C	DLD1		-0.0127023	0.534587
YDL175C	AIR2		0.0122584	0.572645
YDL176W			-0.0129247	0.585544
YDL177C			0.00259341	0.676361
YDL178W	DLD2		-0.00356944	0.698171
YDL179W	PCL9		-0.0256085	0.385292
YDL180W			0.00407574	0.652345
YDL181W	INH1		0.0330743	0.135507
YDL182W	LYS20		-0.00069085	0.72642
YDL183C			0.0362021	0.242382
YDL184C	RPL41A		0.0121379	0.447593
YDL185W	TFP1		-0.0067632	0.577305
YDL186W			-0.0142732	0.402119
YDL187C			-0.0664409	0.218831
YDL188C	PPH22		0.00801062	0.588028
YDL189W	RBS1		-0.00514963	0.643087
YDL190C	UFD2		-0.0232075	0.180078
YDL191W	RPL35A		-0.00144349	0.717526
YDL192W	ARF1		PH	PH
YDL193W	NUS1	essential	PH	PH
YDL194W	SNF3		-0.0708125	0.402037
YDL195W	SEC31	essential	0.0114257	0.604206
YDL196W		essential	PRESENT	PRESENT
YDL197C	ASF2		-0.0254966	0.393222
YDL198C	GGC1		0.0055359	0.649376
YDL199C			0.00722902	0.550834
YDL200C	MGT1		-0.00884237	0.520042
YDL201W	TRM8		-0.0065402	0.551963
YDL202W	MRPL11		-0.0163068	0.381012
YDL203C			-0.0122792	0.451183
YDL204W	RTN2		0.00266112	0.716317
YDL205C	HEM3	essential	0.0480408	0.0638297
YDL206W			0.0174713	0.361552
YDL207W	GLE1	essential	PH	PH
YDL208W	NHP2	essential	-0.0870912	0.00322543
YDL209C	CWC2	essential	0.00146791	0.712022
YDL210W	UGA4		-0.00381155	0.623247
YDL211C			-0.0150449	0.46803
YDL212W	SHR3		0.0132837	0.375038
YDL213C	NOP6		0.0176496	0.426248
YDL214C	PRR2		-0.00259763	0.678054
YDL215C	GDH2		0.00284883	0.719656
YDL216C	RRI1		PH	PH
YDL217C	TIM22	essential	-0.00294834	0.70694
YDL218W			-0.019533	0.545057
YDL219W	DTD1		-0.0399969	0.127243
YDL220C	CDC13	essential	-0.0248439	0.282771
YDL221W		essential	-0.0435113	0.210492
YDL222C	FMP45		-0.00124749	0.717982
YDL223C	HBT1		PH	PH
YDL224C	WHI4		0.00816263	0.534587
YDL225W	SHS1		0.000590221	0.719656
YDL226C	GCS1		0.0100284	0.532913
YDL227C	HO		0.0113549	0.534973
YDL229W	SSB1		-0.00551339	0.591131
YDL230W	PTP1		0.0108422	0.334649
YDL231C	BRE4		-0.00493457	0.605762
YDL232W	OST4		-0.0157609	0.470091
YDL233W			-0.0259104	0.439678
YDL234C	GYP7		-0.0232901	0.426059
YDL235C	YPD1	essential	0.0149369	0.296269
YDL236W	PHO13		0.00162124	0.72642
YDL237W			-0.00179801	0.698965
YDL238C	GUD1		-0.00919139	0.678054
YDL239C	ADY3		0.0339273	0.374856
YDL240W	LRG1		0.00609713	0.577695
YDL241W			-0.026264	0.0638297
YDL242W			0.0057872	0.531765
YDL243C	AAD4		0.00703969	0.587373
YDR001C	NTH1		0.0340056	0.32086
YDR002W	YRB1	essential	PH	PH
YDR003W	RCR2		-0.0202979	0.57337
YDR004W	RAD57		-0.00877449	0.481206
YDR005C	MAF1		0.00450186	0.677528
YDR006C	SOK1		-0.0249981	0.199763
YDR007W	TRP1		0.00162362	0.698011
YDR008C			-0.00151995	0.720348
YDR009W	GAL3		0.0193412	0.35746
YDR010C			-0.00873555	0.532697
YDR011W	SNQ2		0.00493576	0.585813
YDR013W	PSF1	essential	-0.0224202	0.486056
YDR014W	RAD61		0.00514982	0.591131
YDR015C			-0.00289081	0.679534
YDR016C	DAD1	essential	-0.013627	0.472271
YDR017C	KCS1		-0.0424354	0.428651
YDR018C			-0.015163	0.261412
YDR019C	GCV1		-0.00532048	0.566746
YDR020C			-0.0169433	0.211749
YDR021W	FAL1	essential	-0.0159203	0.213864
YDR022C	CIS1		-0.00655417	0.519324
YDR023W	SES1	essential	-0.021362	0.498007
YDR024W	FYV1		0.014377	0.249491
YDR025W	RPS11A		-0.0140318	0.494497
YDR026C			-0.0207939	0.12142
YDR027C	VPS54		PH	PH
YDR028C	REG1		-0.00488339	0.605762
YDR029W			PRESENT	PRESENT
YDR030C	RAD28		PH	PH
YDR031W	MIC14		-0.00175135	0.714627
YDR032C	PST2		-0.0238948	0.243409
YDR033W	MRH1		PH	PH
YDR034C	LYS14		0.00140892	0.717526
YDR035W	ARO3		-0.0129069	0.561902
YDR036C	EHD3		-0.00367109	0.605066
YDR037W	KRS1	essential	-0.0100313	0.467981
YDR041W	RSM10	essential	-0.0155187	0.405581
YDR042C			-0.0137377	0.325111
YDR043C	NRG1		-0.0300904	0.310273
YDR044W	HEM13	essential	0.0110576	0.604206
YDR045C	RPC11	essential	-0.0666823	0.321928
YDR046C	BAP3		PH	PH
YDR047W	HEM12	essential	0.00173996	0.716121
YDR048C			0.0029399	0.673959
YDR049W			PH	PH
YDR050C	TPI1	essential	PRESENT	PRESENT
YDR051C			-0.00958899	0.509599
YDR052C	DBF4	essential	PH	PH
YDR053W		essential	-0.0048457	0.60658
YDR054C	CDC34	essential	0.0626452	0.034088
YDR055W	PST1		-0.0269541	0.495823
YDR056C			-0.0158615	0.245068
YDR057W	YOS9		PRESENT	PRESENT
YDR058C	TGL2		-0.00110646	0.727896
YDR059C	UBC5		-0.00616008	0.578504
YDR060W	MAK21	essential	0.0490205	0.494497
YDR061W			0.0153485	0.521272
YDR062W	LCB2	essential	-0.0201923	0.188185
YDR063W			0.00625975	0.523353
YDR064W	RPS13	essential	0.0213081	0.193202
YDR065W			0.0409528	0.325134
YDR066C			PH	PH
YDR067C			0.0463286	0.38073
YDR068W	DOS2		0.00532964	0.556244
YDR069C	DOA4		0.0152924	0.325221
YDR070C			-0.000289428	0.728926
YDR071C	PAA1		ABSENT	ABSENT
YDR072C	IPT1		-0.00823636	0.46803
YDR073W	SNF11		0.0274839	0.193202
YDR074W	TPS2		0.0106665	0.503882
YDR075W	PPH3		-0.0021546	0.727321
YDR076W	RAD55		0.00676642	0.517655
YDR077W	SED1		PRESENT	PRESENT
YDR078C	SHU2		0.024406	0.42121
YDR079W	PET100		-0.0109376	0.43507
YDR080W	VPS41		0.00244745	0.667667
YDR081C	PDC2		0.0284177	0.533592
YDR082W	STN1	essential	PRESENT	PRESENT
YDR083W	RRP8		-0.0149409	0.222596
YDR084C	TVP23		-0.00196229	0.716487
YDR085C	AFR1		-0.0173302	0.591131
YDR086C	SSS1	essential	PRESENT	PRESENT
YDR087C	RRP1	essential	-0.00516934	0.677164
YDR088C	SLU7	essential	-0.0149879	0.451063
YDR089W			-0.0125346	0.519324
YDR090C			PH	PH
YDR091C	RLI1	essential	0.00696841	0.600668
YDR092W	UBC13		PH	PH
YDR093W	DNF2		0.00649066	0.601883
YDR094W			-0.0144463	0.297951
YDR095C			-0.0138978	0.411573
YDR096W	GIS1		0.000609597	0.727321
YDR097C	MSH6		0.00246273	0.671033
YDR098C	GRX3		-0.0129404	0.394498
YDR099W	BMH2		0.00619042	0.574906
YDR100W	TVP15		-0.0274924	0.433767
YDR101C	ARX1		0.00130319	0.720348
YDR102C			-0.0137846	0.392601
YDR103W	STE5		0.000171573	0.733881
YDR104C	SPO71		-0.0337199	0.137193
YDR105C	TMS1		-0.0324135	0.259717
YDR107C			-0.011563	0.573659
YDR108W	GSG1		0.000779602	0.724834
YDR109C			-0.0098113	0.52447
YDR110W	FOB1		-0.00040159	0.727896
YDR111C			0.0255521	0.241813
YDR112W			-0.00741496	0.553792
YDR113C	PDS1	essential	-0.00711646	0.623247
YDR114C			-0.00124855	0.717045
YDR115W			0.0126328	0.414419
YDR116C	MRPL1		-0.0151731	0.434164
YDR117C	TMA64		-0.0245739	0.169616
YDR118W	APC4	essential	0.0173045	0.17585
YDR119W			-0.0105916	0.4682
YDR120C	TRM1		0.000662893	0.725626
YDR121W	DPB4		0.0097144	0.408144
YDR122W	KIN1		-0.0165953	0.406456
YDR123C	INO2		-0.0140622	0.383431
YDR124W			-0.0528457	0.325221
YDR125C	ECM18		-0.0153862	0.633332
YDR126W	SWF1		0.0186038	0.326353
YDR127W	ARO1		0.00849161	0.554165
YDR128W			-0.0117265	0.520997
YDR129C	SAC6		0.0202422	0.5237
YDR130C	FIN1		0.0246069	0.232616
YDR131C			0.012454	0.395769
YDR132C			0.00395736	0.688211
YDR133C			-0.019551	0.532913
YDR134C			-0.0137172	0.195684
YDR135C	YCF1		-0.00280398	0.673959
YDR136C	VPS61		0.00406611	0.655998
YDR137W	RGP1		0.000601438	0.723478
YDR138W	HPR1		0.0216816	0.239124
YDR139C	RUB1		0.0201311	0.558347
YDR140W	MTQ2		0.0150258	0.38076
YDR141C	DOP1	essential	-0.0419334	0.334967
YDR142C	PEX7		-0.00099474	0.714627
YDR143C	SAN1		0.0134451	0.517655
YDR144C	MKC7		0.00677483	0.57686
YDR145W	TAF12	essential	PRESENT	PRESENT
YDR146C	SWI5		-0.00976456	0.542242
YDR147W	EKI1		PH	PH
YDR148C	KGD2		0.0229382	0.259717
YDR149C			-0.00646129	0.577305
YDR150W	NUM1		0.00501412	0.582386
YDR151C	CTH1		-0.0310267	0.400187
YDR152W	GIR2		-0.0594487	0.22937
YDR153C	ENT5		0.0161516	0.392601
YDR154C			-0.00613015	0.599106
YDR155C	CPR1		PH	PH
YDR156W	RPA14		0.0134753	0.563544
YDR157W			PRESENT	PRESENT
YDR158W	HOM2		PRESENT	PRESENT
YDR159W	SAC3		-0.0232752	0.329781
YDR160W	SSY1		-0.00425938	0.649376
YDR161W			0.00768214	0.556992
YDR162C	NBP2		0.0181369	0.470696
YDR163W	CWC15		PRESENT	PRESENT
YDR164C	SEC1	essential	0.000453947	0.729979
YDR165W	TRM82		PH	PH
YDR166C	SEC5	essential	PRESENT	PRESENT
YDR167W	TAF10	essential	0.00175723	0.729581
YDR168W	CDC37	essential	0.00880622	0.623868
YDR169C	STB3		-0.00249424	0.683049
YDR170C	SEC7	essential	0.0015998	0.723478
YDR171W	HSP42		-0.000620459	0.727148
YDR172W	SUP35	essential	-0.00818811	0.569478
YDR173C	ARG82		-0.0184397	0.416544
YDR174W	HMO1		-0.00102704	0.71634
YDR175C	RSM24		-0.0485848	0.375038
YDR176W	NGG1		-0.110747	0.310636
YDR177W	UBC1		-0.0116642	0.342715
YDR178W	SDH4		0.00480459	0.635188
YDR179C	CSN9		0.00250566	0.727321
YDR179W-A			-0.0989326	0.359192
YDR180W	SCC2	essential	-0.0114986	0.251004
YDR181C	SAS4		0.00212528	0.702231
YDR182W	CDC1	essential	-0.0162803	0.673959
YDR183W	PLP1		0.13273	0.300896
YDR184C	ATC1		PRESENT	PRESENT
YDR185C			-0.0713183	0.419727
YDR186C			0.0049572	0.650357
YDR187C		essential	0.00988428	0.649038
YDR188W	CCT6	essential	-0.0154531	0.43362
YDR189W	SLY1	essential	-0.0372847	0.400566
YDR190C	RVB1	essential	-0.0142707	0.51729
YDR191W	HST4		-0.0108313	0.532601
YDR192C	NUP42		-0.00731037	0.511577
YDR193W			0.0228151	0.599259
YDR194C	MSS116		-0.0176264	0.178621
YDR195W	REF2		-0.000187341	0.730187
YDR196C		essential	-0.0112052	0.242382
YDR197W	CBS2		-0.00173028	0.698965
YDR198C	RKM2		-0.0252187	0.407503
YDR199W			0.00430612	0.59211
YDR200C	VPS64		-0.00631631	0.606405
YDR201W	SPC19	essential	-0.0211863	0.188722
YDR202C	RAV2		0.0121307	0.337077
YDR203W			-0.0660185	0.481206
YDR204W	COQ4		PH	PH
YDR205W	MSC2		0.00731063	0.59211
YDR206W	EBS1		-0.0012643	0.727321
YDR207C	UME6		-0.00095337	0.716968
YDR208W	MSS4	essential	-0.0266478	0.0552541
YDR209C			-0.0087983	0.423895
YDR210W			-0.00663228	0.600113
YDR211W	GCD6	essential	-0.000367863	0.73366
YDR212W	TCP1	essential	-0.00184854	0.681683
YDR213W	UPC2		0.00135426	0.709381
YDR214W	AHA1		0.00596155	0.634726
YDR215C			0.00868201	0.52447
YDR216W	ADR1		0.00260013	0.699392
YDR217C	RAD9		PRESENT	PRESENT
YDR218C	SPR28		-0.0193098	0.0742345
YDR219C	MFB1		-0.00208879	0.677528
YDR220C			-0.00379415	0.671033
YDR221W	GTB1		0.0698575	0.297951
YDR222W			-0.00530025	0.605762
YDR223W	CRF1		0.00913032	0.531114
YDR224C	HTB1		-0.0131927	0.372036
YDR225W	HTA1		-0.0196847	0.239124
YDR226W	ADK1		-0.00660481	0.549252
YDR227W	SIR4		-0.00347567	0.649038
YDR228C	PCF11	essential	-0.0167186	0.334649
YDR229W	IVY1		-0.0131588	0.133575
YDR230W			-0.0103357	0.311499
YDR231C	COX20		0.00486562	0.568568
YDR232W	HEM1		-0.0184102	0.0918656
YDR233C	RTN1		0.00490116	0.61834
YDR234W	LYS4		-0.00534581	0.640037
YDR235W	PRP42	essential	-0.0179991	0.0646919
YDR236C	FMN1	essential	-0.0211795	0.19332
YDR237W	MRPL7		-0.0754142	0.0547437
YDR238C	SEC26	essential	-0.0206079	0.495823
YDR239C			-0.0112286	0.385292
YDR240C	SNU56	essential	-0.0178069	0.361584
YDR241W	BUD26		0.00911429	0.579111
YDR242W	AMD2		-0.0156516	0.606149
YDR243C	PRP28	essential	0.0014142	0.716156
YDR244W	PEX5		0.00648814	0.599106
YDR245W	MNN10		0.0230765	0.441304
YDR246W	TRS23	essential	0.00596665	0.71088
YDR247W	VHS1		-0.0124312	0.443141
YDR248C			0.0105421	0.577574
YDR249C			0.00302967	0.679779
YDR250C			-0.00906118	0.481206
YDR251W	PAM1		-0.0110703	0.547733
YDR252W	BTT1		0.00202053	0.702414
YDR253C	MET32		0.000940818	0.720039
YDR254W	CHL4		0.0345254	0.133575
YDR255C	RMD5		-0.0337575	0.195684
YDR256C	CTA1		-0.00548624	0.600034
YDR257C	SET7		0.0504143	0.0379371
YDR258C	HSP78		-0.0271761	0.415282
YDR259C	YAP6		0.00393953	0.62638
YDR260C	SWM1		-0.0537389	0.325221
YDR261C	EXG2		-0.00466123	0.652819
YDR262W			0.00676402	0.562732
YDR263C	DIN7		0.00464813	0.668352
YDR264C	AKR1		-0.0528411	0.013095
YDR265W	PEX10		-0.00856588	0.547697
YDR266C			-0.00466104	0.605187
YDR267C	CIA1	essential	-0.0293414	0.234552
YDR268W	MSW1		-0.0158778	0.156218
YDR269C			0.0159056	0.409231
YDR270W	CCC2		0.0113727	0.601384
YDR271C			-0.0437744	0.411456
YDR272W	GLO2		-0.01753	0.38536
YDR273W	DON1		-0.00798229	0.585544
YDR274C			-0.0186273	0.38073
YDR275W	BSC2		-0.00122902	0.712022
YDR276C	PMP3		-0.00915169	0.56701
YDR277C	MTH1		0.00832401	0.496558
YDR278C			-0.0036667	0.654301
YDR279W	RNH202		-0.00833236	0.547733
YDR280W	RRP45	essential	-0.0107057	0.535264
YDR281C	PHM6		0.00411459	0.682015
YDR282C			0.0152578	0.668866
YDR283C	GCN2		0.0248982	0.39911
YDR284C	DPP1		-0.0129746	0.360742
YDR285W	ZIP1		0.00180555	0.70702
YDR286C			-0.0051938	0.631252
YDR287W			-0.0130608	0.437082
YDR288W	NSE3	essential	-0.00880121	0.573659
YDR289C	RTT103		-0.00927513	0.517655
YDR290W			0.108224	0.195684
YDR291W			-0.00798104	0.559456
YDR292C	SRP101		-0.00301817	0.680075
YDR293C	SSD1		0.000102611	0.7345
YDR294C	DPL1		-0.00390112	0.640037
YDR295C	HDA2		-0.037371	0.0131819
YDR296W	MHR1		-0.00473227	0.631868
YDR297W	SUR2		-0.00598793	0.599106
YDR298C	ATP5		0.000743722	0.724293
YDR299W	BFR2	essential	0.00301902	0.63519
YDR300C	PRESENT1		PH	PH
YDR301W	CFT1	essential	-0.013353	0.361584
YDR302W	GPI11	essential	0.0159074	0.671033
YDR303C	RSC3	essential	0.0265381	0.364527
YDR304C	CPR5		-0.00199808	0.702231
YDR305C	HNT2		-0.0023865	0.692924
YDR306C			0.00392011	0.650105
YDR307W			-0.00360127	0.637013
YDR308C	SRB7	essential	-0.0244116	0.151549
YDR309C	GIC2		-0.00456532	0.649376
YDR310C	SUM1		0.00813302	0.516879
YDR311W	TFB1	essential	0.000617447	0.727148
YDR312W	SSF2		-0.00349826	0.623247
YDR313C	PIB1		0.0716783	0.44535
YDR314C	RAD34		-0.0110412	0.470672
YDR315C	IPK1		PH	PH
YDR316W	OMS1		0.0434174	0.478341
YDR317W	HIM1		0.00565557	0.664673
YDR318W	MCM21		-0.0231499	0.151549
YDR319C			-0.0162224	0.397373
YDR320C	SWA2		0.000184618	0.731171
YDR321W	ASP1		-0.00154962	0.70671
YDR322W	MRPL35		-0.00739825	0.601883
YDR323C	PEP7		0.00328809	0.671033
YDR324C	UTP4	essential	-0.00315543	0.655998
YDR325W	YCG1	essential	-0.0258457	0.195684
YDR326C	YSP2		-0.0129805	0.261224
YDR327W		essential	-0.00137557	0.702808
YDR328C	SKP1	essential	0.0194772	0.644604
YDR329C	PEX3		0.0068811	0.586117
YDR330W	UBX5		-0.00022568	0.731171
YDR331W	GPI8	essential	0.016539	0.472271
YDR332W			2.67083e-06	0.735475
YDR333C			-0.050166	0.504218
YDR334W	SWR1		0.0120711	0.449669
YDR335W	MSN5		0.00781847	0.678054
YDR336W			PRESENT	PRESENT
YDR337W	MRPS28		-0.0229294	0.362602
YDR338C			-0.0258996	0.448182
YDR339C	FCF1	essential	-0.00810353	0.619843
YDR340W			-0.00697006	0.686017
YDR341C		essential	0.0117153	0.532697
YDR344C			-0.00254009	0.709621
YDR345C	HXT3		-0.0188566	0.324722
YDR346C	SVF1		-0.0221243	0.232616
YDR347W	MRP1		-0.0125802	0.338066
YDR348C			-0.00847322	0.527304
YDR349C	YPS7		-0.000999302	0.727321
YDR350C	ATP22		0.044028	0.15685
YDR351W	SBE2		-0.00224295	0.689324
YDR352W			-0.00130769	0.716867
YDR353W	TRR1		0.0264685	0.20329
YDR354W	TRP4		-0.0270145	0.425557
YDR355C		essential	-0.0316212	0.144214
YDR356W	SPC110	essential	-0.0212146	0.601101
YDR357C			-0.0260344	0.220927
YDR358W	GGA1		-0.0136894	0.419727
YDR359C	VID21		-0.011447	0.378132
YDR360W	OPI7		0.0106825	0.677164
YDR361C	BCP1	essential	-0.00630249	0.595807
YDR362C	TFC6	essential	0.00229393	0.689324
YDR363W	ESC2		-0.000579377	0.727896
YDR363W-A	SEM1		-0.0292226	0.428513
YDR364C	CDC40		PH	PH
YDR365C	ESF1	essential	-0.0160623	0.485489
YDR367W		essential	-0.0263454	0.259467
YDR368W	YPR1		-0.0116615	0.49972
YDR369C	XRS2		0.00741909	0.57337
YDR370C			-0.00975108	0.527304
YDR371W	CTS2		0.000443238	0.729581
YDR372C	VPS74		-0.00359833	0.670229
YDR373W	FRQ1	essential	-0.00933672	0.527281
YDR374C			-0.0177967	0.173645
YDR375C	BCS1		-0.0189401	0.327019
YDR376W	ARH1	essential	-0.0182035	0.438363
YDR377W	ATP17		-0.00383731	0.694441
YDR378C	LSM6		-0.010018	0.502851
YDR379W	RGA2		-0.0102205	0.472606
YDR380W	ARO10		-0.0142892	0.46447
YDR381W	YRA1	essential	0.00183672	0.716156
YDR382W	RPP2B		0.00472646	0.671033
YDR383C	NKP1		-0.0143768	0.325221
YDR384C	ATO3		PH	PH
YDR385W	EFT2		0.00905961	0.679779
YDR386W	MUS81		-0.000289754	0.729043
YDR387C			-0.00413281	0.649038
YDR388W	RVS167		0.00387479	0.690815
YDR389W	SAC7		0.00740398	0.576348
YDR390C	UBA2	essential	-0.0105435	0.411456
YDR391C			0.00620298	0.645488
YDR392W	SPT3		-0.0180779	0.356845
YDR393W	SHE9		-0.00969578	0.426059
YDR394W	RPT3	essential	-0.0178811	0.671461
YDR395W	SXM1		-0.012294	0.406519
YDR396W		essential	-0.00900776	0.499587
YDR397C	NCB2	essential	-0.00222913	0.678054
YDR398W	UTP5	essential	-0.0473326	0.199763
YDR399W	HPT1		-0.0116738	0.490692
YDR400W	URH1		-0.00890432	0.533592
YDR401W			PH	PH
YDR402C	DIT2		0.00582637	0.662952
YDR403W	DIT1		-0.00593389	0.64764
YDR404C	RPB7	essential	0.0178001	0.324817
YDR405W	MRP20		-0.0253036	0.239124
YDR406W	PDR15		-0.00672154	0.6743
YDR407C	TRS120	essential	-0.0106036	0.339278
YDR408C	ADE8		-0.0433904	0.0942944
YDR409W	SIZ1		0.0145518	0.345684
YDR410C	STE14		-0.038942	0.0379371
YDR411C	DFM1		7.86676e-05	0.734951
YDR412W		essential	-0.0706537	0.339547
YDR413C		essential	0.0102676	0.438363
YDR414C	ERD1		-0.00347255	0.640037
YDR415C			-0.0622996	0.109205
YDR416W	SYF1	essential	-0.00561352	0.587256
YDR417C			-0.0163493	0.43507
YDR418W	RPL12B		PH	PH
YDR419W	RAD30		-0.00338171	0.655503
YDR420W	HKR1		-0.0117496	0.259162
YDR421W	ARO80		0.000356189	0.727896
YDR422C	SIP1		0.000918685	0.727321
YDR423C	CAD1		-0.0114289	0.390441
YDR424C	DYN2		0.0121458	0.517655
YDR425W	SNX41		-0.0214831	0.175375
YDR426C			-0.00832069	0.500177
YDR427W	RPN9		-0.0358164	0.0918656
YDR428C			0.00843227	0.537891
YDR429C	TIF35	essential	0.0350482	0.187874
YDR430C	CYM1		-0.0102544	0.345684
YDR431W			-0.0111559	0.362322
YDR432W	NPL3		0.00122249	0.716505
YDR433W			PH	PH
YDR434W	GPI17	essential	-0.00396356	0.633192
YDR435C	PPM1		0.0359	0.498007
YDR436W	PPZ2		0.00921552	0.563999
YDR437W	GPI19	essential	-0.0422234	0.013095
YDR438W			0.0270611	0.38536
YDR439W	LRS4		-0.00448003	0.676824
YDR440W	DOT1		-0.0105033	0.495464
YDR441C	APT2		PRESENT	PRESENT
YDR442W			0.00939772	0.586117
YDR443C	SSN2		-0.00770982	0.550269
YDR444W			-0.00186342	0.70702
YDR445C			0.0407482	0.214804
YDR446W	ECM11		0.0235	0.195684
YDR447C	RPS17B		PRESENT	PRESENT
YDR448W	ADA2		PH	PH
YDR449C	UTP6	essential	-0.0453378	0.0544566
YDR450W	RPS18A		PH	PH
YDR451C	YHP1		-0.00683275	0.593019
YDR452W	PPN1		-0.00124132	0.717526
YDR453C	TSA2		0.00493696	0.635502
YDR454C	GUK1	essential	PH	PH
YDR455C			0.0323805	0.195684
YDR456W	NHX1		-0.00672422	0.59211
YDR457W	TOM1		0.000113157	0.733725
YDR458C			-0.0330174	0.391031
YDR459C	PFA5		-0.0157385	0.337077
YDR460W	TFB3	essential	-0.0182506	0.297951
YDR461W	MFA1		0.00886768	0.505319
YDR462W	MRPL28		-0.081586	0.343359
YDR463W	STP1		-0.0216355	0.286225
YDR464W	SPP41	essential	-0.0519724	0.443206
YDR465C	RMT2		-0.00865441	0.516663
YDR466W	PKH3		-0.0110696	0.392601
YDR467C			-0.0353207	0.329405
YDR468C	TLG1		-0.0543965	0.495434
YDR469W	SDC1		PH	PH
YDR470C	UGO1		-0.0705713	0.202636
YDR471W	RPL27B		-0.00615861	0.601384
YDR472W	TRS31	essential	PRESENT	PRESENT
YDR473C	PRP3	essential	0.0109789	0.564352
YDR474C			-0.044183	0.510068
YDR475C	JIP4		PH	PH
YDR476C			-0.0176621	0.339547
YDR477W	SNF1		-0.00425536	0.603412
YDR478W	SNM1	essential	-0.00249596	0.692924
YDR479C	PEX29		-0.00889034	0.566746
YDR480W	DIG2		-0.000352386	0.729043
YDR481C	PHO8		PH	PH
YDR482C	CWC21		-0.00486618	0.620793
YDR483W	KRE2		PH	PH
YDR484W	VPS52		0.000599669	0.727896
YDR485C	VPS72		PH	PH
YDR486C	VPS60		0.0139567	0.43507
YDR487C	RIB3	essential	-0.0228754	0.328328
YDR488C	PAC11		0.123951	0.0638297
YDR489W	SLD5	essential	0.0119855	0.448695
YDR490C	PKH1		0.0076252	0.585544
YDR491C			0.00135347	0.713126
YDR492W	IZH1		PRESENT	PRESENT
YDR493W			0.0180545	0.402037
YDR494W	RSM28		0.0267256	0.33298
YDR495C	VPS3		-0.00717934	0.650409
YDR496C	PUF6		0.0230143	0.496079
YDR497C	ITR1		0.0123222	0.473697
YDR498C	SEC20	essential	0.0126157	0.448182
YDR499W	LCD1	essential	0.00498302	0.679827
YDR500C	RPL37B		-0.0214846	0.594719
YDR501W	PLM2		PH	PH
YDR502C	SAM2		-0.00585979	0.586117
YDR503C	LPP1		0.03135	0.284916
YDR504C	SPG3		-0.00737015	0.558856
YDR505C	PSP1		-0.0670288	0.43507
YDR506C			PH	PH
YDR507C	GIN4		PH	PH
YDR508C	GNP1		0.00189358	0.71044
YDR509W			-0.0425945	0.481206
YDR510W	SMT3	essential	-0.00279688	0.678054
YDR511W	ACN9		-0.0041782	0.67102
YDR512C	EMI1		0.00159902	0.705196
YDR513W	GRX2		-0.0292641	0.17585
YDR514C			0.00658407	0.532362
YDR515W	SLF1		0.00784313	0.559537
YDR516C	EMI2		0.00119168	0.72642
YDR517W	GRH1		-0.00966418	0.442273
YDR518W	EUG1		PH	PH
YDR519W	FPR2		-0.00166207	0.699392
YDR520C			-0.0251547	0.132257
YDR521W			0.00384479	0.649038
YDR522C	SPS2		-0.00788889	0.512555
YDR523C	SPS1		-0.0136825	0.320481
YDR524C	AGE1		0.0139445	0.698254
YDR525W	API2		0.00349456	0.65023
YDR525W-A	SNA2		0.144389	0.123866
YDR526C		essential	-0.00697344	0.511261
YDR527W	RBA50	essential	0.00047197	0.727321
YDR528W	HLR1		0.021698	0.308174
YDR529C	QCR7		0.00485457	0.597124
YDR530C	APA2		0.0290221	0.326294
YDR531W		essential	PH	PH
YDR532C			-0.0270211	0.0717588
YDR533C	HSP31		0.00436921	0.622966
YDR534C	FIT1		-0.0023085	0.68257
YDR535C			-0.00919263	0.671461
YDR536W	STL1		-0.00476647	0.677164
YDR537C			-0.000537702	0.729043
YDR538W	PAD1		0.00299126	0.671461
YDR539W			0.0108939	0.357497
YDR540C			-0.0343469	0.359192
YDR541C			0.00594293	0.480528
YEL001C			-0.010455	0.400033
YEL002C	WBP1	essential	0.0464019	0.0207975
YEL003W	GIM4		-0.0102749	0.517778
YEL004W	YEA4		-0.0177482	0.314663
YEL005C	VAB2		PRESENT	PRESENT
YEL006W	YEA6		0.0361851	0.188185
YEL007W			-0.0223101	0.272961
YEL008W			0.00169549	0.694242
YEL009C	GCN4		-0.0371691	0.304826
YEL010W			-0.0066168	0.558347
YEL011W	GLC3		-0.00858917	0.458207
YEL012W	UBC8		-0.0164697	0.498007
YEL013W	VAC8		-0.0211242	0.15808
YEL014C			-0.00664133	0.586117
YEL015W	EDC3		0.00495904	0.605762
YEL016C	NPP2		-0.00260199	0.671461
YEL017C-A	PMP2		0.00110368	0.728372
YEL017W	GTT3		PRESENT	PRESENT
YEL018W	EAF5		0.010665	0.46744
YEL019C	MMS21		-0.00566674	0.561235
YEL020C			-0.0086961	0.547733
YEL023C			-0.0150434	0.598407
YEL024W	RIP1		0.00401195	0.660248
YEL025C			-0.00400082	0.650409
YEL026W	SNU13		0.00348788	0.644604
YEL027W	CUP5		0.0311788	0.297736
YEL028W			0.00284417	0.726533
YEL029C	BUD16		-0.0121043	0.448182
YEL030W	ECM10		0.00432936	0.71634
YEL031W	SPF1		-0.00187719	0.695078
YEL032W	MCM3	essential	0.0127226	0.467723
YEL033W			0.0160423	0.363786
YEL034W	HYP2		0.0121115	0.408144
YEL035C	UTR5		0.0197338	0.576044
YEL036C	ANP1		0.0335931	0.0638297
YEL037C	RAD23		-0.00903165	0.502851
YEL038W	UTR4		-0.013519	0.435883
YEL039C	CYC7		-0.017941	0.359192
YEL040W	UTR2		-0.00838698	0.57337
YEL041W	YEF1		PH	PH
YEL042W	GDA1		0.00971596	0.6525
YEL043W			-0.00201073	0.693379
YEL044W	IES6		0.00316046	0.659778
YEL045C			-0.00724483	0.529147
YEL046C	GLY1		-0.0123574	0.428513
YEL047C			0.00523846	0.652387
YEL048C			-0.0105186	0.349797
YEL049W	PAU2		-0.0147375	0.253611
YEL050C	RML2		-0.0158821	0.219071
YEL051W	VMA8		-0.0225222	0.362384
YEL052W	AFG1		0.0457853	0.488372
YEL053C	MAK10		0.0015808	0.707677
YEL054C	RPL12A		-0.0094678	0.4951
YEL055C	POL5		-0.0729237	0.199763
YEL056W	HAT2		-0.0137163	0.375038
YEL057C			-0.00406162	0.655998
YEL058W	PCM1	essential	-0.0156913	0.195684
YEL059W			0.0122568	0.370711
YEL060C	PRB1		-0.0338042	0.0942944
YEL061C	CIN8		-0.00609868	0.594321
YEL062W	NPR2		-0.00456313	0.650357
YEL063C	CAN1		-0.00944867	0.531732
YEL064C	AVT2		-0.00181787	0.714412
YEL065W	SIT1		PH	PH
YEL066W	HPA3		0.0186994	0.38076
YEL067C			0.00498622	0.606149
YEL068C			-0.0141874	0.361584
YEL071W	DLD3		-0.00283602	0.672993
YEL072W	RMD6		-0.0110169	0.407678
YER001W	MNN1		0.00559002	0.527304
YER002W	NOP16		0.0234856	0.34069
YER003C	PMI40	essential	-0.00353191	0.630721
YER004W			PH	PH
YER005W	YND1		-0.00931448	0.494497
YER006W	NUG1		0.0110522	0.374735
YER007C-A	TMA20		-0.0099744	0.448182
YER007W	PAC2		PH	PH
YER008C	SEC3		-0.0141868	0.282481
YER009W	NTF2	essential	-0.0150561	0.550269
YER010C			-0.00625932	0.593723
YER011W	TIR1		0.00845706	0.506906
YER012W	PRE1	essential	0.0091755	0.563544
YER013W	PRP22		-0.00743389	0.519324
YER014C-A	BUD25		-0.010837	0.535264
YER014W	HEM14		-0.0123386	0.495443
YER016W	BIM1		PH	PH
YER017C	AFG3		-0.0178805	0.3571
YER018C	SPC25	essential	-0.0425408	0.401941
YER019C-A	SBH2		-0.00975695	0.435751
YER019W	ISC1		-0.00802626	0.565749
YER020W	GPA2		-0.0258473	0.195684
YER021W	RPN3	essential	-0.0290457	0.245068
YER022W	SRB4	essential	-0.00196436	0.700624
YER023W	PRESENT3	essential	0.00629325	0.572072
YER024W	YAT2		-0.0149548	0.379601
YER025W	GCD11	essential	-0.00166726	0.723478
YER027C	GAL83		-0.0142795	0.234552
YER028C	MIG3		-0.0152204	0.339547
YER030W	CHZ1		0.0156266	0.339278
YER031C	YPT31		PH	PH
YER032W	FIR1		-0.0038977	0.672993
YER033C	ZRG8		-0.00437903	0.653646
YER034W			-0.0498117	0.161008
YER035W	EDC2		0.011393	0.472271
YER036C	ARB1	essential	-0.00471777	0.631832
YER037W	PHM8		-0.00568217	0.535264
YER038C	KRE29		0.00217057	0.688604
YER038W-A			PH	PH
YER039C	HVG1		-0.03006	0.189919
YER039C-A			0.00409703	0.680849
YER040W	GLN3		0.00690917	0.563697
YER041W	YEN1		0.000956521	0.717526
YER042W	MXR1		0.00407849	0.630721
YER043C	SAH1	essential	-0.0107465	0.490505
YER044C	ERG28		-0.0134147	0.362602
YER044C-A	MEI4		-0.00230852	0.685136
YER045C	ACA1		-0.0261459	0.0396772
YER046W	SPO73		0.0123718	0.481206
YER046W-A			-0.0123169	0.402037
YER047C	SAP1		-0.0195591	0.582386
YER048C	CAJ1		-0.0228111	0.235979
YER048W-A	ISD11	essential	-0.000255743	0.73073
YER049W	TPA1		0.00505861	0.667667
YER050C	RSM18		-0.0117464	0.408144
YER051W	JHD1		-0.0114101	0.459639
YER052C	HOM3		0.0609885	0.403938
YER053C	PIC2		-0.0243214	0.314395
YER054C	GIP2		-0.011245	0.575207
YER055C	HIS1		-0.00641709	0.60539
YER056C	FCY2		PH	PH
YER056C-A	RPL34A		0.00229848	0.693612
YER057C	HMF1		-0.0123233	0.366154
YER058W	PET117		PH	PH
YER059W	PCL6		0.00923565	0.527304
YER060W	FCY21		0.0409121	0.0464205
YER060W-A	FCY22		0.00659172	0.59211
YER061C	CEM1		0.00903022	0.481648
YER062C	HOR2		-0.0219305	0.357497
YER063W	THO1		0.0103243	0.542199
YER064C			-0.0195421	0.259162
YER065C	ICL1		-0.00670557	0.569478
YER066C-A			-0.0320035	0.519283
YER066W			0.000250121	0.731412
YER067C-A			-0.0017057	0.702231
YER067W			-0.00615193	0.636073
YER068C-A			0.0182489	0.322872
YER068W	MOT2		0.0240099	0.293016
YER069W	ARG5,6		0.00911594	0.533303
YER070W	RNR1		-0.0107638	0.402066
YER071C			-0.00909713	0.478341
YER072W	VTC1		0.0220922	0.269824
YER073W	ALD5		-0.0040245	0.676194
YER074W	RPS24A		-0.00221044	0.693434
YER075C	PTP3		0.00506025	0.563697
YER077C			PH	PH
YER078C			-0.00340437	0.676194
YER079W			-0.0067774	0.546898
YER080W			-0.00820268	0.562446
YER081W	SER3		-0.0119145	0.466893
YER082C	UTP7		-0.00132577	0.709571
YER083C	GET2		0.000778676	0.721386
YER084W			-0.0276219	0.325221
YER085C			-0.00607525	0.577695
YER086W	ILV1		PH	PH
YER087C-A			-0.0126517	0.314775
YER087W			-0.0188965	0.316419
YER088C	DOT6		-0.0226525	0.426059
YER089C	PTC2		0.0010439	0.714412
YER090W	TRP2		0.00336545	0.695551
YER091C	MET6		-0.00777419	0.531114
YER091C-A			-0.0579885	0.519324
YER092W	IES5		-0.0367958	0.41038
YER093C	TSC11		-0.0454702	0.286509
YER093C-A			-0.017118	0.407503
YER094C	PUP3	essential	-0.0137079	0.408653
YER095W	RAD51		0.0408932	0.103132
YER096W	SHC1		-0.0135421	0.379012
YER097W			0.0074452	0.572645
YER098W	UBP9		-0.00877694	0.392601
YER101C	AST2		-0.0101035	0.612209
YER103W	SSA4		0.00438766	0.652387
YER104W	RTT105		0.00505666	0.601883
YER106W	MAM1		0.00532782	0.5102
YER107C	GLE2		-0.00374582	0.619246
YER108C			-0.00244895	0.683195
YER109C	FLO8		-0.060073	0.176967
YER110C	KAP123		0.00263204	0.700624
YER111C	SWI4		-0.0262989	0.0563467
YER112W	LSM4	essential	-0.014883	0.322872
YER113C			0.0175401	0.499587
YER114C	BOI2		0.00106302	0.717526
YER115C	SPR6		0.00533236	0.605762
YER116C	SLX8		PH	PH
YER117W	RPL23B		0.00917219	0.531542
YER118C	SHO1		0.0408779	0.227654
YER119C	AVT6		-0.0367027	0.344424
YER119C-A			-0.0291696	0.153897
YER120W	SCS2		-0.0222027	0.313187
YER121W			0.0262966	0.298585
YER122C	GLO3		-0.00203299	0.709571
YER123W	YCK3		-0.00518468	0.574993
YER124C	DSE1		0.00162973	0.700624
YER125W	RSP5	essential	-0.0235936	0.411862
YER126C	NSA2	essential	0.0224098	0.363082
YER127W	LCP5	essential	-0.0251804	0.548872
YER128W			-0.0162859	0.424223
YER129W	SAK1		0.00716924	0.558687
YER130C			-0.010493	0.38073
YER131W	RPS26B		-0.0133996	0.437082
YER132C	PMD1		-0.0106749	0.423119
YER133W	GLC7	essential	0.0497349	0.0464205
YER134C			0.0188082	0.402037
YER135C			-0.00892074	0.572037
YER136W	GDI1	essential	-0.0131389	0.38073
YER137C			0.00329668	0.672943
YER139C			PRESENT	PRESENT
YER140W			-0.0178083	0.153897
YER141W	COX15		-0.00765117	0.495464
YER142C	MAG1		-0.0203255	0.281906
YER143W	DDI1		-0.0241305	0.2162
YER144C	UBP5		0.0070842	0.59211
YER145C	FTR1		0.00287165	0.703937
YER146W	LSM5	essential	-0.00507979	0.644989
YER147C	SCC4	essential	-0.0936113	0.0956868
YER148W	SPT15	essential	0.0171456	0.195684
YER149C	PEA2		0.000894481	0.716596
YER150W	SPI1		-0.010101	0.457141
YER151C	UBP3		-0.020473	0.307357
YER152C			-0.0864426	0.322872
YER153C	PET122		-0.00789198	0.502851
YER154W	OXA1		-0.00740233	0.586916
YER155C	BEM2		-0.00179647	0.71634
YER156C			0.00600418	0.531114
YER157W	COG3		PRESENT	PRESENT
YER158C			0.00381706	0.678566
YER159C	BUR6	essential	-0.0120441	0.467723
YER161C	SPT2		0.000563667	0.727321
YER162C	RAD4		-0.0441665	0.0638297
YER163C			-0.045519	0.21547
YER164W	CHD1		-0.038468	0.0379371
YER165W	PAB1	essential	0.000557978	0.727321
YER166W	DNF1		0.0164515	0.496558
YER167W	BCK2		-0.0406863	0.0235239
YER168C	CCA1	essential	0.0103591	0.437082
YER169W	RPH1		0.0202775	0.243302
YER170W	ADK2		-0.00537094	0.576044
YER171W	RAD3	essential	-0.00970102	0.428513
YER172C	BRR2	essential	-0.0240157	0.433767
YER173W	RAD24		-0.001413	0.721297
YER174C	GRX4		0.0155569	0.314395
YER175C	TMT1		-0.00056373	0.727321
YER176W	ECM32		0.00213803	0.707677
YER177W	BMH1		0.0215865	0.572148
YER178W	PDA1		-0.0237922	0.17585
YER179W	DMC1		-0.00896312	0.532913
YER180C	ISC10		0.00548814	0.626553
YER181C			0.0162054	0.443206
YER182W			0.000510043	0.725626
YER183C	FAU1		-0.0101239	0.419727
YER184C			0.00153013	0.694867
YER185W			-0.00936798	0.400566
YER186C			PH	PH
YER187W			-0.0150604	0.175948
YER188W			-0.00125801	0.725626
YFL001W	DEG1		-0.0381873	0.308174
YFL002C	SPB4	essential	PH	PH
YFL003C	MSH4		0.0400199	0.357497
YFL004W	VTC2		0.00799287	0.529147
YFL005W	SEC4	essential	-0.114982	0.23443
YFL006W			0.0445269	0.428513
YFL007W	BLM10		0.0444792	0.322872
YFL008W	SMC1	essential	PH	PH
YFL009W	CDC4	essential	0.0153068	0.572082
YFL010C	WWM1		PH	PH
YFL010W-A	AUA1		PH	PH
YFL011W	HXT10		0.0057251	0.678054
YFL012W			PH	PH
YFL013C	IES1		0.0248586	0.448695
YFL013W-A			0.0308267	0.513055
YFL014W	HSP12		0.00487359	0.652764
YFL015C			0.00399622	0.673959
YFL016C	MDJ1		-0.00380704	0.69684
YFL017C	GNA1	essential	0.00788235	0.559537
YFL018C	LPD1		-0.0196646	0.478734
YFL018W-A			-0.00853348	0.626553
YFL019C			0.0141613	0.5469
YFL020C	PAU5		-0.00646853	0.586117
YFL021W	GAT1		0.00413681	0.632802
YFL022C	FRS2	essential	PRESENT	PRESENT
YFL023W	BUD27		-0.0197242	0.324722
YFL024C	EPL1		-0.00076193	0.727321
YFL025C	BST1		-0.0208143	0.244823
YFL026W	STE2		-0.00354972	0.655601
YFL027C	GYP8		-0.015363	0.439936
YFL028C	CAF16		PRESENT	PRESENT
YFL029C	CAK1	essential	PH	PH
YFL030W	AGX1		0.00460809	0.711091
YFL031W	HAC1		-0.00811	0.541122
YFL032W			0.00548822	0.605187
YFL033C	RIM15		-0.0298411	0.351563
YFL034C-A	RPL22B		-0.00189343	0.714412
YFL034W			-0.00283783	0.677164
YFL035C		essential	0.02238	0.345684
YFL035C-A			0.00383601	0.721211
YFL035C-B			0.00290699	0.68833
YFL036W	RPO41		PH	PH
YFL037W	TUB2	essential	-0.0130601	0.540092
YFL038C	YPT1	essential	0.0212173	0.359192
YFL039C	ACT1	essential	PH	PH
YFL040W			-0.0160816	0.517655
YFL041W	FET5		0.0103911	0.457278
YFL042C			PH	PH
YFL043C			0.0158327	0.310134
YFL044C	OTU1		-0.00235437	0.699471
YFL045C	SEC53	essential	-0.033881	0.0918656
YFL046W			PRESENT	PRESENT
YFL047W	RGD2		-0.0102824	0.492495
YFL048C	EMP47		0.00725278	0.68748
YFL049W	SWP82		0.0147556	0.403938
YFL050C	ALR2		0.0426517	0.325221
YFL051C			-0.0111989	0.575207
YFL052W			0.00429734	0.649038
YFL053W	DAK2		-0.00438754	0.658292
YFL054C			0.0116342	0.496697
YFL055W	AGP3		-0.0101929	0.475654
YFL056C	AAD6		-0.00725309	0.606405
YFL060C	SNO3		0.011053	0.610847
YFL063W			0.00187567	0.717544
YFR001W	LOC1		0.0123693	0.488615
YFR002W	NIC96	essential	0.0121662	0.518892
YFR003C	YPI1	essential	-0.00619919	0.655998
YFR004W	RPN11	essential	-0.0311684	0.372036
YFR005C	SAD1	essential	-0.00734512	0.659115
YFR006W			0.000414577	0.729581
YFR007W			0.0114851	0.49972
YFR008W	FAR7		0.0434783	0.239124
YFR009W	GCN20		0.0139257	0.583719
YFR010W	UBP6		PRESENT	PRESENT
YFR011C			0.0141421	0.399649
YFR012W			0.0333422	0.153362
YFR013W	IOC3		-0.0098275	0.649038
YFR014C	CMK1		0.0259877	0.47066
YFR015C	GSY1		0.00638109	0.67333
YFR016C			-0.0214491	0.456769
YFR017C			0.0142128	0.57786
YFR018C			0.00824267	0.637373
YFR019W	FAB1		0.0103373	0.546898
YFR020W			-0.0191118	0.547634
YFR021W	ATG18		-0.0132621	0.689739
YFR022W	ROG3		0.00407393	0.671095
YFR023W	PES4		-0.00300325	0.673959
YFR024C			-0.0192493	0.187669
YFR024C-A	LSB3		0.0575304	0.550269
YFR025C	HIS2		0.00499474	0.700968
YFR026C			0.00730914	0.550269
YFR027W	ECO1	essential	0.0144973	0.478133
YFR028C	CDC14	essential	PRESENT	PRESENT
YFR029W	PTR3		PH	PH
YFR030W	MET10		PRESENT	PRESENT
YFR031C	SMC2	essential	0.00531414	0.627485
YFR031C-A	RPL2A		0.00169992	0.698011
YFR032C			-0.0198521	0.249491
YFR032C-A	RPL29		PH	PH
YFR033C	QCR6		-0.0182783	0.518079
YFR034C	PHO4		0.000939863	0.717954
YFR035C			0.0259196	0.260063
YFR036W	CDC26		-0.00125491	0.71044
YFR037C	RSC8	essential	-0.0454017	0.0393409
YFR038W			PH	PH
YFR039C			0.00455422	0.675713
YFR040W	SAP155		0.108847	0.158071
YFR041C	ERJ5		-0.0150929	0.456726
YFR042W		essential	0.00926679	0.519324
YFR043C			-0.0189767	0.322171
YFR044C	DUG1		-0.0134245	0.430602
YFR045W			-0.00209726	0.697966
YFR046C	CNN1		0.00245107	0.686063
YFR047C	BNA6		-0.00242819	0.696581
YFR048W	RMD8		-0.00659243	0.644604
YFR049W	YMR31		-0.00449068	0.667903
YFR050C	PRE4	essential	-0.00268562	0.690462
YFR051C	RET2	essential	0.0446678	0.0548001
YFR052W	RPN12	essential	0.00441782	0.62311
YFR053C	HXK1		0.006124	0.556992
YFR054C			-0.0126076	0.481206
YFR055W			0.0320135	0.618815
YFR056C			0.0100203	0.44535
YFR057W			PH	PH
YGL001C	ERG26	essential	0.00725391	0.549252
YGL002W	ERP6		PRESENT	PRESENT
YGL003C	CDH1		-0.00963371	0.531114
YGL004C	RPN14		0.00944858	0.517655
YGL005C	COG7		0.0325564	0.301797
YGL006W	PMC1		PH	PH
YGL007W	BRP1		-0.00917703	0.578987
YGL008C	PMA1	essential	-0.0218519	0.19332
YGL009C	LEU1		0.00460205	0.660404
YGL010W			0.0255885	0.260777
YGL011C	SCL1	essential	0.013028	0.453088
YGL012W	ERG4		0.0204308	0.57337
YGL013C	PDR1		-0.0278458	0.553014
YGL014W	PUF4		0.00512016	0.562446
YGL015C			PH	PH
YGL016W	KAP122		-0.00477647	0.640526
YGL017W	ATE1		0.00969872	0.426248
YGL018C	JAC1	essential	PRESENT	PRESENT
YGL019W	CKB1		0.0260845	0.21547
YGL020C	GET1		PRESENT	PRESENT
YGL021W	ALK1		0.01002	0.414419
YGL022W	STT3	essential	0.00923923	0.419727
YGL023C	PIB2		PH	PH
YGL024W			-0.000830696	0.727896
YGL025C	PGD1		0.00319282	0.702414
YGL026C	TRP5		0.00138313	0.722193
YGL027C	CWH41		PRESENT	PRESENT
YGL028C	SCW11		0.00616722	0.652387
YGL029W	CGR1		-0.00222737	0.708752
YGL030W	RPL30	essential	-0.0124483	0.561235
YGL031C	RPL24A		-0.0240674	0.478328
YGL032C	AGA2		PH	PH
YGL033W	HOP2		0.0288304	0.46803
YGL034C			0.00472459	0.684524
YGL035C	MIG1		PH	PH
YGL036W			0.0120056	0.545139
YGL037C	PNC1		-0.00601525	0.619246
YGL038C	OCH1		0.0153804	0.443206
YGL039W			0.00498671	0.635188
YGL040C	HEM2		-0.00439497	0.616761
YGL041C			0.00805443	0.594148
YGL042C			-0.0173915	0.495464
YGL043W	DST1		-0.00215372	0.678965
YGL044C	RNA15	essential	PH	PH
YGL045W	RIM8		0.00413734	0.608572
YGL046W			0.00704056	0.529147
YGL047W	ALG13	essential	-0.0129708	0.425588
YGL048C	RPT6	essential	-0.0332067	0.0388046
YGL049C	TIF4632		PRESENT	PRESENT
YGL050W	TYW3		0.00934274	0.619246
YGL051W	MST27		0.00851217	0.521272
YGL053W	PRM8		0.0141376	0.375038
YGL054C	ERV14		-0.0415217	0.521272
YGL055W	OLE1		-0.0184068	0.325221
YGL056C	SDS23		0.00956362	0.51729
YGL057C			0.00409688	0.647348
YGL058W	RAD6		0.0144848	0.489421
YGL059W			-0.00543128	0.553792
YGL060W	YBP2		-0.0186972	0.488463
YGL061C	DUO1	essential	-0.00421172	0.615873
YGL062W	PYC1		0.0187838	0.211749
YGL063W	PUS2		0.0273839	0.410809
YGL064C	MRH4		0.000982973	0.71791
YGL065C	ALG2	essential	-0.0104481	0.426059
YGL066W	SGF73		0.048807	0.321538
YGL067W	NPY1		0.017519	0.322872
YGL068W	MNP1	essential	-0.00192707	0.709571
YGL069C		essential	0.000721719	0.725626
YGL070C	RPB9		0.0200552	0.366154
YGL071W	AFT1		PRESENT	PRESENT
YGL072C			PH	PH
YGL073W	HSF1	essential	PRESENT	PRESENT
YGL074C		essential	-0.00318455	0.658292
YGL075C	MPS2	essential	0.0171879	0.334268
YGL076C	RPL7A		0.0113544	0.448182
YGL077C	HNM1		-0.0222494	0.428513
YGL078C	DBP3		0.00314336	0.671461
YGL079W			-0.00637667	0.559537
YGL080W			-0.0280715	0.168875
YGL081W			PH	PH
YGL082W			PH	PH
YGL083W	SCY1		0.00546116	0.567702
YGL084C	GUP1		-0.0170048	0.336508
YGL085W			0.00512243	0.630721
YGL086W	MAD1		-0.0116819	0.490218
YGL087C	MMS2		PRESENT	PRESENT
YGL088W			-0.0426991	0.231949
YGL089C	MF(ALPHA)2		-0.018392	0.496697
YGL090W	LIF1		-0.00382358	0.678566
YGL091C	NBP35	essential	-0.0144164	0.383921
YGL092W	NUP145	essential	PH	PH
YGL093W	SPC105		PRESENT	PRESENT
YGL094C	PAN2		0.0172487	0.385929
YGL095C	VPS45		-0.0115405	0.519324
YGL096W	TOS8		-0.00538528	0.618815
YGL097W	SRM1	essential	0.00424488	0.671033
YGL098W	USE1	essential	-0.0171598	0.338006
YGL099W	LSG1		PH	PH
YGL101W			PRESENT	PRESENT
YGL102C		essential	-0.000646153	0.724591
YGL103W	RPL28	essential	-0.0222836	0.381012
YGL104C	VPS73		PH	PH
YGL105W	ARC1		PH	PH
YGL107C	RMD9		0.00728973	0.528729
YGL108C			-0.00750431	0.504218
YGL109W			-0.00469875	0.649038
YGL110C	CUE3		ABSENT	ABSENT
YGL111W	NSA1	essential	PRESENT	PRESENT
YGL112C	TAF6	essential	-0.0423777	0.0235399
YGL113W	SLD3	essential	-0.0161245	0.213864
YGL114W			-0.0155353	0.227654
YGL115W	SNF4		-0.0220133	0.0552541
YGL116W	CDC20	essential	-0.0286099	0.339547
YGL117W			-0.000679778	0.724591
YGL118C			-0.0020437	0.689162
YGL120C	PRP43	essential	0.00191736	0.693932
YGL121C	GPG1		-0.0228507	0.058617
YGL122C	NAB2	essential	-0.0163053	0.310856
YGL123W	RPS2	essential	0.0242252	0.434164
YGL124C	MON1		-0.0137366	0.264506
YGL125W	MET13		-0.0209917	0.345684
YGL126W	SCS3		-0.0240915	0.425588
YGL127C	SOH1		-0.0168213	0.205024
YGL128C	CWC23		-0.0241682	0.151549
YGL129C	RSM23		PH	PH
YGL130W	CEG1	essential	-0.0176993	0.446621
YGL131C	SNT2		-0.0091306	0.411573
YGL132W			-0.012341	0.46744
YGL133W	ITC1		-0.00695421	0.590788
YGL135W	RPL1B		-0.0183715	0.325111
YGL136C	MRM2		PH	PH
YGL137W	SEC27	essential	0.0180106	0.343112
YGL138C			PH	PH
YGL139W	FLC3		-0.00873309	0.467981
YGL140C			-0.0096074	0.352592
YGL141W	HUL5		PH	PH
YGL142C	GPI10	essential	-0.0321011	0.325282
YGL143C	MRF1		-0.00318868	0.684824
YGL144C	ROG1		PRESENT	PRESENT
YGL145W	TIP20	essential	PH	PH
YGL146C			-0.0232531	0.205095
YGL147C	RPL9A		-0.00827058	0.516663
YGL148W	ARO2		0.0259183	0.241813
YGL149W			-0.00819733	0.599106
YGL150C	INO80		-0.0209399	0.572072
YGL151W	NUT1		-0.00194049	0.714412
YGL152C			0.00975389	0.525367
YGL153W	PEX14		-0.00996205	0.425588
YGL154C	LYS5		-0.00532921	0.565295
YGL155W	CDC43	essential	-0.00712819	0.566746
YGL156W	AMS1		-0.00117124	0.711339
YGL157W			-0.0113284	0.478341
YGL158W	RCK1		0.00734271	0.520042
YGL159W			0.00860142	0.571117
YGL160W			-0.00081889	0.727896
YGL161C	YIP5		-0.00270825	0.676824
[truncated: 3,928 more rows]
