# Supplementary material for: Application of the comprehensive set of heterozygous yeast deletion mutants to elucidate the molecular basis of cellular chromium toxicity
Source: Genome Biol. 2007 Dec 18;8(12):R268. doi: 10.1186/gb-2007-8-12-r268 (PMC2246270; doi:10.1186/gb-2007-8-12-r268)
Supplement: Additional data file 2 — Over-represented GO terms among genes that gave significant haploinsufficiency or haploproficiency. [file gb-2007-8-12-r268-S2.xls]

## Sheet: Cr-IN
Additional data file 2. Over-represented GO Terms among Genes that gave Significant Haploinsufficiency or Haploproficiency with Chromium
sheet 1: Haploinsufficiency
GO Term1	p-Value2
Arp2/3 protein complex	0.0003
general transcriptional repressor activity	0.0004
proteasome regulatory particle, base subcomplex (sensu Eukaryota)	0.0006
proteasome regulatory particle (sensu Eukaryota)	0.0009
actin cytoskeleton	0.0009
establishment and/or maintenance of chromatin architecture	0.001
DNA packaging	0.001
nucleosome spacing	0.0012
mitochondrion localization	0.0014
mitochondrion distribution	0.0014
mitochondrion inheritance	0.0014
C-acyltransferase activity	0.0024
nucleotide-excision repair factor 4 complex	0.0024
actin cortical patch assembly	0.0025
cortical actin cytoskeleton organization and biogenesis	0.0037
cortical cytoskeleton organization and biogenesis	0.0037
actin binding	0.0037
actin cytoskeleton organization and biogenesis	0.0048
actin filament-based process	0.0056
organelle inheritance	0.0062
actin filament organization	0.0074
nucleotide-excision repair, DNA damage recognition	0.0079
actin filament binding	0.0104
transcriptional repressor activity	0.0106
transcription regulator activity	0.0122
actin polymerization and/or depolymerization	0.0132
proteasome complex (sensu Eukaryota)	0.0134
chromatin assembly or disassembly	0.0158
transferase activity, transferring acyl groups	0.0181
transcriptional activator activity	0.019
palmitoyltransferase activity	0.0197
mitochondrial inner membrane presequence translocase complex	0.0197
anti-apoptosis	0.0202
phosphatidic acid biosynthesis	0.0202
organelle localization	0.0202
ubiquitin activating enzyme activity	0.0202
protein-S-isoprenylcysteine O-methyltransferase activity	0.0202
phosphopantothenate--cysteine ligase activity	0.0202
isoleucine biosynthesis	0.0202
diamine N-acetyltransferase activity	0.0202
aralkylamine N-acetyltransferase activity	0.0202
protein stabilization	0.0202
regulation of protein stability	0.0202
acylglycerone-phosphate reductase activity	0.0202
acetyl-CoA C-acyltransferase activity	0.0202
rRNA pseudouridine synthesis	0.0202
negative regulation of programmed cell death	0.0202
negative regulation of apoptosis	0.0202
protein translocase activity	0.0202
phosphatidic acid metabolism	0.0202
O-methyltransferase activity	0.0202
nuclear nucleosome	0.0234
nucleosome	0.0234
cell organization and biogenesis	0.0248
nuclear chromosome part	0.0266
ATPase activity	0.0267
branched chain family amino acid biosynthesis	0.0272
peroxisomal matrix	0.0272
negative regulation of cellular physiological process	0.0308
negative regulation of cellular process	0.0308
v-SNARE activity	0.0314
transcription coactivator activity	0.0314
negative regulation of physiological process	0.0326
interphase of mitotic cell cycle	0.0332
interphase	0.0332
transferase activity, transferring groups other than amino-acyl groups	0.0332
acyltransferase activity	0.0332
vesicular fraction	0.0357
microsome	0.0357
cytoskeletal part	0.0373
cell cortex part	0.0376
endopeptidase activity	0.0377
negative regulation of biological process	0.0383
L-methionine transporter activity	0.04
actin filament capping	0.04
sterol O-acyltransferase activity	0.04
serine C-palmitoyltransferase activity	0.04
barbed-end actin filament capping	0.04
negative regulation of actin filament depolymerization	0.04
regulation of actin filament depolymerization	0.04
C-palmitoyltransferase activity	0.04
multivesicular body	0.04
transcription factor TFIIE complex	0.04
serine C-palmitoyltransferase complex	0.04
2-isopropylmalate synthase activity	0.04
actin lateral binding	0.04
F-actin capping protein complex	0.04
choline transporter activity	0.04
branched chain family amino acid metabolism	0.0403
SLIK (SAGA-like) complex	0.0403
nuclear chromatin	0.0405
DNA metabolism	0.0446
organic acid biosynthesis	0.0451
regulation of carbohydrate biosynthesis	0.0451
carboxylic acid biosynthesis	0.0451
actin cortical patch	0.0461
chromatin	0.0461
1GO terms were assigned to the relevant gene-set using GOminer (http://discover.nci.nih.gov/gominer/)
2p-Values indicating significant over-representation of GO terms (p<0.05) were calculated with GOminer

## Sheet: Cr-Pro
Additional data file 2. Over-represented GO Terms among Genes that gave Significant Haploinsufficiency or Haploproficiency with Chromium
sheet 2: Haploproficiency
GO Term1	p-Value2
SWI/SNF complex	0
chromatin remodeling complex	0.0001
sulfur utilization	0.0002
general RNA polymerase II transcription factor activity	0.0002
sulfate assimilation	0.0002
oxidoreductase activity, acting on sulfur group of donors, NAD or NADP as acceptor	0.0007
nucleoplasm part	0.001
nucleoplasm	0.001
response to zinc ion	0.0011
RNA polymerase II transcription factor activity	0.0028
transcription initiation	0.0029
sulfur metabolism	0.0032
chromatin modification	0.0035
chromosome organization and biogenesis (sensu Eukaryota)	0.0037
cell homeostasis	0.0049
chromosome organization and biogenesis	0.0051
intracellular part	0.0053
transcription regulator activity	0.0057
RENT complex	0.0065
fatty acid transport	0.0065
oxidoreductase activity, acting on sulfur group of donors	0.0067
nuclear lumen	0.0067
homeostasis	0.0071
retrograde vesicle-mediated transport, Golgi to ER	0.0079
transcription factor complex	0.0089
RSC complex	0.0105
intracellular	0.0109
protein complex	0.0115
establishment and/or maintenance of chromatin architecture	0.0116
DNA packaging	0.0116
chromatin remodeling	0.0148
transcription factor TFIIIC complex	0.0156
manganese ion transporter activity	0.0156
transcription initiation from RNA polymerase II promoter	0.0187
intramolecular oxidoreductase activity, interconverting aldoses and ketoses	0.0214
manganese ion transport	0.0214
nucleotide-excision repair	0.0217
bipolar bud site selection	0.0217
spindle pole	0.0218
cell ion homeostasis	0.0227
oxidoreductase activity, acting on the aldehyde or oxo group of donors, NAD or NADP as acceptor	0.0248
ion homeostasis	0.0278
vitamin B6 metabolism	0.0279
chromatin silencing complex	0.0279
pyridoxine metabolism	0.0279
cation homeostasis	0.0336
glutathione disulfide oxidoreductase activity	0.0338
peptide disulfide oxidoreductase activity	0.0338
transcription termination from RNA polymerase I promoter	0.0338
chitin localization	0.0338
histone deacetylase activity (H3-K9 specific)	0.0338
intramolecular lyase activity	0.0338
NAD-dependent histone deacetylase activity (H3-K14 specific)	0.0338
triose-phosphate isomerase activity	0.0338
sulfate adenylyltransferase (ATP) activity	0.0338
sulfate adenylyltransferase activity	0.0338
ribose-5-phosphate isomerase activity	0.0338
vitamin B6 biosynthesis	0.0338
dolichyl-phosphate beta-D-mannosyltransferase activity	0.0338
mannosyl-oligosaccharide glucosidase activity	0.0338
inositol-3-phosphate synthase activity	0.0338
U2 snRNA binding	0.0338
glutathione-disulfide reductase activity	0.0338
glutamate N-acetyltransferase activity	0.0338
formaldehyde dehydrogenase (glutathione) activity	0.0338
diphosphomevalonate decarboxylase activity	0.0338
aspartate-semialdehyde dehydrogenase activity	0.0338
L-aminoadipate-semialdehyde dehydrogenase activity	0.0338
negative regulation of fatty acid metabolism	0.0338
negative regulation of lipid metabolism	0.0338
regulation of fatty acid metabolism	0.0338
regulation of lipid metabolism	0.0338
inositol phosphoceramide synthase activity	0.0338
UDP-galactose transporter activity	0.0338
Group II intron splicing	0.0338
precorrin-2 dehydrogenase activity	0.0338
histone deacetylase activity (H3-K14 specific)	0.0338
L-lysine transport	0.0338
L-arginine transport	0.0338
NAD-dependent histone deacetylase activity (H4-K16 specific)	0.0338
NAD-dependent histone deacetylase activity (H3-K9 specific)	0.0338
pyridoxine biosynthesis	0.0338
UDP-galactose transport	0.0338
RNA polymerase I transcription termination factor activity	0.0338
transcription termination factor activity	0.0338
4-amino-4-deoxychorismate synthase activity	0.0338
para-aminobenzoic acid metabolism	0.0338
urea transporter activity	0.0338
G2 phase	0.0338
protein phosphatase type 1 activity	0.0338
G2-specific transcription in mitotic cell cycle	0.0338
G2 phase of mitotic cell cycle	0.0338
di-, tri-valent inorganic cation homeostasis	0.0348
protein amino acid acetylation	0.0351
oxidoreductase activity, acting on the CH-CH group of donors, NAD or NADP as acceptor	0.0351
DNA polymerase complex	0.0351
N-acetyltransferase activity	0.0351
electron carrier activity	0.041
zinc ion homeostasis	0.0429
base-excision repair	0.0429
RNA polymerase III transcription factor activity	0.0429
nuclear part	0.0441
oxidoreductase activity, acting on the aldehyde or oxo group of donors	0.0458
response to stress	0.0479
1GO terms were assigned to the relevant gene-set using GOminer (http://discover.nci.nih.gov/gominer/)
2p-Values indicating significant over-representation of GO terms (p<0.05) were calculated with GOminer
