# Supplementary material for: Application of the comprehensive set of heterozygous yeast deletion mutants to elucidate the molecular basis of cellular chromium toxicity
Source: Genome Biol. 2007 Dec 18;8(12):R268. doi: 10.1186/gb-2007-8-12-r268 (PMC2246270; doi:10.1186/gb-2007-8-12-r268)
Supplement: Additional data file 4 — Affymetrix data for each heterozygote strain under the control and Cr conditions [file gb-2007-8-12-r268-S4.xls]

## Sheet: Control C-limited
	Intensity
	Time 0, 1st replicate	Time 0, 2nd replicate	Final time point (35 generations), 1st replicate	Final time point (35 generations), 2nd replicate		Descriptions
AFFX-BioB-5_at	352	421.3	238.4	427.8		J04423 E coli bioB gene biotin synthetase (-5, -M, -3 represent transcript regions 5 prime, Middle, and 3 prime respectively)
AFFX-BioB-M_at	499.6	667	425.3	533.8		J04423 E coli bioB gene biotin synthetase (-5, -M, -3 represent transcript regions 5 prime, Middle, and 3 prime respectively)
AFFX-BioB-3_at	490.9	590.7	339.2	467.7		J04423 E coli bioB gene biotin synthetase (-5, -M, -3 represent transcript regions 5 prime, Middle, and 3 prime respectively)
AFFX-BioC-5_at	802.7	1232.6	795.9	877.4		J04423 E coli bioC protein (-5 and -3 represent transcript regions 5 prime and 3 prime respectively)
AFFX-BioC-3_at	526.2	679.6	418.6	606.7		J04423 E coli bioC protein (-5 and -3 represent transcript regions 5 prime and 3 prime respectively)
AFFX-BioDn-5_at	811.7	1122.8	683.1	843.6		J04423 E coli bioD gene dethiobiotin synthetase (-5 and -3 represent transcript regions 5 prime and 3 prime respectively)
AFFX-BioDn-3_at	3851.7	4361.4	2812.4	3904.4		J04423 E coli bioD gene dethiobiotin synthetase (-5 and -3 represent transcript regions 5 prime and 3 prime respectively)
AFFX-CreX-5_at	8864.4	12239.2	7006.5	8963		X03453 Bacteriophage P1 cre recombinase protein (-5 and -3 represent transcript regions 5 prime and 3 prime respectively)
AFFX-CreX-3_at	11282.5	9618.1	8958.2	10398.7		X03453 Bacteriophage P1 cre recombinase protein (-5 and -3 represent transcript regions 5 prime and 3 prime respectively)
AFFX-BioB-5_st	20.6	14.3	8.5	18.1		J04423 E coli bioB gene biotin synthetase (-5, -M, -3 represent transcript regions 5 prime, Middle, and 3 prime respectively)
AFFX-BioB-M_st	22.4	21	15	29.9		J04423 E coli bioB gene biotin synthetase (-5, -M, -3 represent transcript regions 5 prime, Middle, and 3 prime respectively)
AFFX-BioB-3_st	24.4	35.6	17	22.8		J04423 E coli bioB gene biotin synthetase (-5, -M, -3 represent transcript regions 5 prime, Middle, and 3 prime respectively)
AFFX-BioC-5_st	0.5	1.9	0.8	8.8		J04423 E coli bioC protein (-5 and -3 represent transcript regions 5 prime and 3 prime respectively)
AFFX-BioC-3_st	5.3	6.2	5.2	8.1		J04423 E coli bioC protein (-5 and -3 represent transcript regions 5 prime and 3 prime respectively)
AFFX-BioDn-5_st	46.4	32.7	27.6	51.6		J04423 E coli bioD gene dethiobiotin synthetase (-5 and -3 represent transcript regions 5 prime and 3 prime respectively)
AFFX-BioDn-3_st	44.4	45.7	29.3	42.9		J04423 E coli bioD gene dethiobiotin synthetase (-5 and -3 represent transcript regions 5 prime and 3 prime respectively)
AFFX-CreX-5_st	70.3	70.1	42.1	72.6		X03453 Bacteriophage P1 cre recombinase protein (-5 and -3 represent transcript regions 5 prime and 3 prime respectively)
AFFX-CreX-3_st	103.7	95.4	61.1	98.2		X03453 Bacteriophage P1 cre recombinase protein (-5 and -3 represent transcript regions 5 prime and 3 prime respectively)
control213_at	13.7	6.5	14.5	17.5
control213_st	4.2	7	0	2.6
control948_at	4.3	7.4	0.1	1.8
control948_st	5.3	4.2	10.3	15
tag_3_at	0	7	3.2	18.7
tag_3_st	0	0.2	0.1	0.1
tag_4_at	0	1	0	0
tag_4_st	0.3	0.1	1.3	0.6
tag_5_at	0	0	0.1	0.1
tag_5_st	3	0.4	3.3	0.8
tag_6_at	0.3	2.4	2	0.7
tag_6_st	7.5	13	2	0.1
tag_7_at	5.3	12.8	12.5	19
tag_7_st	0.2	0.2	0.1	0.3
tag_8_at	0	0	2.7	0
tag_8_st	0.1	0.1	0.3	1.2
tag_9_at	0	0.1	2.2	5.8
tag_9_st	0	0	0.2	0.1
tag_10_at	1.7	5.7	1.2	5.7
tag_10_st	0.4	0.3	0.4	0.3
tag_11_at	0.1	0.1	3	0.3
tag_11_st	0.3	0.4	0.4	0.5
tag_12_at	0	0	3.2	4.8
tag_12_st	0.2	7.5	1	0.1
tag_13_at	0	0	1.2	0
tag_13_st	0	2.3	0	0
tag_14_at	0	1.9	5.5	3.4
tag_14_st	0	4.2	0	0
tag_15_at	0	0.9	0	0
tag_15_st	0	3	0.1	0
tag_16_at	0	0.7	0	0
tag_16_st	0	6	0	6
tag_17_at	0	4	0	0
tag_17_st	7	5.3	5.2	0.2
tag_18_at	0	0	2	1.5
tag_18_st	0	4	7.7	0.2
tag_19_at	0	1.9	0.2	4.6
tag_19_st	2	4.3	2	0.1
tag_20_at	5	0	1	6
tag_20_st	10.3	4.7	9.3	129.2
tag_21_at	5.3	2.5	0.1	10.5
tag_21_st	30	13.3	22.7	59.8
tag_22_at	11.7	3.3	2	1.5
tag_22_st	5.3	2	0.2	5.3
tag_23_at	6.3	13.3	3.3	25
tag_23_st	0.8	6.8	9	1.3
tag_24_at	0	3.8	0.1	0.5
tag_24_st	0.1	0.1	0.1	0
tag_25_at	3	1.2	0.1	0
tag_25_st	0	0	0	0.2
tag_26_at	0	0	0	0.7
tag_26_st	0	0	1.2	0
tag_27_at	0	0.7	0.2	0.2
tag_27_st	0	1	4.3	1.2
tag_28_at	0	0	1.5	0
tag_28_st	0	3.3	0.1	8
tag_29_at	0	0	0	0
tag_29_st	0	0	2.3	0
tag_30_at	0	1.6	3.5	1
tag_30_st	0	3.7	0.1	0
tag_31_at	0	0	2.2	0
tag_31_st	31.5	11	35	32
tag_32_at	0	3.8	0	0
tag_32_st	0.2	0.1	0.1	0
tag_33_at	0	0	6	0.1
tag_33_st	0.1	2.3	0.2	0.2
tag_34_at	0	3.7	0.1	1
tag_34_st	0	0.1	0.1	0.1
tag_35_at	0	0	0.3	5.9
tag_35_st	0.1	0.1	2.7	0
tag_36_at	0	0.7	0.2	0
tag_36_st	0	0.1	0.5	0
tag_37_at	3.7	0.1	1.7	1.8
tag_37_st	8.8	5.7	10	15
tag_38_at	0	0	0.1	0.1
tag_38_st	5	9.2	0	4.5
tag_39_at	1.3	0.5	1	3.8
tag_39_st	0.2	5.2	4	3
tag_40_at	0	4.7	0.1	0
tag_40_st	31.3	26.7	15	9
tag_41_at	0	0.1	3.7	1.7
tag_41_st	0.7	1.5	3	2.5
tag_42_at	1.7	17.5	0.1	0.1
tag_42_st	2.7	0.1	4.2	3.3
tag_43_at	0	0.2	0	5
tag_43_st	0	0.1	0	0
tag_44_at	0	0.3	0.1	0.1
tag_44_st	0	0	0	0
tag_45_at	0.1	0.2	0.2	0.2
tag_45_st	0.2	7.8	0.1	0.1
tag_46_at	19	34	22.2	31
tag_46_st	6.7	5	5.7	0.5
tag_47_at	0	6.3	0.2	0.2
tag_47_st	0	0	0	0
tag_48_at	0.1	0.2	0.1	0.3
tag_48_st	0.2	6.3	5	22.7
tag_49_at	0.6	3.7	54.2	0.7
tag_49_st	0	4.3	2	0.1
tag_50_at	0	0.2	0.1	0.3
tag_50_st	6.3	0.2	4	5.5
tag_51_at	0	8.5	1	3.7
tag_51_st	0.2	6.5	9.5	5.3
tag_52_at	0	3.5	0.1	0.2
tag_52_st	5	0	3.8	6
tag_53_at	2.3	7	4.3	12.2
tag_53_st	2112.3	1185.7	1209.3	744
tag_54_at	0	0	0.1	2
tag_54_st	4.2	0.3	0.7	0
tag_55_at	284.5	290.3	202.5	149.3
tag_55_st	8551	5297.7	4805.7	2379.2
tag_56_at	0.1	0	0	1.7
tag_56_st	186.5	28	104.7	47.5
tag_57_at	0	0.1	0.1	0
tag_57_st	7.7	5.6	4.5	6.3
tag_58_at	201.3	477.1	268.8	504.3
tag_58_st	7924.7	4732.1	7292.7	6453.8
tag_59_at	744.2	1957.1	990.2	1372.8
tag_59_st	10234.3	6073.1	8164.8	7541.3
tag_60_at	1353.5	2900.1	1065	1059.5
tag_60_st	10380.5	7324.4	7129.8	5330.5
tag_61_at	0.1	3.1	0.7	0.7
tag_61_st	149.8	58.6	9.5	11
tag_62_at	808.5	1782.9	489.8	2485.5
tag_62_st	11466	9742.1	5851.5	12518.2
tag_63_at	2721.3	2912.3	3627	3852.5
tag_63_st	9409.6	6450.4	6003.8	11553.7
tag_64_at	658.1	980.4	963.8	1242.7
tag_64_st	1451.1	838.6	1116.5	1058.5
tag_65_at	53.8	118.4	30.7	43
tag_65_st	3144.6	1942.6	1126	1427.5
tag_66_at	1277.4	2383.4	939.8	752
tag_66_st	6421.9	3981.1	2971.5	1992.5
tag_67_at	3960.8	6401.1	4698	4643.5
tag_67_st	9410.1	7125.6	5528.5	5278.8
tag_68_at	26.2	234.1	0.4	0.2
tag_68_st	345.6	278.1	1	0.2
tag_69_at	225	400.4	253.5	352.5
tag_69_st	5318.9	3513.1	2354.7	3465
tag_70_at	1.9	60.1	0.8	28.7
tag_70_st	2129.8	1433.1	297.7	1012.5
tag_71_at	1.4	13.4	1.2	1.2
tag_71_st	74	13.1	6.3	5.8
tag_72_at	339	625.1	362	404
tag_72_st	6157.3	4939.6	2207.7	2964.5
tag_73_at	1398.5	2472.1	1234.5	1423.5
tag_73_st	8458.2	7940.1	2852.5	4860.8
tag_74_at	642.2	970.9	369.2	452
tag_74_st	2853.5	1580.1	790.5	977.5
tag_75_at	0.1	17.4	0.1	0.2
tag_75_st	42	23.1	8.8	9.5
tag_76_at	291	398.3	120	216.5
tag_76_st	4784.3	3638.1	1469.7	1933.8
tag_77_at	276.2	383.3	142.7	297
tag_77_st	1718.7	851.4	405	587.2
tag_78_at	222.3	543.9	406	1424.5
tag_78_st	4592.3	3763.8	4501	10338.8
tag_79_at	13.3	23.4	14	23
tag_79_st	97.5	50.4	38	29.3
tag_80_at	525.7	881.6	378.2	659
tag_80_st	4907.2	2875.6	1855.8	1580
tag_81_at	8	18.4	12.7	19
tag_81_st	316	206.3	156	374
tag_82_at	23.5	55	24	0.2
tag_82_st	72	53.7	34.3	21.3
tag_83_at	2604.3	3498.3	2201.2	2471.7
tag_83_st	10652	9946.3	6621.7	9687.2
tag_84_at	2323	3265.7	1997.7	1485.8
tag_84_st	13555	10203.5	10196.8	9546
tag_85_at	693.3	1065.5	529	476.3
tag_85_st	10246.5	8983.7	5785.7	5716.2
tag_86_at	680.7	1181.5	127.7	174.5
tag_86_st	6292.8	3961.5	422.2	1134.2
tag_87_at	46.7	59	25.5	26
tag_87_st	131.5	91.5	69.8	10.3
tag_88_at	897.8	684.3	873	299.7
tag_88_st	7166.5	4100.3	2962	3228.7
tag_89_at	1626	2237.7	1814.5	891.3
tag_89_st	13344	9603	6832.7	8216.2
tag_90_at	152.3	265	113.7	91
tag_90_st	901	539.7	387	236
tag_91_at	0.5	7.3	5.7	13.2
tag_91_st	54.3	44	25.7	41.2
tag_92_at	2510.5	3276.3	2271	2471.5
tag_92_st	10304.3	8100.8	6880.5	8077.3
tag_93_at	1323	1156.8	951	511.3
tag_93_st	12190.5	8400.2	6232.5	4591
tag_94_at	2019.8	2684.2	1270	1434.2
tag_94_st	7266.8	4325.5	2767.3	4983.5
tag_95_at	1098	1690.5	1108.3	1091.5
tag_95_st	7046.2	4926.8	3971.5	3974
tag_96_at	200.8	261.2	22	18.5
tag_96_st	516	169.7	27	17.5
tag_97_at	59.2	103.8	33.3	38.5
tag_97_st	6.5	3.6	2.5	1.8
tag_98_at	0.1	4	7	4.3
tag_98_st	21	0.6	5	3.3
tag_99_at	2356.2	2561.5	3681	1961.5
tag_99_st	4917.7	3148	4730	2867
tag_100_at	3737.7	4143.7	2518	1475.7
tag_100_st	14108.5	10055	7681.5	6313.3
tag_101_at	2474.8	3067.5	2694.2	1265.8
tag_101_st	3408.7	1980	2057	1222.8
tag_102_at	981.3	1830.7	646.5	2590.8
tag_102_st	6538.5	5369.2	2711.5	6640
tag_103_at	0.2	3	0.3	0.3
tag_103_st	10.5	9.3	4	0.4
tag_104_at	1341.5	1505.8	1042.5	698
tag_104_st	6947.7	4626.8	3169.3	1303
tag_105_at	4053.2	5711.7	4007.2	3193.3
tag_105_st	6608.5	4246.8	3985.8	4466.2
tag_106_at	49.7	71.3	16	13.5
tag_106_st	2938.3	1883.8	672.5	997
tag_107_at	1362.7	1999	687.3	585.7
tag_107_st	15482.8	12594	8114.8	9121
tag_108_at	10.3	16.7	8.3	29
tag_108_st	193.3	79	100	593
tag_109_at	161.2	99	25	9.3
tag_109_st	2040.7	843	320.8	232.7
tag_110_at	165.8	202.5	64.7	148
tag_110_st	7078.8	4913.5	2998.2	6570
tag_111_at	869.3	726.8	415.5	209
tag_111_st	6276	3232.3	2703.7	2321
tag_112_at	97.5	117.5	74.2	151.8
tag_112_st	5073	3275	3454.8	8894
tag_113_at	53.2	66	11.7	3
tag_113_st	3409.8	1615.7	969.7	693.3
tag_114_at	340	355.2	405.7	596
tag_114_st	2054.5	621.3	1554.5	2490
tag_115_at	2005.2	3573.7	1455.5	2272.2
tag_115_st	16104.2	15109.5	11931	15065.7
tag_116_at	98.8	217.9	8.3	102.8
tag_116_st	5896	4478.4	341.8	4667.2
tag_117_at	477	639.3	428	350
tag_117_st	13698.8	11440.9	8765.3	9251.3
tag_118_at	645	886.1	380.3	337
tag_118_st	11000.7	9278.1	5453.3	5667.3
tag_119_at	897.7	1421.8	360.2	809
tag_119_st	9551.5	8207.8	3652.8	7187.5
tag_120_at	195.7	241.6	81.2	180.8
tag_120_st	3060.2	2167.1	1029.5	1482.3
tag_121_at	861	1476.1	637.8	1613.8
tag_121_st	11644.2	10373.9	7558.8	14494.8
tag_122_at	137.8	273.4	28.7	201.8
tag_122_st	1485.7	1097.8	66	397
tag_123_at	2224.8	2774.6	2019.3	1067.2
tag_123_st	2900.5	1350.1	856	451
tag_124_at	618	893.6	446.2	340
tag_124_st	2927.7	1374.9	773	906
tag_125_at	1140	1597.4	509	404.7
tag_125_st	7486	5273.8	1721	1223.2
tag_126_at	547	972.6	482.5	308.7
tag_126_st	11284	8596.4	4995.3	3396.5
tag_127_at	46	122.4	13.8	19
tag_127_st	491.8	530.9	19.3	73.5
tag_128_at	944.7	1673.3	695.3	2285
tag_128_st	3901	2438.8	1615.5	3189.7
tag_129_at	869	1410.8	885	846.3
tag_129_st	11684.8	8163.1	4663.2	5591.5
tag_130_at	182.7	194.4	49.7	55.3
tag_130_st	2282.5	1023.6	400.2	251.2
tag_131_at	728.3	964.9	371	693.3
tag_131_st	3474.8	2209.8	987.8	1649.7
tag_132_at	2588.2	2575.6	1592.5	1514.8
tag_132_st	3627.5	1628.4	983.8	805.5
tag_133_at	3231.5	4365.9	2896	2740.7
tag_133_st	13578	10637.1	7470.7	8043.2
tag_134_at	2851.8	4850.6	2062.7	3036.2
tag_134_st	8206.5	5310.6	3320	3806.5
tag_135_at	2301.3	3570.1	1892.5	3360.2
tag_135_st	6415.5	4763.3	2570	4590.8
tag_136_at	13	6.8	6.3	458.7
tag_136_st	18.8	18.3	11.8	27
tag_137_at	2469.5	4136.1	2099	3517.3
tag_137_st	14256.5	11448.9	8719	13242.3
tag_138_at	66	134.8	27	47.7
tag_138_st	102.3	44.9	39	18.5
tag_139_at	355.5	511.1	240.5	132.2
tag_139_st	4138.2	3261.6	1535	1335.3
tag_140_at	1617.7	1769.6	1138.2	657.7
tag_140_st	9619.5	6349.6	4729.5	3530
tag_141_at	1148.8	2783.1	104	5965.7
tag_141_st	7730.5	9058.1	647	13739
tag_142_at	1528.8	1884.6	1012.2	589.8
tag_142_st	9996.5	6616.6	4494.8	3558.7
tag_143_at	2239.8	3305.8	1397.2	910
tag_143_st	10341	6769.2	4401.5	5220.5
tag_144_at	1169	1671.8	997.8	907
tag_144_st	3882.8	2013.8	1469.5	1817.5
tag_145_at	813.3	1145.3	534.5	56
tag_145_st	4987	2196	1519	669.3
tag_146_at	615.5	886	261.5	330
tag_146_st	9258.7	4317.5	2415.3	3092.8
tag_147_at	0.3	1.3	0.2	0.2
tag_147_st	0.3	7	0.2	0.2
tag_148_at	0.1	0.2	0.1	5
tag_148_st	0.2	3.3	0.3	5
tag_149_at	2392.7	2273.8	1587.7	803.5
tag_149_st	8947	5407	4418	2500.5
tag_150_at	7	0.6	0.4	3.7
tag_150_st	9.9	5.1	2.8	2
tag_151_at	883.8	1091.7	798.5	494.3
tag_151_st	4344.5	2387.5	2296	1797.8
tag_152_at	1349.5	2620.3	1178	630.8
tag_152_st	6270.7	3991.5	3238.3	3151.5
tag_153_at	1259.3	1935.7	236.2	274.7
tag_153_st	7736	4331.5	937.5	1286.8
tag_154_at	3837.5	7185	3455.5	2824.2
tag_154_st	9884.3	7644.5	5351.3	4411.8
tag_155_at	3103.8	3767.3	2595.8	1741.5
tag_155_st	15143.5	12941	9637.5	7238.7
tag_156_at	1160.5	1648	642	285
tag_156_st	9571.8	9093	4913.5	2616.2
tag_157_at	3860	7031	4644.5	6852.5
tag_157_st	5308.2	2512.8	3469.3	4037.5
tag_158_at	225	481.2	161.3	108.8
tag_158_st	207	111.5	81.3	92.5
tag_159_at	6.3	14.6	3	5.7
tag_159_st	18.5	8.8	4	4.7
tag_160_at	402.7	853.2	229.7	94.3
tag_160_st	4093.5	1994.8	1075.5	451
tag_161_at	2927	5271.8	2530.8	1350.2
tag_161_st	7432.8	4755.8	3301.2	1424.2
tag_162_at	0.1	0.4	0.2	0.1
tag_162_st	17.5	30	19.2	17
tag_163_at	491	1620.7	589.5	806
tag_163_st	7709.5	6196.5	6018.5	6291
tag_164_at	825.5	1309.5	895.3	534.5
tag_164_st	11523.8	7756.5	9505	6036.8
tag_165_at	3128.7	4718.5	3190.2	2232.2
tag_165_st	10318.7	7073	7271.5	5197.2
tag_166_at	0.2	23.7	0.1	0.5
tag_166_st	224.5	144.3	14	37.5
tag_167_at	0.1	0.1	3	0.7
tag_167_st	48.3	21	37.3	14.5
tag_168_at	960.8	1903.8	478.8	516.3
tag_168_st	6775.5	4814.5	2373.2	1940
tag_169_at	1220	3168.8	1700	2548.7
tag_169_st	11410.7	8844.2	8537.8	10706.5
tag_170_at	1874.3	2448.8	1488.5	1033.5
tag_170_st	11081	6185	6388.5	4187.2
tag_171_at	1505.3	2450	1547.5	2253
tag_171_st	5654.8	3433.8	2914	2913.3
tag_172_at	1302.2	2686.3	1142.5	1117
tag_172_st	13195.2	9894.5	8337.5	8060.3
tag_173_at	304	922	266.2	245.7
tag_173_st	11008	8648	7108	5170.5
tag_174_at	111.3	348.3	111.5	99
tag_174_st	8255.7	4773.8	4996.8	3923.5
tag_175_at	62	256.8	35.7	78.3
tag_175_st	2314.8	1196.5	590.7	403.3
tag_176_at	1559.5	2805.5	1758.3	1240
tag_176_st	4175.5	2728.2	2630.5	1499.2
tag_177_at	1352.5	3301	1779.5	2113.5
tag_177_st	14387.8	11608.2	10819	11211
tag_178_at	383	790.2	421	432.7
tag_178_st	868	482.2	583	344.5
tag_179_at	85	263	67	115.3
tag_179_st	2114.5	1286.2	1007.5	1014
tag_180_at	0	2	0	0.1
tag_180_st	15.2	7	17	15
tag_181_at	2446	5163.5	2408.5	3334
tag_181_st	17428.7	12080.7	11888.7	11983
tag_182_at	1698.8	3066.7	1825.3	2029.5
tag_182_st	10122.7	6495.3	7609.3	8954.2
tag_183_at	2665.2	4968.2	3468.7	4337.8
tag_183_st	15908	14308	11796.7	13630.2
tag_184_at	865	2056.2	95	2560.8
tag_184_st	3186.3	2152.5	108.3	2278
tag_185_at	26.8	42	24	55.5
tag_185_st	198	107.8	54.7	60.5
tag_186_at	13	21	8.3	11
tag_186_st	1008	702.8	244.3	291
tag_187_at	112.5	148.3	78.3	67
tag_187_st	486	253.5	197.3	165.2
tag_188_at	279.5	312.5	255.5	230
tag_188_st	2901.3	1431.5	1260.2	872
tag_189_at	161.2	221	165.8	246.5
tag_189_st	677.3	503.5	398.5	402.3
tag_190_at	730	1402.2	769.3	796.5
tag_190_st	2858.8	1597	1168.3	1082.7
tag_191_at	186	312.5	178.3	1524
tag_191_st	1683	1236.2	776.3	5100
tag_192_at	0.2	6	0.2	0.3
tag_192_st	25.5	21.2	16	25.3
tag_193_at	1681	2921	1095	1176
tag_193_st	1452	934	416.3	364
tag_194_at	673.3	1045.2	623.3	885.8
tag_194_st	7587	4436.3	4842.5	5329
tag_195_at	1252.7	1691.2	591.7	343
tag_195_st	9968.7	7675.3	4028.8	2728.2
tag_196_at	49.3	81.7	47	82.5
tag_196_st	1073.8	638	586	463.3
tag_197_at	289.8	412	230.3	218
tag_197_st	3394.8	1457	1390.2	976.2
tag_198_at	0.4	1.8	0.4	0.6
tag_198_st	0.9	0.6	0.3	0.5
tag_199_at	0	3	3	0
tag_199_st	6.3	1.3	3.7	0.2
tag_200_at	1067.5	1382.3	1060	1227.3
tag_200_st	6645.8	4064.5	3047.2	2716.3
tag_201_at	1736.5	2402.7	1335.5	1002.5
tag_201_st	9721.5	6229.7	6414.5	5967.5
tag_202_at	65	90	37.5	53
tag_202_st	1176.2	1011.8	601.2	791
tag_203_at	36.8	34.3	15	18.7
tag_203_st	273	119.5	137	135.5
tag_204_at	1191.3	1125.3	948.5	396.5
tag_204_st	9149.5	5039.3	4921.3	2529.3
tag_205_at	788.5	605.3	804.5	407.7
tag_205_st	4895	3464	4549.8	2661.7
tag_206_at	551.5	650.8	407.8	168
tag_206_st	2796	1230	1201.5	679.2
tag_207_at	1780	2504.5	1640.8	781.5
tag_207_st	7018.5	5475.7	3819.2	3120.5
tag_208_at	3445	4286.5	3625.7	3612
tag_208_st	10916.3	7824.7	8076	10102.7
tag_209_at	55	101	111	83
tag_209_st	147.8	61	167.7	119
tag_210_at	1611.8	2585.5	826.7	480.3
tag_210_st	3220.8	1529	830.5	554.7
tag_211_at	42	60.3	69.3	50.3
tag_211_st	145	87	108.5	65
tag_212_at	370	545.5	265	156
tag_212_st	5852	4018.5	2508.3	1353
tag_213_at	972.7	1270.2	518	320
tag_213_st	6888.3	5224.5	2382	2106.5
tag_214_at	435.5	689.8	424.3	225.3
tag_214_st	3241.5	1849.2	1366.2	932.7
tag_215_at	841.7	1314.2	995.2	1049
tag_215_st	7120.8	5434.5	5288.5	7573
tag_216_at	913	1215	642.5	500.5
tag_216_st	10025.2	7658.7	5529.2	6801.5
tag_217_at	3958.2	4513.3	2503.8	1847.8
tag_217_st	10353.3	7347.2	5184.3	4300.5
tag_218_at	876.2	756.8	425.3	165.3
tag_218_st	11458.5	8941	5165.7	3087.8
tag_219_at	3015.2	3892.3	1998.2	1213
tag_219_st	11800.5	8000.8	5947.5	4027
tag_220_at	3356	4698.3	3287.5	2698.2
tag_220_st	4110.7	2788	2245	2039.5
tag_221_at	176.8	449	124	207.3
tag_221_st	2068.7	1420	627.3	749.7
tag_222_at	487.3	575.7	258.7	233
tag_222_st	1308	634.8	485.8	320.5
tag_223_at	1997	2210	1910.3	1028.5
tag_223_st	9641.2	6132	6906.2	4726.5
tag_224_at	0.1	0.2	0.2	9.7
tag_224_st	7.7	3.3	12.3	2.3
tag_225_at	816.8	1392.7	669.2	348.5
tag_225_st	13870.2	11727.3	10726.5	11388.5
tag_226_at	1699.5	2072.7	658.7	368
tag_226_st	9969.5	7276.5	3584	2725.5
tag_227_at	1144.5	1491.3	875.5	597
tag_227_st	6779.5	4460.3	3324	2402.7
tag_228_at	1173	1238.7	694.3	415
tag_228_st	7614.5	4609.2	3150.5	2422
tag_229_at	108.3	120	52	49.5
tag_229_st	143.8	82	49.2	33
tag_230_at	497.5	389	314	190.3
tag_230_st	2531.5	1095	951.3	615
tag_231_at	14	13	7.3	10.7
tag_231_st	619.7	211	133.8	110.7
tag_232_at	688	719.5	631.7	776.8
tag_232_st	2860.8	2037.5	1668	1927.3
tag_233_at	4.7	1.3	6.3	9
tag_233_st	7.7	8.2	0.2	5
tag_234_at	747.5	710.7	603.8	305.2
tag_234_st	2496.7	1185.5	1180.3	519.5
tag_235_at	55	25.3	34.3	5.3
tag_235_st	210	65.8	91	27.3
tag_236_at	0.1	9.2	4	0
tag_236_st	39	21	18	3.2
tag_237_at	284.5	388	147	324.3
tag_237_st	4624.5	2369	1345	3469.8
tag_238_at	440.7	610.7	201.5	215.7
tag_238_st	7707.5	6370.5	3396.3	2299.8
tag_239_at	441.3	502	611.7	717.5
tag_239_st	4926	3135.7	3974.3	5159.5
tag_240_at	0.1	0.2	6	2.8
tag_240_st	15.3	6.8	11.7	3
tag_241_at	3.3	9.4	0.2	2.3
tag_241_st	1.7	7.1	5.3	2.5
tag_242_at	1748	1998.3	820	643
tag_242_st	11948.5	8419.6	4909.5	3757.2
tag_243_at	897.5	963.6	743	512.8
tag_243_st	12322	9019.6	7387.3	5394.7
tag_244_at	67	86.1	51.2	123
tag_244_st	2236.8	1034.9	1917.2	1992
tag_245_at	8.3	9.9	7.7	9
tag_245_st	8	0.1	7.7	0
tag_246_at	37	28.4	20.8	23.5
tag_246_st	101.5	92.1	91	112
tag_247_at	763.5	1627.1	619	545.3
tag_247_st	12645.7	9912.6	7545.8	7008.5
tag_248_at	572.5	1014.3	652	995.7
tag_248_st	3217	2098.3	1926.3	2676.3
tag_249_at	76.7	82.1	53.2	48
tag_249_st	2498.2	1296.4	908.2	804.5
tag_250_at	0	2.9	0.2	22.5
tag_250_st	14	0.3	8	4.5
tag_251_at	8	40.9	10.3	23.7
tag_251_st	746	517.4	354.2	398
tag_252_at	1149	2274.6	1081.2	902.5
tag_252_st	5817	3494.6	2652.2	2140.3
tag_253_at	634.8	1534.1	315.5	629.8
tag_253_st	2708.5	1726.1	647.7	1008.7
tag_254_at	1433.8	3128.4	1018.5	918.7
tag_254_st	8872.9	6059.1	3246	2411.7
tag_255_at	77.8	164.3	28	0.7
tag_255_st	531.2	458.1	14	0.9
tag_256_at	8.3	15.8	6.8	5
tag_256_st	75	31.6	24.3	14.3
tag_257_at	836.3	1635.1	1277.3	769.3
tag_257_st	3985.8	2292.1	3115.3	1683.8
tag_258_at	3041	6356.6	4495	10555.5
tag_258_st	13290.9	10177.8	10811.7	18377.5
tag_259_at	2188.5	4715.8	2252	2626.5
tag_259_st	10450.5	8205.9	5589.5	5417
tag_260_at	1597.8	2965.9	864.3	717
tag_260_st	13733	10457.1	5864.2	3705.2
tag_261_at	1256.3	2584.8	1255.3	1639
tag_261_st	4154	2272.4	1608.2	1054.8
tag_262_at	961	2064.6	739.5	808.3
tag_262_st	9384.8	8063.1	5128	4675
tag_263_at	141.3	337.1	149.5	440.5
tag_263_st	913.2	587.3	425.2	639.3
tag_264_at	339	900.6	330.5	268.7
tag_264_st	1275.5	737.6	660.8	469.3
tag_265_at	152	213.1	155.8	139.2
tag_265_st	2951	1470.6	2128.8	2301.3
tag_266_at	8.3	5.1	3	5
tag_266_st	8.2	5.1	7.7	21.7
tag_267_at	347.5	710.8	308.8	278
tag_267_st	2470.8	1551.9	930	857
tag_268_at	2167	3700.4	2104.3	1407.5
tag_268_st	6018.7	3606.4	2656	2185
tag_269_at	155.5	497.1	144	69.3
tag_269_st	1688.7	1078.4	673	447.7
tag_270_at	2444	5530.8	2452	3724.8
tag_270_st	11197.7	11788.8	6720.8	11611.3
tag_271_at	794.5	1852.5	1207.3	1154.2
tag_271_st	1804.5	874.5	1473.5	1037
tag_272_at	348	715.3	285	208.2
tag_272_st	2366.3	1153.5	958.5	592.3
tag_273_at	2469.3	3849.5	2464.5	1628.2
tag_273_st	13254.8	10993.5	8501.2	7294.2
tag_274_at	2334.2	3672.8	2879.2	2537
tag_274_st	10936.8	7258.5	8010.2	7975.5
tag_275_at	2790.3	4856.8	3420.5	3342
tag_275_st	10335.7	7249	7303.5	6758
tag_276_at	1099.5	2009	676	381
tag_276_st	9884.7	6976.7	3696.5	2384.5
tag_277_at	843.3	2198.7	1004.2	675.5
tag_277_st	7125.5	5315.5	3906	3413.5
tag_278_at	2105.8	4384	5221.5	1669
tag_278_st	13335.3	12172	14547.5	19608.5
tag_279_at	1369	2427.3	1312.5	3553.5
tag_279_st	5600.5	3875.2	2692.5	7425.8
tag_280_at	1.8	0.4	2.3	0.4
tag_280_st	11.5	10.3	7	3.8
tag_281_at	3243.3	4181	2380.3	1104.5
tag_281_st	12734.2	9412.5	7365.5	3754.5
tag_282_at	250.2	512	244	331.3
tag_282_st	10923.5	9422.3	8864.5	9194
tag_283_at	963	1899	1194	902.8
tag_283_st	1612	1020.3	899.8	584
tag_284_at	1541.3	3021.8	928	1863.5
tag_284_st	8300.8	6654.8	3493.5	5066.3
tag_285_at	505	731.8	379	540.8
tag_285_st	17.7	9.1	5.3	4.2
tag_286_at	295.5	488	360.5	18.7
tag_286_st	1926.8	945	1170	885
tag_287_at	1713	3385.5	2297.5	3880
tag_287_st	4432.8	3089.7	2186.2	4783.8
tag_288_at	3886.2	7351	3279.5	3322.2
tag_288_st	8522	5226.2	3121.3	4011
tag_289_at	1432.5	2976.8	633	2441.8
tag_289_st	8761.2	7001.8	2973.3	9692.7
tag_290_at	229.5	687.5	310.5	285.5
tag_290_st	1491.3	1786.5	1199	892.5
tag_291_at	0.7	0.9	0.5	0.5
tag_291_st	33.7	22	17.7	0.8
tag_292_at	33.5	52.3	10	13.8
tag_292_st	907	444.5	187.5	195.3
tag_293_at	886.2	1464	472.8	361.5
tag_293_st	6326	4660	2653.3	1741.3
tag_294_at	1141.3	2699.8	1249.2	1475.8
tag_294_st	3203.7	1906.5	1547.3	1518.7
tag_295_at	3116.3	5337	3549.7	4741.2
tag_295_st	13197.3	9314.5	9188.2	11001.2
tag_296_at	1250	1975.7	930.5	718.3
tag_296_st	5222.2	3467.8	2538.3	3046.2
tag_297_at	1078	2176	1046.3	1029.8
tag_297_st	10070.7	7849.7	5360.3	5540.5
tag_298_at	432	778.7	385	285.7
tag_298_st	8324.5	5659	4688.8	3283.3
tag_299_at	1223.7	2628.2	1446.3	1453.8
tag_299_st	11741.5	9534.8	7870.8	7427
tag_300_at	150	341	104.3	118.5
tag_300_st	4715.8	3141	1980.3	1879.2
tag_301_at	349	632.2	323.5	377
tag_301_st	5931.5	3501.5	3283.8	3429.2
tag_302_at	40	66.1	41.7	26
tag_302_st	9275	6648.5	6302.2	3992
tag_303_at	0.1	0.4	0.1	10
tag_303_st	16.2	11.3	0.4	7.3
tag_304_at	330.7	798.9	317	730.2
tag_304_st	8876.2	5798.1	4758.3	7665.8
tag_305_at	561.5	1222.4	452.8	670.3
tag_305_st	15169.2	12858.8	10589.5	12257.3
tag_306_at	1987.7	3636.1	1303.5	1188.5
tag_306_st	6729.8	3909.6	2579.3	1644
tag_307_at	2205.3	3512.4	1542.8	1777.8
tag_307_st	6201.3	3182.6	2718	2101.7
tag_308_at	1884.8	3304.4	1811.5	3005
tag_308_st	6672.7	4373.9	3295	5144.5
tag_309_at	1545.8	2334.9	1426.7	1538.7
tag_309_st	8705.8	6155.1	4849.5	5712
tag_310_at	290	633.9	312.3	475
tag_310_st	266.8	311.3	216.3	218
tag_311_at	130	213.6	86.2	108.7
tag_311_st	1925.5	1040.6	786	917.7
tag_312_at	606	1280.4	544.5	482
tag_312_st	5926.4	3761.3	2766.2	1952.3
tag_313_at	0.2	0.3	0.2	0.2
tag_313_st	21.8	11.8	7.8	12
tag_314_at	2160.1	4150.8	1703	1457.3
tag_314_st	14446.6	11112.6	7121.5	6027.3
tag_315_at	12.9	52.1	13	20
tag_315_st	151.6	142.1	57	74
tag_316_at	1163.9	2181.1	2029.5	2901
tag_316_st	6306.1	3551.9	4293.3	4368.5
tag_317_at	969.1	1255.1	1804.7	3006
tag_317_st	13010.1	9939.6	8353	10981.7
tag_318_at	3250.4	7131.1	3507.8	7004.8
tag_318_st	8765.3	6465.8	5131.3	9067
tag_319_at	885.1	2207.4	1307	1940
tag_319_st	2174.4	1663.4	1456	2173.3
tag_320_at	168.6	433.4	150	331.5
tag_320_st	1770.3	1267.9	545	886
tag_321_at	32.8	139.6	52	74.8
tag_321_st	752.6	442.3	363.7	949.3
tag_322_at	0.4	6.3	0.1	5.5
tag_322_st	31.1	18.1	18	16
tag_323_at	329.9	489.1	5	17.7
tag_323_st	4692.8	2304.6	82	174.8
tag_324_at	1096.3	2729.9	680	2653
tag_324_st	2408.6	1399.6	701	1818.7
tag_325_at	199.6	543.8	258.7	290.8
tag_325_st	7538.8	5903.6	3218	3554.3
tag_326_at	297.1	652.9	328.7	978.5
tag_326_st	9072.4	6329.4	6677.5	9919.2
tag_327_at	0.5	0.1	0.1	0.1
tag_327_st	0.7	2.3	9.8	4.7
tag_328_at	567.8	730.6	462	250.3
tag_328_st	6690.1	3447.6	3716.8	2677
tag_329_at	1436.3	1789.9	1236.3	1090
tag_329_st	11432.1	8627.3	7539	6689.7
tag_330_at	4.1	12.8	0	2.3
tag_330_st	257.3	125.4	56.3	19
tag_331_at	0.1	3.1	3	3.3
tag_331_st	34.8	1.7	6	1.4
tag_332_at	450.1	332.9	351.5	4.7
tag_332_st	6050.6	3295.4	2733.8	1482.5
tag_333_at	118.6	98.6	58.5	41
tag_333_st	596.1	256.8	155	120.5
tag_334_at	210.6	343.1	128.5	71.5
tag_334_st	531.1	351.6	163	83.3
tag_335_at	3	3.1	2	0.3
tag_335_st	54	46.3	29	16.3
tag_336_at	0	0	0.2	0.5
tag_336_st	9.7	0.2	21	2.2
tag_337_at	1120.8	1423.8	1775.7	1023.2
tag_337_st	8355.7	6115.8	8206.8	5400.2
tag_338_at	793	1552.1	494.8	412.5
tag_338_st	6633.5	4062.1	2732	2426.5
tag_339_at	1.7	0.3	0.3	0.4
tag_339_st	3	0.2	0.2	0.3
tag_340_at	0.3	0.2	0.2	6.3
tag_340_st	0.3	0.3	0.2	0.8
tag_341_at	93	83.4	139.7	41.5
tag_341_st	15.7	22.4	47.5	297.3
tag_342_at	1.5	0.1	0.8	0.4
tag_342_st	0.3	3.6	0.2	0.4
tag_343_at	330.2	335.1	227	900.2
tag_343_st	3308	4245.1	2531.7	4148
tag_344_at	839.3	636.6	465.8	798
tag_344_st	1314	1513.8	982.5	1176.3
tag_345_at	20	10.8	6.3	11
tag_345_st	2.3	6.3	0.2	0.2
tag_346_at	457.5	379.8	344.2	773.8
tag_346_st	435.2	329.5	446.3	504.2
tag_347_at	4416.5	4076.8	5119.5	10795.2
tag_347_st	4276	5536.7	5311.8	7403.5
tag_348_at	63.5	90.5	31.2	87
tag_348_st	12.7	18.7	6	25.3
tag_349_at	80	93.3	69	105.2
tag_349_st	59.7	56.8	31.3	68
tag_350_at	74.5	90	22.3	730.3
tag_350_st	58.3	46.2	1.3	174.2
tag_351_at	661.3	498	870.8	2542
tag_351_st	1587.5	2223.7	3469.3	3653.2
tag_352_at	10378.3	8594.2	8835	13469.3
tag_352_st	5741.5	6416	5839	7029
tag_353_at	15.5	12	10	17
tag_353_st	138.7	91	76.5	179.3
tag_354_at	519.8	413.2	268	1074.5
tag_354_st	925.8	1320	540.5	702.3
tag_355_at	117.8	77.2	111.7	297
tag_355_st	203.8	240.3	269.5	247.5
tag_356_at	24	27.2	0.7	16.3
tag_356_st	40.7	103	4.5	3.8
tag_357_at	1793.2	765.7	1479.5	4562.5
tag_357_st	1702.5	1508.5	1398	1817.2
tag_358_at	145.5	140.3	53.5	315.2
tag_358_st	822.8	1254	304.3	421.3
tag_359_at	3114.7	1622	1231.5	3713
tag_359_st	4638.5	5067.5	3252.7	3457.2
tag_360_at	399.5	274.5	296.2	1060
tag_360_st	1195.7	1015.2	940	1055
tag_361_at	788	620	416.5	2040.2
tag_361_st	1588.8	1788.8	918.8	734.5
tag_362_at	0.5	0.5	0.4	2.7
tag_362_st	1.4	1.2	1.1	2.3
tag_363_at	940.5	383	282.2	732.5
tag_363_st	1132.5	906.8	324.7	433
tag_364_at	732.3	696.3	407.7	872
tag_364_st	1070.2	1077	518	525.3
tag_365_at	3555.3	3741.5	1943	4339.3
tag_365_st	3077	3678	2398.2	2228.8
tag_366_at	485.3	525.3	1166.5	6357.8
tag_366_st	360	440.3	1097.3	2102
tag_367_at	613.5	430	483	1053
tag_367_st	1101	953.7	778.5	779.5
tag_368_at	10.3	20	14.3	48.3
tag_368_st	3.5	12	7.7	36.3
tag_369_at	5294.5	4115	3484.2	12022.8
tag_369_st	3105.2	3823	2877	7440.5
tag_370_at	253.2	190	172.2	387
tag_370_st	203.7	153	96.3	180.3
tag_371_at	2099.2	2012.5	1486	4925
tag_371_st	2782.5	3070	1502.2	2946.7
tag_372_at	18.7	27.2	22	93
tag_372_st	11.5	2.5	8	19.7
tag_373_at	3737.3	3808	2639.3	4994.8
tag_373_st	1964.8	1864.5	1500.7	1404.3
tag_374_at	1945	1599	350.2	2689.3
tag_374_st	1256.3	1239	205.3	708
tag_375_at	506	423	284.7	668
tag_375_st	3290.3	4321.5	1840.8	2176.7
tag_376_at	10	1.3	0.8	123.3
tag_376_st	77.2	65.7	48.7	81
tag_377_at	1866.3	1542.8	1188.3	2267.7
tag_377_st	4655.5	4443	3496.7	4673.2
tag_378_at	4902.3	4487.5	3461.3	6602
tag_378_st	908.5	980.2	583	1445.3
tag_379_at	10.7	21.1	11.3	32
tag_379_st	11	13.1	19	32.3
tag_380_at	4691.8	3168.4	2879.5	5460
tag_380_st	2293	1263.8	1573	1594.3
tag_381_at	26.2	29.9	19.7	44
tag_381_st	37.2	30.8	19.7	32.5
tag_382_at	136	114.6	83	626.8
tag_382_st	230.7	183.1	161.8	415.2
tag_383_at	171.5	176.4	235.2	1053
tag_383_st	67.5	102.1	112.8	475
tag_384_at	1135.5	976.1	97	392.8
tag_384_st	830.7	1001.3	80.2	230.3
tag_385_at	871.5	395.8	310.8	825.8
tag_385_st	178.8	166.4	72.3	181.3
tag_386_at	34.5	37.8	39	524.3
tag_386_st	220.5	275.4	125.2	545.3
tag_387_at	895.5	877.6	621.2	797.3
tag_387_st	5468	2887.6	1647.5	2015
tag_388_at	194	267.1	158.7	136.5
tag_388_st	6460.2	5155.4	4124.3	4689.7
tag_389_at	2173	2922.1	1525.7	1233
tag_389_st	8393.5	5247.1	3997.7	3552.2
tag_390_at	958.8	922.1	829.5	848.5
tag_390_st	8655	5650.6	4726.2	6097.2
tag_391_at	2.8	0.5	0.5	0.9
tag_391_st	46.3	17.8	207.2	2
tag_392_at	716.5	847.6	410	330.8
tag_392_st	4048.2	2104.6	1443	1998
tag_393_at	1415.8	2187.6	962.8	997.3
tag_393_st	5143.5	3019.9	1839.5	2635.3
tag_394_at	0.9	36.9	9.3	0.7
tag_394_st	197.5	165.8	75.8	26
tag_395_at	147.5	70.1	92	66.5
tag_395_st	12350.7	9952.1	6955.2	5964.3
tag_396_at	216	355.4	140.7	83
tag_396_st	4803.7	3058.6	1640.2	932.5
tag_397_at	1107.8	1726.1	821.2	662
tag_397_st	11133.5	8189.8	5415.7	4103.5
tag_398_at	265	495.6	99.8	3.1
tag_398_st	3666.7	2857.6	1089	598
tag_399_at	1568.8	2340.9	1320.3	994.8
tag_399_st	7498.5	5549.6	3452.2	3582.2
tag_400_at	0.8	13.3	2	8
tag_400_st	27.5	8.8	12.5	0.6
tag_401_at	359.5	484.4	273.2	58
tag_401_st	7014.2	3871.6	2785.5	1311.8
tag_402_at	1590	1958.4	1556	1602.7
tag_402_st	8838.5	6965.6	5038.3	7631
tag_403_at	846.8	1422.1	785.8	511.7
tag_403_st	13246.5	11663.6	8403	7051
tag_404_at	1020.3	2104.4	870	343
tag_404_st	11709	8922.4	6867.8	4803
tag_405_at	1326.5	1714.3	1099.5	630
tag_405_st	9432	6352.3	4486.5	3469.5
tag_406_at	0.2	0.2	0.1	2.7
tag_406_st	0.5	0.3	3	3.3
tag_407_at	176.2	158.6	136.2	146.7
tag_407_st	525.3	321.3	230.5	183
tag_408_at	0.4	0.4	0.2	0.6
tag_408_st	0.3	0.4	0.2	0.8
tag_409_at	30.7	64.2	7.3	33.2
tag_409_st	0.4	1.3	0.2	0.5
tag_410_at	342.2	273	132	83
tag_410_st	342.7	182.7	88.8	81.3
tag_411_at	3009	4352	3161.5	3481.8
tag_411_st	11558	9000.5	6867.2	7025
tag_412_at	2.3	11.7	4	0.3
tag_412_st	117	51.5	64.5	39.5
tag_413_at	1004.3	1181.8	1211	481.8
tag_413_st	8686	7438	6338	4429
tag_414_at	971.8	1400.8	837.7	672.3
tag_414_st	8073.2	4913.8	3362.5	3648.2
tag_415_at	638.7	590.2	315.8	190
tag_415_st	5386.3	3764.3	1781.2	1805
tag_416_at	461.3	562.8	220.3	177.7
tag_416_st	6998	5504.7	3839	2848.5
tag_417_at	1060.5	1140	753.3	498
tag_417_st	5608.7	3227.2	3125.5	1545.7
tag_418_at	260.5	244.5	196.3	124.5
tag_418_st	3072.5	2173.8	1680	1257.7
tag_419_at	346	222.3	384.2	368.5
tag_419_st	7755.7	5433.5	5085.5	7339.2
tag_420_at	189.5	126	52.7	34.7
tag_420_st	4750.3	3458.5	1616.8	1056.5
tag_421_at	620.5	775	625.3	606.5
tag_421_st	10006	6038.3	7299.7	5369.3
tag_422_at	519.3	466.7	464	355.8
tag_422_st	2760	1589.3	1283.3	833.5
tag_423_at	511.3	564.3	397.2	338.3
tag_423_st	7604	3660.8	5043.3	3366.8
tag_424_at	1146.5	1090.5	505.2	524.8
tag_424_st	5783.5	2828.3	2015.3	1536.8
tag_425_at	18.3	8	0.3	5.7
tag_425_st	375.8	154.3	201.8	111
tag_426_at	107.8	103.2	44.3	101.7
tag_426_st	6651.8	3641.3	3238	4198
tag_427_at	901.3	1072.3	604	539.7
tag_427_st	14961.3	12054.5	11051.5	10767.7
tag_428_at	39	54.5	20.7	16
tag_428_st	653	336.5	206.3	129.8
tag_429_at	135.3	204.7	48	74.3
tag_429_st	13057	10825	3647.2	5614.7
tag_430_at	72.3	32.3	47.8	0.3
tag_430_st	1740	620.5	648.5	183
tag_431_at	11.7	5.3	3.7	8.5
tag_431_st	8.7	11.7	7.2	22
tag_432_at	4.2	1	8	11
tag_432_st	0.1	0.1	0	0
tag_433_at	845.2	726.3	757.8	892.3
tag_433_st	2443.7	1053	1073	1108.5
tag_434_at	20.3	0.8	0.4	0.1
tag_434_st	4	6.7	4.7	9.5
tag_435_at	10.3	3	1.2	0.3
tag_435_st	10	4	3	3.2
tag_436_at	2608.3	2606.5	1762.3	721
tag_436_st	5489.2	2268	1921.8	650.5
tag_437_at	482.8	492.5	557	565
tag_437_st	261.7	114	166.5	98.5
tag_438_at	75	124	64.8	124.5
tag_438_st	137	78.3	37	17
tag_439_at	433.7	484	287.5	115
tag_439_st	3715	1882	1243.5	557
tag_440_at	0.2	0.2	0.2	0.2
tag_440_st	10.3	10.7	7	7.8
tag_441_at	14.5	7	0.1	6.7
tag_441_st	0.2	1.5	0.1	0.3
tag_442_at	0.2	0	0.1	0.2
tag_442_st	0.2	2.7	3.3	0.2
tag_443_at	661.7	710	519.5	573
tag_443_st	4468.2	2589.5	1654	1436
tag_444_at	337.8	383.7	165.5	170
tag_444_st	4357	2233.5	1359.2	1693.5
tag_445_at	1397	1421	1327	1444.5
tag_445_st	6843	4392.5	4118.5	4517.8
tag_446_at	831.3	951.5	610.7	674
tag_446_st	11989	8521.8	6941.3	7959.7
tag_447_at	182.2	174.5	143.5	150.5
tag_447_st	596.7	246.5	215.5	159.5
tag_448_at	0.3	0.4	0.3	0.5
tag_448_st	0.2	14.2	0.1	0.3
tag_449_at	50.2	62.8	40	57.5
tag_449_st	410.5	155	96	112.5
tag_450_at	73.5	51.5	66	82.2
tag_450_st	2443.5	1126.3	1653	1846.8
tag_451_at	374.2	458.7	244	309.2
tag_451_st	2969.7	2129.3	1229.8	2326.2
tag_452_at	327.5	473	173.5	175.2
tag_452_st	4317.7	3329	1224.5	921.7
tag_453_at	340.3	298.8	197.2	169.3
tag_453_st	5373	3409.3	1956.5	2196.3
tag_454_at	8	0.7	1	18.5
tag_454_st	24.8	15.2	1	14.7
tag_455_at	3230	4444.5	3222.5	2088.3
tag_455_st	12426.3	8832.2	8350.8	7308.7
tag_456_at	11.5	1.2	7.7	16
tag_456_st	9.3	15.2	10.7	8.7
tag_457_at	292.7	358	181.3	161.5
tag_457_st	4359	2680	1666.2	1427.8
tag_458_at	663.8	497	153.7	26
tag_458_st	7325.5	3535.2	1432.5	278.5
tag_459_at	10	13.7	8.7	11
tag_459_st	61.7	58.7	7.7	50
tag_460_at	60.5	69	12.2	0.7
tag_460_st	1258.3	687	132.7	145.3
tag_461_at	368.5	507	332	184.3
tag_461_st	4082.7	2408	2000	1823
tag_462_at	39.7	131.7	12.7	0.7
tag_462_st	1182	982.5	326	197.8
tag_463_at	84.8	103.3	50	12.5
tag_463_st	6.1	2.9	1.8	1.7
tag_464_at	1259.8	1899.3	685.5	1725.7
tag_464_st	4838.7	4006.5	1627.2	4503.5
tag_465_at	482	647.2	360.5	283.7
tag_465_st	642.3	403.8	218	150
tag_466_at	1249.3	1546	449	209.5
tag_466_st	6690	4293.7	2038.2	1077.5
tag_467_at	1590	1971.2	852.2	593
tag_467_st	11221.5	8195.8	4313.3	2948.2
tag_468_at	68.7	76.3	0.3	0.2
tag_468_st	311.5	161	8.5	10.7
tag_469_at	1530	2362	29.2	254.8
tag_469_st	4614.3	3054.5	471.2	895.3
tag_470_at	7	4	5	0.2
tag_470_st	1850.2	1091	574.5	539.2
tag_471_at	186	292	150	159.5
tag_471_st	713.3	308.7	222.8	198.3
tag_472_at	385	289.7	403	168.5
tag_472_st	405.7	182.8	198	152
tag_473_at	218.7	196	97	56.3
tag_473_st	1270.3	446.3	362	261
tag_474_at	1194.5	1899.7	1330.3	1590.7
tag_474_st	1006.5	543.3	605.5	654.3
tag_475_at	1701.5	1456.2	1075.7	31.4
tag_475_st	4823.3	2823.5	1881.7	1566.5
tag_476_at	1874.5	2208.3	1323.3	1374.8
tag_476_st	7911	5072.2	3953.7	4389.8
tag_477_at	469.2	443.3	353.5	516.5
tag_477_st	856.5	460.5	312.7	272.5
tag_478_at	0.5	7	2.3	10.5
tag_478_st	62	54	36.3	27
tag_479_at	7.7	4.3	7	5
tag_479_st	588.7	289.5	232.2	250.5
tag_480_at	547.5	681	382.7	833.5
tag_480_st	9939.7	8589	6528.7	11850.2
tag_481_at	210.7	154	157	59
tag_481_st	7850.3	3252	4857	1776
tag_482_at	50	62.3	70.2	82.3
tag_482_st	3882.7	2366.3	2280.8	2007.2
tag_483_at	766.2	569	388.7	143
tag_483_st	4671.8	2478.5	1967.3	653.5
tag_484_at	192.5	235.3	101.3	77.5
tag_484_st	2722.2	1443.5	827.5	679
tag_485_at	828.5	1093	281	362
tag_485_st	11112.8	8076.7	3160.7	3610.5
tag_486_at	712.7	842.5	545.2	421.3
tag_486_st	6736.5	3957.5	3356.3	2243
tag_487_at	8.3	1	0	1
tag_487_st	278.2	49.3	42.5	34.5
tag_488_at	471	541	378	155.8
tag_488_st	3199.8	1663.2	1259.3	575
tag_489_at	968.3	1288.5	534	495.3
tag_489_st	12429.2	10053.5	6506.3	5944.7
tag_490_at	113	143.7	59.8	31.3
tag_490_st	5098.5	2401.2	2267.2	1361.5
tag_491_at	128.3	144.5	40.5	42
tag_491_st	7025.7	5195	2420.7	2071.5
tag_492_at	564.3	556.3	386.8	721.3
tag_492_st	9293.2	6058.5	5032.5	7576.2
tag_493_at	2.3	8.7	9.3	8.7
tag_493_st	607.5	249.8	188	28.2
tag_494_at	66	100.8	38.8	12
tag_494_st	4410.5	2073.5	1451	847.3
tag_495_at	351	575.3	223.3	148.3
tag_495_st	7477.8	4529.3	2615.3	2063.3
tag_496_at	982	1589.5	1122	1731
tag_496_st	5141.5	3536	2671.7	3904.5
tag_497_at	1238	1520	1564	2685
tag_497_st	12300.3	9363.2	8860	13249.8
tag_498_at	1697.2	2165.2	1183.7	1176.2
tag_498_st	3495.8	2478.5	1212.7	1190.8
tag_499_at	22.7	30	28	8
tag_499_st	594	295.3	171.8	69.8
tag_500_at	1481	1554.5	569	1127.2
tag_500_st	7524.2	5034.8	1475.2	2844
tag_501_at	185	172.2	1	0.1
tag_501_st	983	485.8	19	5
tag_502_at	479.5	822.5	380.5	307.8
tag_502_st	7204.8	4174.5	3246.3	2413.5
tag_503_at	943.8	1747.7	301.5	1449.2
tag_503_st	9318.5	7289.2	2088.2	6907.5
tag_504_at	845	1353.1	971.2	805
tag_504_st	2454.5	949.1	1036.3	588
tag_505_at	396.8	769.1	51	836
tag_505_st	2546.8	2079.1	139.7	1441.3
tag_506_at	820.3	1223.8	577	525.3
tag_506_st	7426.3	4340.8	2905.3	2396.8
tag_507_at	1546.5	1831.1	938.7	661
tag_507_st	11802.7	10653.1	6301.3	5910.7
tag_508_at	336.8	389.8	231.7	183
tag_508_st	6105.5	3923.3	3320.8	2869.3
tag_509_at	0.4	0.4	0.4	0.5
tag_509_st	10	10.1	4.5	8
tag_510_at	0.1	0.2	0.2	3.7
tag_510_st	11	9.8	9	0.2
tag_511_at	274.2	207.4	184.5	108
tag_511_st	2713	1369.1	1140	790
tag_512_at	1879.5	2152.6	1225.5	1444.7
tag_512_st	16149.2	13847.9	8273.8	9741.5
tag_513_at	9.3	28.1	0.2	3.8
tag_513_st	190	98.6	0.4	40
tag_514_at	276	442.4	135.2	94.5
tag_514_st	4292.3	3003.6	1547.2	1191.7
tag_515_at	537.7	662.6	414	241
tag_515_st	5214.3	2859.6	2816	1855.2
tag_516_at	312.7	353.9	178.7	315
tag_516_st	4438.3	2347.6	1892	3303.5
tag_517_at	565.5	438.1	230	159.2
tag_517_st	4649	2323.8	1348	1147
tag_518_at	1429.1	2117.1	1003.3	603.3
tag_518_st	5603.9	3100.3	2358.5	1988
tag_519_at	238.3	289.9	136.7	57.7
tag_519_st	3058.1	1844.1	933.7	635.2
tag_520_at	1307.2	1859.4	1191	934.2
tag_520_st	1589.5	982.4	631.5	579.7
tag_521_at	1000	1305.9	827	536.3
tag_521_st	7909.6	4829.8	3876.7	3657.7
tag_522_at	0.1	1.8	1.5	0
tag_522_st	0.7	4.8	0.1	0.1
tag_523_at	887	919.1	469.5	254.5
tag_523_st	8328.2	5266.8	3059	1650.8
tag_524_at	1096.3	1453.1	802.2	522
tag_524_st	5921.2	3580.9	2690	2166.7
tag_525_at	2925.2	3465.9	2512.7	657.5
tag_525_st	8903.8	5810.8	5033	3826.7
tag_526_at	3041.5	4221.6	3807.3	1576
tag_526_st	14270.2	11233.9	11582.5	9153
tag_527_at	1137	1860.3	692.2	423.3
tag_527_st	6883.5	5077.6	3038	2634
tag_528_at	795.3	1375.6	319.2	326.3
tag_528_st	3619.7	3208.8	816.5	1211.7
tag_529_at	122	97.9	15.5	0.3
tag_529_st	2495.7	1184.4	168.7	8.7
tag_530_at	210.3	222.9	190.3	185.5
tag_530_st	372.5	195.1	224	186.3
tag_531_at	2.2	1.4	0.2	0.2
tag_531_st	0.3	0.3	0.1	0.2
tag_532_at	0.4	0.4	0.3	0.4
tag_532_st	2	0.6	0.5	0.9
tag_533_at	284.2	540.4	206.3	226.3
tag_533_st	1493.8	1041.9	461.7	358.3
tag_534_at	0.2	0.3	0.2	14.3
tag_534_st	7.7	0.5	0.2	0.4
tag_535_at	0.4	3.5	2.3	14.7
tag_535_st	14.7	1	5.3	10
tag_536_at	602.5	1027.2	630	262.3
tag_536_st	8473.5	4251.2	5210.5	1674
tag_537_at	1770.7	2228.2	1613.5	1005.3
tag_537_st	6192	3530.5	2544	1427.3
tag_538_at	568.2	906	673.5	140.8
tag_538_st	14187.3	9246	8637.2	6508.2
tag_539_at	1689.2	1803.3	1730.3	1624.5
tag_539_st	14128.8	9711	8896.5	5995.3
tag_540_at	746.7	1360.8	607.5	4624.2
tag_540_st	7602.5	4057.3	3669.8	13251.8
tag_541_at	324.5	425.3	189.8	624
tag_541_st	2081.3	930.8	636.7	1570.7
tag_542_at	1201.5	1812.2	665.8	424.7
tag_542_st	5873.7	3601.5	1903.5	1253.3
tag_543_at	259	316.8	192.2	145.3
tag_543_st	8722	6221	5230.3	4232.2
tag_544_at	1442.5	2022	1375	1639.8
tag_544_st	6374.5	4091	3162.8	2507.8
tag_545_at	2918	3908.5	716.7	9455.2
tag_545_st	6679.2	4459	904.2	11888.8
tag_546_at	0.9	0.8	0.7	2.1
tag_546_st	6	9	3.5	15
tag_547_at	59.3	166	2.3	0.6
tag_547_st	189.7	224.2	7.3	10.7
tag_548_at	930.3	853.2	697.5	772.8
tag_548_st	7474.5	5218.7	4108.3	4263.2
tag_549_at	6.3	17	1	15.8
tag_549_st	8	2.7	4	2
tag_550_at	346.5	256.2	251	216.3
tag_550_st	5717.7	3030.2	2772.5	2337.2
tag_551_at	0.3	0.3	0.2	0.6
tag_551_st	0.5	1	0.4	0.6
tag_552_at	238.7	249.7	223	67
tag_552_st	2200.3	1384.7	1404.7	739.2
tag_553_at	218.8	262.3	204.3	134.7
tag_553_st	895.3	696.3	358.7	313.7
tag_554_at	0.3	0.3	3	0.4
tag_554_st	19.3	4.3	4.2	14.3
tag_555_at	423	421.8	253.5	92
tag_555_st	3507.3	1891.8	1317.5	768.2
tag_556_at	356	460	334.7	283.3
tag_556_st	6015.8	3969.8	3650.2	3868.7
tag_557_at	441.5	373.2	514	443
tag_557_st	3126	1449.8	2502.5	2245
tag_558_at	1009	1159	879	442
tag_558_st	6861.5	3924.7	3778	2324
tag_559_at	10	14.3	0.1	0.2
tag_559_st	54.3	69	0.3	12.7
tag_560_at	0.4	0.3	0.2	0.4
tag_560_st	0.5	0.5	0.2	0.4
tag_561_at	864.5	1101	526	505.5
tag_561_st	3955	2633.8	1405	1550.3
tag_562_at	202	191.7	149.2	157.8
tag_562_st	8228	5953.5	4340.7	5388.5
tag_563_at	1230.7	1343	972.5	550
tag_563_st	10918.3	7266.2	5571.5	3766.3
tag_564_at	854	453.5	408.5	186.3
tag_564_st	4101.8	2022	2307.3	1193
tag_565_at	2523	2631.3	2311.3	1641.3
tag_565_st	7803.7	4430.8	4590.2	3521.5
tag_566_at	10.5	16.3	0.8	1
tag_566_st	64.7	37.2	26	1.2
tag_567_at	4310.3	5562.9	5092.7	6263
tag_567_st	17882.8	15928.2	15191	20091.7
tag_568_at	4301.8	6929.3	4167	3869.8
tag_568_st	14348.8	11146.8	9283.3	9261
tag_569_at	1495.2	1651.1	1318	946.2
tag_569_st	7708.2	4754.9	3865.7	3075.3
tag_570_at	0.9	1	1	2.1
tag_570_st	21.7	8.8	2	267
tag_571_at	3522.5	4431.9	3423.3	7702.5
tag_571_st	10705	7234.6	6887.3	12279
tag_572_at	84.5	125.4	67	89.3
tag_572_st	1158	724.3	415.5	625.5
tag_573_at	911.8	1155.6	529.5	411.7
tag_573_st	5950.8	3866.4	2728.7	2013.2
tag_574_at	0.7	2.1	0.2	3
tag_574_st	84.2	132.1	60.7	34.5
tag_575_at	976.9	918.9	768.5	599.2
tag_575_st	9714.6	6428.8	4689.5	6584.7
tag_576_at	0.2	6.1	0.1	7
tag_576_st	1707.4	1044.4	1039.8	1902.3
tag_577_at	761.9	891.6	584.5	522.7
tag_577_st	15013.8	11186.4	9880.5	9292.3
tag_578_at	187.9	170.1	141.2	136.2
tag_578_st	4935.4	2794.8	2583.3	2178.7
tag_579_at	14.1	17.1	0.1	2
tag_579_st	763.3	364.8	9.5	64.5
tag_580_at	944.8	920.6	1532.5	430
tag_580_st	13070.6	8713.4	12402.3	6211.3
tag_581_at	1037.6	1154.6	879.2	713.2
tag_581_st	9657.6	6714.9	5336.5	4999.3
tag_582_at	0.2	0.1	0.1	0.1
tag_582_st	12.1	9.1	9	1.7
tag_583_at	1161.3	1836.6	351.3	1188.3
tag_583_st	4944.6	3487.6	888.2	2023
tag_584_at	804.1	1541.9	572.5	914.5
tag_584_st	6651.6	3961.1	2357.7	3205
tag_585_at	584.6	727.6	235	372.7
tag_585_st	2840.6	1551.4	568.5	634.7
tag_586_at	132.6	34.4	59.2	74.3
tag_586_st	2445.6	604.6	1000.2	710
tag_587_at	40.4	75.1	31.8	68
tag_587_st	341.4	318.1	132.7	194.7
tag_588_at	1405.3	2089.1	1062	1045
tag_588_st	6116.1	3675.8	2062	2305.5
tag_589_at	1925.6	3367.4	1701	1851.8
tag_589_st	8853.4	7534.6	3583.8	5676
tag_590_at	2786.3	4484.1	2280.5	1386
tag_590_st	10224.4	6785.9	4860	3811.2
tag_591_at	737.9	873.4	246.3	417.3
tag_591_st	3827.9	1754.6	756.8	706
tag_592_at	1.8	13.6	6.5	0.5
tag_592_st	98.6	46.1	9.3	2.3
tag_593_at	2643.8	3761.6	2237	2235.8
tag_593_st	10956.8	7030.8	3920	2863
tag_594_at	425.3	721.9	264.2	334
tag_594_st	5529.9	5015.3	1360.2	1604
tag_595_at	683.8	1209.6	285.3	469.3
tag_595_st	2311.1	1515.6	332.3	228.7
tag_596_at	803.3	1152.1	455.2	926.8
tag_596_st	3841.4	2861.6	1145.3	2062
tag_597_at	167.1	190.6	22	38.7
tag_597_st	3177.9	1756.3	414	475.7
tag_598_at	181.6	205.6	138.8	151.3
tag_598_st	1898.9	1157.9	1044.5	1131.8
tag_599_at	957.3	1214.9	800.7	550.5
tag_599_st	4397.5	2660.1	1862	1639.7
tag_600_at	135	213.1	106	215
tag_600_st	320.3	212.1	210.3	236
tag_601_at	56.8	42.6	21	24.7
tag_601_st	43	23.1	10	9.7
tag_602_at	4755.8	6835.3	3747.5	8184.7
tag_602_st	9436.8	7614.4	4908	10758
tag_603_at	243.8	271.4	137.5	169.8
tag_603_st	5394.5	3516.1	2102.2	2472
tag_604_at	0.5	0.7	0.3	4.2
tag_604_st	0.9	0.4	0.4	0.7
tag_605_at	0.5	0.4	0.4	1.5
tag_605_st	0.5	0.1	2.7	0.4
tag_606_at	118.5	130.1	91.8	32.5
tag_606_st	3247.5	1608.6	1915.3	908.5
tag_607_at	1506.8	1415.4	1432.8	714.7
tag_607_st	11673	7580.6	7238.3	5504.5
tag_608_at	1052.3	1402.1	849.5	364.2
tag_608_st	10379.5	6679.7	5641	4066
tag_609_at	1264.3	1452.3	1445	393.5
tag_609_st	12267.2	8738.5	9477	7347.5
tag_610_at	374.7	304.5	218.8	86
tag_610_st	1486.7	772.7	604	495.7
tag_611_at	1466.8	1747.2	1246.2	718.5
tag_611_st	8968.5	5801	4770.5	3191
tag_612_at	2.7	2.6	1.5	1.6
tag_612_st	27.1	12.1	8.2	11.8
tag_613_at	789	913.8	504	429
tag_613_st	8779.3	5712	4385.3	4270.5
tag_614_at	0.3	0.3	0	0.4
tag_614_st	28.5	1.4	10	4.2
tag_615_at	2565.5	2330.2	2209.3	1130
tag_615_st	15798.7	13770.8	12202.7	10262.8
tag_616_at	1031.5	1257.2	1162.8	650.5
tag_616_st	10859	7868.5	7650.3	5936.3
tag_617_at	1004	1964.2	158.8	1365.2
tag_617_st	6635.3	5113.3	798.5	5433.5
tag_618_at	362.2	424.7	182	189.5
tag_618_st	2687.5	2307.2	842.5	998.8
tag_619_at	679.7	664.5	867.5	399.8
tag_619_st	2227	1143.8	1286	870.2
tag_620_at	2220.3	2626.7	1988	840.8
tag_620_st	12292	9968.3	8455	5089.2
tag_621_at	1336.5	1407.7	1257.3	1572.8
tag_621_st	9706	5985.8	6565.2	7135.5
tag_622_at	530.5	929.5	411.3	352.5
tag_622_st	5757.8	4896.3	2718.5	2042.5
tag_623_at	1779.3	2157.7	1329	941.2
tag_623_st	6733.2	3858.2	3070.5	2205.2
tag_624_at	1185.3	2039.5	1224.5	548
tag_624_st	8447.5	5812	4642.8	2630.2
tag_625_at	2659.7	2867.2	1682.2	438.3
tag_625_st	14945.8	10578.5	7808.5	4759.7
tag_626_at	2275.5	2662.2	2028	4249.2
tag_626_st	10427	7451.5	5049.8	10431
tag_627_at	1652.8	2138	1124.7	336.8
tag_627_st	3764	2298.3	1083.2	689.5
tag_628_at	2685	3158.8	2344.8	4333
tag_628_st	15485.8	14891.8	10454.7	16126.5
tag_629_at	557.3	357.5	363.5	1127.5
tag_629_st	6145.8	7030.8	4526.7	5104.3
tag_630_at	32.8	23.7	16	34.3
tag_630_st	0.4	0.5	0.4	1
tag_631_at	0.1	0.2	0	2.5
tag_631_st	3.7	9.7	1.3	15
tag_632_at	2223.8	1859.8	1993.2	1181.5
tag_632_st	2791.3	2809.2	2119	1056.2
tag_633_at	152.2	40.5	69.8	142.7
tag_633_st	15.3	13.3	7	8.7
tag_634_at	10248.8	8613.7	6831.5	10325
tag_634_st	4656.2	5581.7	3439	3307
tag_635_at	1013.3	841.7	625	2242.5
tag_635_st	2826.8	2769.2	2027.5	2346.3
tag_636_at	6828.2	4592.7	4227.7	17232.5
tag_636_st	5746.7	4492.8	3692	9749.8
tag_637_at	1480.2	910.5	834	5107.2
tag_637_st	790	995	576	2808.3
tag_638_at	1240.5	1211.5	345.2	1144.7
tag_638_st	1672.5	2330.5	637.7	632.2
tag_639_at	4463	3195.8	2288	5125.5
tag_639_st	2701.5	3535.7	2332	2805.8
tag_640_at	996.2	713.5	660.8	4545.8
tag_640_st	942	1090.5	827	1671.5
tag_641_at	752	650.5	109.8	13861.5
tag_641_st	943.2	1352.2	146	6251.7
tag_642_at	977.5	1332.5	1429.2	1651.2
tag_642_st	13922.5	11789.2	10945.7	13033.2
tag_643_at	1	0.1	0	5.7
tag_643_st	7.3	1.1	6.5	0.3
tag_644_at	37.3	28.8	45	216.3
tag_644_st	100	159.6	158	416.8
tag_645_at	2.7	2.8	2.7	8
tag_645_st	85	68.8	50.8	29.2
tag_646_at	0	2.1	1.5	2.3
tag_646_st	0.8	8.3	1	0.1
tag_647_at	0.3	7.3	0.2	7.3
tag_647_st	24.8	26.4	8.2	43.7
tag_648_at	1218	1005.6	983.5	3154.5
tag_648_st	809	836.6	717	1019.5
tag_649_at	1183	698.6	626.5	1951
tag_649_st	1272.8	1384.8	809.3	824.3
tag_650_at	301.3	200.1	74.7	231.8
tag_650_st	416	371.6	139.3	330.5
tag_651_at	577.5	415.1	296.5	746.7
tag_651_st	525.2	499.9	317.5	368.3
tag_652_at	886.5	766.3	813	2315.5
tag_652_st	2134.3	2782.9	2585.5	2952
tag_653_at	771	582.8	867.3	3695.3
tag_653_st	1243.3	1472.4	1791	2061.8
tag_654_at	1520.7	946.6	793.2	2363.5
tag_654_st	2375	1772.1	1162.2	2343.5
tag_655_at	99.7	111.4	13.7	3
tag_655_st	86.5	185.9	5.5	0.3
tag_656_at	789.3	632.9	464.5	1973
tag_656_st	3103.7	3563.8	2032.3	2853.2
tag_657_at	2723	2339.9	1024.8	2505.2
tag_657_st	2956	3432.9	1182.8	3759.5
tag_658_at	1758.5	1282.6	829	3505.8
tag_658_st	3671.7	3733.6	2369	3209.8
tag_659_at	1632.7	974.3	602.7	1922
tag_659_st	1132	1285.3	492.2	678.3
tag_660_at	615.5	418.6	321.2	721.2
tag_660_st	3302	4197.6	1972	4024.5
tag_661_at	3204.2	3146.3	1903.5	3795.3
tag_661_st	1441	1558.8	1007	1350
tag_662_at	4200.7	2971.6	1761.5	4634.2
tag_662_st	1163.8	1433.6	466.5	749.5
tag_663_at	2923.2	2214.1	2619.2	6570
tag_663_st	2445.5	2878.6	2483.3	4552.8
tag_664_at	1109.3	1937.6	351	773.5
tag_664_st	3533.5	2216.6	470.5	816.7
tag_665_at	527.2	421.1	327.3	733.5
tag_665_st	2210.5	2444.6	1627.8	2173.3
tag_666_at	59.7	25.1	31	69
tag_666_st	38	29.1	14	26
tag_667_at	133.5	89.8	76.3	565.2
tag_667_st	333.7	383.3	189	275.7
tag_668_at	1.3	5.7	5.8	8.7
tag_668_st	1.3	0.1	2.8	4
tag_669_at	3990.7	3898.6	2275.8	6514.5
tag_669_st	1949.5	2297.3	1270	2191.3
tag_670_at	8176	6163.1	6369.5	11674
tag_670_st	2437.7	3109	2222.2	2429.8
tag_671_at	8.7	1	1	13.2
tag_671_st	0.1	1.5	0.1	0.2
tag_672_at	3748.3	3272.8	3322.5	12155.8
tag_672_st	3544	4012.7	4085	7226.5
tag_673_at	13.5	18.3	36.3	187
tag_673_st	567	689.8	908	1239.3
tag_674_at	516.2	437.8	398.7	1415
tag_674_st	4313	5615.5	4355.7	5578.5
tag_675_at	8.7	9.3	0.3	46.7
tag_675_st	14.3	18.3	0.9	3.2
tag_676_at	1522.2	733.5	2243.5	4623.7
tag_676_st	3368.5	3375	4851.8	3000.3
tag_677_at	756.7	519.5	514	2108.2
tag_677_st	636.3	745	358	678.7
tag_678_at	11.2	9	5.5	12
tag_678_st	4.3	15.2	3.7	8.2
tag_679_at	274	272.5	70.3	1048.8
tag_679_st	524.5	727.3	103	499.7
tag_680_at	26.2	27.8	23.7	117.2
tag_680_st	278	303.5	191	221.7
tag_681_at	141	125.8	53.7	213.5
tag_681_st	599.3	755.5	231.7	516.5
tag_682_at	1591.7	1208.2	1256	2660
tag_682_st	2370.7	2804.2	2217.8	2645
tag_683_at	3015.5	2352.7	3216.8	5242.2
tag_683_st	2007.5	2798.7	3508.8	3998
tag_684_at	0.4	1.5	0.1	5
tag_684_st	14.2	7	11.5	0.1
tag_685_at	1072	1228	1362.2	3544.8
tag_685_st	589.3	772	994	1313.8
tag_686_at	455.5	342.8	276	749.7
tag_686_st	131	148	105	113.7
tag_687_at	3.2	11	0.7	5
tag_687_st	0.2	0.2	0.2	0.4
tag_688_at	1355.2	841.3	692	2033.7
tag_688_st	1658.5	1470.7	907.3	1393.3
tag_689_at	0.1	0.1	0.1	0.4
tag_689_st	0.2	0.2	0.1	0.5
tag_690_at	947.5	837	530.5	1511.2
tag_690_st	1382	1637.5	1075	1247.5
tag_691_at	166.2	91.2	53.3	178.3
tag_691_st	202.3	150.5	40.2	67
tag_692_at	14	12	20.3	63.8
tag_692_st	323	185.3	124.5	176
tag_693_at	2110.5	1763.2	386.7	1400.3
tag_693_st	1022.8	949	193	791
tag_694_at	4241.3	4405.8	3877	5860.8
tag_694_st	1239.8	1586.8	1468.3	2291.5
tag_695_at	2048.7	1817.3	1736.5	2308
tag_695_st	1670.7	2077.3	1577.3	1772.5
tag_696_at	4413.2	4112.7	4163.5	9793
tag_696_st	3142.2	3488.7	3423.3	5713.3
tag_697_at	68	49.3	27.8	104
tag_697_st	99.5	132.5	38.7	48.5
tag_698_at	543.5	362.7	318.3	2355.7
tag_698_st	1572.7	2004.7	1007.5	4083.3
tag_699_at	302	181	165.5	340.7
tag_699_st	445.8	332.5	270	270
tag_700_at	430.5	471.3	526	267.5
tag_700_st	2385.2	1495	1750	999.8
tag_701_at	4.3	2.5	1.7	4.5
tag_701_st	5	1.5	12.1	17
tag_702_at	72.1	45.7	85	194.8
tag_702_st	105.3	88.3	149.8	163
tag_703_at	787	416	696.5	1481
tag_703_st	1107	998	1033	1350
tag_704_at	307	190	254.7	769.3
tag_704_st	291.2	338.8	294.5	469.2
tag_705_at	3282	2538	2639.5	5335.5
tag_705_st	1900	2243.8	2259.8	3016
tag_706_at	2528.3	1912.5	1757	2699.7
tag_706_st	1583	1452.2	1266	1720
tag_707_at	418.8	295	257	819.5
tag_707_st	730.2	740.3	482	431.2
tag_708_at	310.5	166.8	167.3	796.7
tag_708_st	404	260.2	155	343.8
tag_709_at	1412.5	1081.7	820	2958.7
tag_709_st	424.7	400.5	327.7	414.3
tag_710_at	11.7	12.7	5	23.7
tag_710_st	0.5	4	1	9.3
tag_711_at	658.7	264.5	449	1016
tag_711_st	4222	3863.2	3716	2834
tag_712_at	3579.2	2111.8	3139.5	5351.7
tag_712_st	2391.7	2010.5	2517	3098.8
tag_713_at	10	30.3	3.2	369.3
tag_713_st	136.5	263.3	37	750
tag_714_at	828	580	437	1550.3
tag_714_st	3215.7	3697.5	2007.8	1978.7
tag_715_at	0.1	0.2	0	6
tag_715_st	6	0.8	0.8	1.5
tag_716_at	201.7	160	223.5	516.3
tag_716_st	2281.7	2631.5	2460.2	2140
tag_717_at	86.5	65.7	25.7	43.8
tag_717_st	0.5	15	7.5	9
tag_718_at	3.7	0.1	1.7	20.3
tag_718_st	17.3	5.3	7.3	6.7
tag_719_at	87.3	62.5	65.5	144.2
tag_719_st	140.7	165.5	8.8	91.5
tag_720_at	2357.2	1726.5	1994.7	2830.8
tag_720_st	3264.5	4296.5	3021.8	4928.5
tag_721_at	15	10.3	12.3	11.3
tag_721_st	473.2	336.2	177	163
tag_722_at	1034	671.5	473.8	2226.2
tag_722_st	1292.2	1355	654.8	2269.5
tag_723_at	1881.8	1090.8	960.5	2475.7
tag_723_st	1093.5	1130.8	659.7	675.3
tag_724_at	1291.7	993.5	953.3	2064
tag_724_st	267.2	293.7	270	429.5
tag_725_at	486.7	553.5	451.3	535.3
tag_725_st	3839.5	2565.8	2446.3	2355.5
tag_726_at	63	86	49	55.2
tag_726_st	347	194	114.2	49.2
tag_727_at	957.3	775.5	1667.7	1841.7
tag_727_st	6989.5	3514	6303.7	6318.3
tag_728_at	1896	2507.5	1195	2048.5
tag_728_st	12381.8	8983.2	6027	7948.5
tag_729_at	625	623.5	611.3	401
tag_729_st	3240.8	1796.8	1535	1217.8
tag_730_at	565.3	794.3	731.5	1414
tag_730_st	4618.2	2460	2500.5	4026.8
tag_731_at	532.2	592	463.5	360
tag_731_st	2499.7	1296.2	1080.5	995.2
tag_732_at	525	536	305.5	223.5
tag_732_st	9009.5	7368.5	4652.2	3345.8
tag_733_at	62.3	67.5	44	35.3
tag_733_st	89	48.3	30.5	24
tag_734_at	1168.5	1732	1138	1475.3
tag_734_st	6219.8	4408.2	3085.5	3482
tag_735_at	320.3	391.3	204.5	178.5
tag_735_st	9191.8	6868	4597.2	4103.7
tag_736_at	855.5	1291	856	1462.5
tag_736_st	7766	6049.5	5262.5	7259.2
tag_737_at	148	138.2	144.5	112
tag_737_st	748.5	356.7	317.8	253.2
tag_738_at	1178.7	1240.8	1076.3	1000.3
tag_738_st	5899.2	3539.3	3450.7	2865
tag_739_at	497.5	509.8	388.7	351.5
tag_739_st	10312.2	6849.8	6219.5	4689.8
tag_740_at	1341.3	1547.2	772	339.5
tag_740_st	5601.2	3163.7	2142.5	1197.8
tag_741_at	2216.7	2764.5	1976.3	1158.8
tag_741_st	13437.3	8941.8	9256.7	6257.5
tag_742_at	934.8	1040	599.7	143
tag_742_st	9182.5	5739	4474.5	1463.2
tag_743_at	764.7	877.8	868.8	5559.2
tag_743_st	7887.8	6334.5	5448.8	14623.2
tag_744_at	871.3	1233	676.5	575.5
tag_744_st	6844.5	4079	3542.3	3841.3
tag_745_at	781.3	823.3	676.3	274
tag_745_st	9330	6260.3	5946	4761.3
tag_746_at	1382	1745	1190.5	777.7
tag_746_st	9318.2	5599.7	5181	4873.8
tag_747_at	2507.5	4106	3616.5	2923.2
tag_747_st	6169	3911.8	4103.7	3943.3
tag_748_at	95	115.2	36	15.3
tag_748_st	1266	441	273.3	162.5
tag_749_at	609.3	460.5	431.3	419.5
tag_749_st	10227.7	6868.5	6088.5	7799
tag_750_at	725.7	598.5	730.7	332.7
tag_750_st	10267.7	7151.8	7587.8	6263.8
tag_751_at	1344	1791.8	1441.5	698.3
tag_751_st	16757	13848.5	13432.8	10594.2
tag_752_at	311.2	576.8	288	118.3
tag_752_st	1102.5	614	523.7	278.7
tag_753_at	90	91.3	42.3	29.5
tag_753_st	974	431.5	363.7	296.3
tag_754_at	944	1216.2	1231	964.5
tag_754_st	10097	8448.2	7579	8277
tag_755_at	1	0.2	0.1	0.6
tag_755_st	0.8	0.5	3.3	5.5
tag_756_at	48	90.7	33.3	16.3
tag_756_st	285	212	100	27
tag_757_at	1296.8	945.5	765.2	348.8
tag_757_st	12983.5	9216.8	8595.5	7081.5
tag_758_at	1097.3	1319.7	679	522
tag_758_st	5277.5	2583.7	2063.5	1621.7
tag_759_at	153.7	142.3	98.5	123.3
tag_759_st	6224.3	3135.8	3327.2	3886
tag_760_at	2065	2904.5	739.7	581.5
tag_760_st	6949.5	5079.8	1550.5	1255
tag_761_at	1.9	2.4	2.2	3.8
tag_761_st	22.1	10.9	21.3	24.9
tag_762_at	880.5	1208.2	793.7	565.2
tag_762_st	5974	4166.8	3510.5	2596
tag_763_at	1951.3	2313.2	1752.7	992.3
tag_763_st	5551	3239.2	3084.8	1646.5
tag_764_at	270.3	420.5	108.3	71.7
tag_764_st	1567.7	1539.2	382.8	352.7
tag_765_at	417.8	591.5	328.2	6.5
tag_765_st	3699.5	2689.5	2414	3514.3
tag_766_at	46.8	33.5	39.3	58
tag_766_st	517	268.8	264.7	394
tag_767_at	1961.5	1679.2	1193.5	717
tag_767_st	5220.8	2877.7	1734	1263.5
tag_768_at	1041.3	1304.1	749.7	744.8
tag_768_st	11783.8	9284.6	8122	7593
tag_769_at	1354.5	1484.8	552.2	471.8
tag_769_st	13868.5	11031	6913.2	4988.5
tag_770_at	632	735.1	614.5	208.3
tag_770_st	9060.5	6471.6	6078.7	4336
tag_771_at	466	312.3	536.8	171.7
tag_771_st	11041	6552.1	8563.2	5358.8
tag_772_at	1552.5	1680.4	1350.3	717.3
tag_772_st	10425	6585.9	6573	3626.5
tag_773_at	1148.8	1465.1	1278	2130
tag_773_st	13417.5	11080.1	10042.5	13446.3
tag_774_at	1101.7	1367.4	1407.8	1447.5
tag_774_st	9168.7	6618.8	6498	7639.5
tag_775_at	534	494.3	458.5	218.7
tag_775_st	4311.7	2165.1	2163.7	1518.5
tag_776_at	1026	1412.3	569.5	564.3
tag_776_st	15326	13779.1	9042.7	8258.2
tag_777_at	891.7	1052.8	739.7	736.2
tag_777_st	6698.7	4304.1	3626.5	3833.5
tag_778_at	1861	1938.3	1261	1254.5
tag_778_st	11918.6	10434.8	7216	7591.2
tag_779_at	965.8	953.6	1021	1482.2
tag_779_st	7581.5	4814.4	5578.3	7266.8
tag_780_at	4.6	4.1	1.8	0.3
tag_780_st	624.7	403.6	276.8	230.2
tag_781_at	224.3	204.9	207.7	247.2
tag_781_st	8223.8	4114.4	6252	5490.8
tag_782_at	363.3	472.6	225	165.2
tag_782_st	14209.3	10202.1	7957.5	7581
tag_783_at	1023.1	1178.3	1062.3	1223.8
tag_783_st	15901.9	14081.3	13048	15392.5
tag_784_at	1667.5	2497.6	1248	1148
tag_784_st	14787.2	12026.4	11088	9855
tag_785_at	2549.5	3070.1	2579.2	2456.5
tag_785_st	15222.6	14032.1	12669.7	13891
tag_786_at	44.7	53.1	39.8	13.5
tag_786_st	2274.7	1290.4	953	872.5
tag_787_at	106.2	106.1	56.2	43
tag_787_st	1924.5	920.4	690.3	393.5
tag_788_at	380.8	496.1	243	210.3
tag_788_st	2768.5	1640.9	861.5	571
tag_789_at	1158.8	1370.1	571.5	259
tag_789_st	9129.5	6376.1	3164.8	1852
tag_790_at	4072	4295.6	3727.7	3619.5
tag_790_st	7981.7	5090.1	5108.2	3782
tag_791_at	3198	3331.1	2945.3	2083.8
tag_791_st	6737	4140.3	3999.7	2927.2
tag_792_at	203.7	336.6	240.3	232
tag_792_st	3049.5	1843.3	1641.8	948
tag_793_at	337.5	294.1	248.5	157
tag_793_st	2733.3	1174.4	895.3	609.3
tag_794_at	1994	2840.3	2020.3	1676.5
tag_794_st	7732.5	5710.4	4244.3	3156.5
tag_795_at	116.8	155.4	82.3	88.2
tag_795_st	474.8	275.8	102.5	79.2
tag_796_at	154	283.1	112.3	96
tag_796_st	6036.5	3981.1	2502.3	1736.3
tag_797_at	3.2	5.9	0.3	10.8
tag_797_st	122.8	54.3	81.7	67
tag_798_at	1455	2088.8	1147.3	1274.2
tag_798_st	9077.3	5148.5	4177.2	3055.3
tag_799_at	1425	1810.3	1031.2	952.2
tag_799_st	4907.3	2591.8	1969.5	1325.5
tag_800_at	24.8	43.3	3.3	10.3
tag_800_st	100.5	74.7	0.3	14.7
tag_801_at	315	288.5	154	166
tag_801_st	2915.3	1800	1041.3	910.5
tag_802_at	2.5	3	0.1	0.3
tag_802_st	2	0.5	0.2	0.2
tag_803_at	1440.5	1673.3	1084.8	821
tag_803_st	10966.8	8883.7	6315.7	5208.5
tag_804_at	815.7	807.8	267.3	263.3
tag_804_st	6987	4109.8	2231.5	2147.3
tag_805_at	279.7	306	5.7	25.5
tag_805_st	2176.7	1056.2	30	107.7
tag_806_at	1309	1210.5	578	62.8
tag_806_st	6176.7	3997.2	2181.2	749.8
tag_807_at	285	271.5	248.8	122.7
tag_807_st	8224	5877.8	4825.2	5268.8
tag_808_at	1146	488.8	743.5	719.8
tag_808_st	308.5	155	93.5	69.2
tag_809_at	765.3	1067.2	816.7	546.5
tag_809_st	5437.7	3303.8	3287.7	2692.2
tag_810_at	719	753.8	714.7	733.5
tag_810_st	5192.5	2010.5	3305.2	3953.8
tag_811_at	696.5	945.2	789.5	367.3
tag_811_st	6542.5	3527.2	3475	2402.7
tag_812_at	396	362	182.3	87.3
tag_812_st	5309	3039	2086.2	1186.2
tag_813_at	902.5	881.2	1251.3	824.8
tag_813_st	5726.5	3061	4255.2	4117.5
tag_814_at	3	0.2	0	0.1
tag_814_st	6	0.3	0.3	1.7
tag_815_at	1877.8	2008	1402.5	754.7
tag_815_st	8214	4564.8	4350.3	3031.3
tag_816_at	14.5	9.5	5.7	0
tag_816_st	307.3	224	78.3	26.5
tag_817_at	0.1	0.2	0.1	5
tag_817_st	7.7	2	6	0.1
tag_818_at	1164.5	1537.3	1126.2	571.3
tag_818_st	6160.2	3070	3413.3	3153.3
tag_819_at	2238	3556.5	2939.8	1725
tag_819_st	9621.8	7577.5	6936	6934.3
tag_820_at	47.5	76.2	0.2	8
tag_820_st	98	65.3	0.3	0.5
tag_821_at	2179.5	1180.3	1936	4935
tag_821_st	2745.5	2358.2	2652	1085.3
tag_822_at	816	495.2	702	1090.3
tag_822_st	391	453.8	349.3	375
tag_823_at	1918.7	1067.3	3088	5860.8
tag_823_st	4075.5	3739	6600.3	7531.3
tag_824_at	678	561.8	286.2	1060.5
tag_824_st	61	69.3	25	40
tag_825_at	4206.5	3589.5	2848	5130
tag_825_st	2675.8	2872.5	1574	2011.2
tag_826_at	3761.3	3921	2911	10372.5
tag_826_st	3199	3842	2941	7229
tag_827_at	4	13	0.3	6
tag_827_st	2.3	11.8	7	2
tag_828_at	238.5	184.8	109.3	226.8
tag_828_st	110	75	55.2	69.5
tag_829_at	4379.7	3252.5	2608	5840.5
tag_829_st	4105	4772.5	2895.8	3698
tag_830_at	1636	1109.3	1048.8	4314
tag_830_st	3201.2	2752.5	2056.5	3747
tag_831_at	0.3	0.3	8	8.3
tag_831_st	12.5	12	12.3	9.3
tag_832_at	1426	1183.3	1488.5	4705.2
tag_832_st	1720.7	2039	1592.5	2294.5
tag_833_at	1349.8	1060.1	973.5	2963.7
tag_833_st	2007.5	2132.8	1655.7	1792.8
tag_834_at	92.8	58.4	55.7	223
tag_834_st	93.2	73.6	31.5	37
tag_835_at	766.5	386.1	406	1727
tag_835_st	1174.8	865.8	723.7	740.5
tag_836_at	11.3	0.1	3.5	8
tag_836_st	1.7	0.1	0.1	0.1
tag_837_at	1235.5	857.9	987.3	2440.7
tag_837_st	1321.3	1480.9	1491.5	1583
tag_838_at	1823.3	1444.6	756.5	1988.5
tag_838_st	2725.8	3213.1	1685.2	1472.5
tag_839_at	3142.3	2210.8	2036.8	13427
tag_839_st	2475.5	2320.6	1468.5	2730.5
tag_840_at	121.1	116.9	131.3	263
tag_840_st	1090.2	1206.1	486.5	1144
tag_841_at	1455.1	1110.4	657.8	1678.2
tag_841_st	1763.9	1995.4	924.8	1163.5
tag_842_at	937.1	514.1	393.5	2192.7
tag_842_st	1420.3	1187.1	705	1122.3
tag_843_at	2396.3	1169.9	1830.2	7622
tag_843_st	3117.1	3044.6	2443.8	2842.5
tag_844_at	127.6	60.9	33.8	168
tag_844_st	591.4	501.3	292.3	353
tag_845_at	2.4	1.6	5	3
tag_845_st	0.1	0.4	6.3	3.7
tag_846_at	1881.8	1107.1	1352.2	3346.3
tag_846_st	1978.6	1980.6	1516	1424.2
tag_847_at	0.4	8.1	0.5	1.7
tag_847_st	0.8	0.6	0.4	0.8
tag_848_at	730.4	416.4	508	1198.5
tag_848_st	549.1	389.6	473	567.5
tag_849_at	4.6	4	0	3.9
tag_849_st	15.8	8.8	9.5	20.3
tag_850_at	2.1	11.3	7.3	22
tag_850_st	16.4	16.1	18	29
tag_851_at	5.6	0	0	0.1
tag_851_st	2.8	7.3	6.6	2.8
tag_852_at	2934.3	2801.8	1708.5	2758
tag_852_st	1800.6	1906.9	982.3	1905.8
tag_853_at	46.1	36.3	52	117.5
tag_853_st	10.3	8.6	10	10.3
tag_854_at	94.6	68.8	35	101.3
tag_854_st	121.5	140.1	36.8	53.3
tag_855_at	38.1	34.1	9.5	316
tag_855_st	23.8	17.4	4	23.7
tag_856_at	14.6	7.1	3.7	8.5
tag_856_st	1.8	0.1	0.1	9.3
tag_857_at	9035.3	7479.1	10130	13576.7
tag_857_st	1990.1	2554.1	3742.5	4129.2
tag_858_at	1008.4	707.1	625.8	2324.5
tag_858_st	679.6	897.1	359.5	557
tag_859_at	685.9	517.1	350.5	999.8
tag_859_st	859.1	769.6	460.7	414.5
tag_860_at	742.3	468.6	173	454
tag_860_st	1019.9	1301.1	469	467.3
tag_861_at	3694.6	3039.9	2740.3	6229.5
tag_861_st	3863.3	4759.9	4529.5	5735
tag_862_at	746.9	392.4	371.5	1206.5
tag_862_st	1073.8	1101.9	499.5	965
tag_863_at	619.7	343.6	161.8	505
tag_863_st	2398.5	2767.3	912	1263.7
tag_864_at	3632	2885.6	1818.5	4553.2
tag_864_st	3313	4436.3	1838.5	3800.5
tag_865_at	73	60.3	41.7	124.5
tag_865_st	46.3	46.1	13.3	17.7
tag_866_at	46.7	29.6	40.3	113
tag_866_st	145	135.3	94.3	143.7
tag_867_at	87.7	48.1	164.8	386.5
tag_867_st	13.3	15.6	22	40
tag_868_at	1543.5	1580.6	885.5	3709
tag_868_st	2137.2	2301.9	1487.2	2120
tag_869_at	0.4	0.4	0.3	0.7
tag_869_st	0.3	0.3	1	5
tag_870_at	4057.5	2767.1	4386	8476.5
tag_870_st	2882.2	3613.8	4381.2	5398.7
tag_871_at	2905.7	1751.7	1938.5	6465.7
tag_871_st	2170	2158.7	1641.2	2108
tag_872_at	2794.8	2002.3	1056.2	2841.7
tag_872_st	2154.8	1931	835.8	1604.5
tag_873_at	6673.2	5704	4316.3	7069.5
tag_873_st	3348.5	4209.5	2772	7169
tag_874_at	10	9.8	0.6	37
tag_874_st	15.3	18	4.7	14.7
tag_875_at	6157.2	4864	6593	14443.5
tag_875_st	3750.8	4211.5	4414.8	7450.8
tag_876_at	3137.3	2704	1661.7	3761
tag_876_st	2651.5	3129.8	1795.5	1967.8
tag_877_at	3942.2	2986.5	3533.2	11310.7
tag_877_st	5039.5	5088.2	6041.3	6526.3
tag_878_at	6.5	6.3	8	24.3
tag_878_st	1.1	0.8	0.7	1.9
tag_879_at	280.5	166.5	421	1393
tag_879_st	4944	5239.7	4789.7	4416.5
tag_880_at	533.2	334	266.7	1979.5
tag_880_st	393	267.7	237	298
tag_881_at	315.8	245.5	312	1379.5
tag_881_st	292.3	385	347.7	726.5
tag_882_at	1145.5	877	760.2	1899.5
tag_882_st	1044.5	1353.3	911	1523.8
tag_883_at	789	548.2	512	1557.8
tag_883_st	620.3	603.2	405.7	384.8
tag_884_at	1186	822.5	617.7	1591
tag_884_st	2068.5	2197.5	1111.2	1306.2
tag_885_at	1637.5	1076.7	495.5	982.5
tag_885_st	631.7	666.3	257.5	269
tag_886_at	1424	1055	827.2	2627
tag_886_st	7129.3	7918	4760.5	5561.3
tag_887_at	51.2	47	36	83.7
tag_887_st	2.7	6	8.7	12.5
tag_888_at	625.5	399.7	392.5	900
tag_888_st	1195	1168.8	1126.5	1319.5
tag_889_at	881.5	439.3	358	766
tag_889_st	1030.3	856.5	431	606
tag_890_at	1580.2	1166	1130.5	2299.7
tag_890_st	6206	7281.5	5816.8	6171.8
tag_891_at	1226	870.5	326	1166.5
tag_891_st	1952.8	2223.8	565.7	953.5
tag_892_at	1.3	8	1	19.3
tag_892_st	0.1	0.1	0.2	0.3
tag_893_at	0	0.2	3	4
tag_893_st	3.7	1.5	1.1	4
tag_894_at	672	401	395.7	697.3
tag_894_st	1340.5	1493	733.3	347
tag_895_at	361.5	311.5	200.7	525.2
tag_895_st	1.1	1.3	0.6	1.2
tag_896_at	0	6.7	0.1	5
tag_896_st	0.5	0.2	3.3	14
tag_897_at	231.7	144.5	132.5	321.7
tag_897_st	98.5	111.3	53	133
tag_898_at	3.3	5.5	8.8	15.3
tag_898_st	7	10.3	10	12.2
tag_899_at	2121.3	1462.3	1258.5	3845.3
tag_899_st	2088.2	2464	1589.8	1282.5
tag_900_at	1388.8	726.5	424.2	2640.3
tag_900_st	1614.3	1501.7	518	1017.5
tag_901_at	34.5	41	0	24
tag_901_st	34.7	51	2	18.6
tag_902_at	60.6	43.5	23	123.2
tag_902_st	15.5	16.3	12.3	26
tag_903_at	8055.5	8071.5	5398.3	12028.5
tag_903_st	3930	5505.5	4353	4991.5
tag_904_at	3447.2	2777	2244.8	4506.8
tag_904_st	1504.5	1644.7	1261	1247
tag_905_at	956.8	827	770.7	2589.8
tag_905_st	549.2	780	450	903
tag_906_at	3019.2	2855	2360.5	7106.5
tag_906_st	2362.7	3013.7	2588.3	3802.3
tag_907_at	1859.5	1607.2	1227.2	3230.5
tag_907_st	586.3	666.5	435.5	553
tag_908_at	340.5	223.8	147	861
tag_908_st	1206.3	1314.7	691.2	209.3
tag_909_at	2.4	6.1	0.6	5
tag_909_st	1	8.6	0	7
tag_910_at	411	234.8	398	915.5
tag_910_st	2981	3212.8	2967.8	3047.3
tag_911_at	323	283.6	170.7	486.8
tag_911_st	732.3	733.8	528.8	748.5
tag_912_at	4730	3954.1	1968.3	4266.5
tag_912_st	3350	4081.8	1905.8	3451
tag_913_at	2873.5	2148.1	1188.5	4262.2
tag_913_st	3107.3	3542.8	1538.2	2389.2
tag_914_at	4359.3	3365.4	3555.3	5115.5
tag_914_st	1899.7	2298.9	1743.5	2520.2
tag_915_at	2240.3	1900.6	2720.2	5780.3
tag_915_st	584.5	527.9	787.8	1348.7
tag_916_at	8.3	12.3	7	13
tag_916_st	44.5	83.6	3	13.3
tag_917_at	11.7	4.6	4	12.7
tag_917_st	0.2	0.2	3.5	0.3
tag_918_at	8.7	14.8	19.8	25
tag_918_st	10	5.6	0.1	8.3
tag_919_at	15	0.4	13.7	0
tag_919_st	6	0.8	4.5	2
tag_920_at	7.7	26.4	0.6	0.5
tag_920_st	683.3	343.6	161.8	132
tag_921_at	1696.3	2326.3	1023.2	979.8
tag_921_st	13896	12584.9	8749	7828.5
tag_922_at	1079.2	1134.9	1431.5	1492
tag_922_st	12578.5	13539.6	10653	13779
tag_923_at	235.3	390.9	118.3	85.7
tag_923_st	679.8	585.8	201.5	302.3
tag_924_at	950.8	1156.4	686	1091.7
tag_924_st	6115	4512.3	2981	4501.5
tag_925_at	28	30.3	2.3	9
tag_925_st	2606.8	1695.1	249.5	711.2
tag_926_at	26	52.6	25.3	55.7
tag_926_st	142	130.6	50.8	34
tag_927_at	1094.7	1756.6	1196	1359.7
tag_927_st	2852	1448.8	1136.2	982.5
tag_928_at	0.3	0.3	0.3	0.5
tag_928_st	86.3	33.1	39	30.3
tag_929_at	768.5	695.1	551.5	537
tag_929_st	14063.8	13106.6	10139	9973.5
tag_930_at	0.1	0.2	0.2	4
tag_930_st	4	14.4	12	2
tag_931_at	596	694.1	695.5	814.7
tag_931_st	13992.5	11084.3	12261	14359.5
tag_932_at	0	6.1	0.1	0.1
tag_932_st	21	9.3	2	3
tag_933_at	0.1	3.7	0	0.1
tag_933_st	0.2	0.2	2	0.2
tag_934_at	145.3	139.2	100.8	103.3
tag_934_st	2041.2	954.3	825	1277.7
tag_935_at	945.3	1056.8	1056.5	1200.5
tag_935_st	7828.3	5267.5	5120	5765.5
tag_936_at	3	39	2.3	8.7
tag_936_st	375	324.5	4.5	39.7
tag_937_at	136.2	285.5	220.2	186.5
tag_937_st	8833.5	6261.8	6728	7043.7
tag_938_at	2.3	0.2	1.3	0.2
tag_938_st	0.2	13.2	9.3	0.2
tag_939_at	745.7	1044.8	622.3	360.5
tag_939_st	4745.2	3496	2155.7	1282.7
tag_940_at	66.2	190	0	11
tag_940_st	290	355.3	1	35.3
tag_941_at	1750.5	2647	1218	501
tag_941_st	8897.7	5811.5	3672	2212
tag_942_at	0.1	0.4	1.3	2
tag_942_st	13	8.7	7	14
tag_943_at	3093	3730.3	3843	1524.2
tag_943_st	6452.2	4310.7	4486	3103.2
tag_944_at	786.2	701	704	414.5
tag_944_st	15162.5	11505.5	11634.3	10384
tag_945_at	2067.7	2898	738.7	605
tag_945_st	3697.7	2355.8	956.8	690.8
tag_946_at	1045.8	1347.5	891.5	730.5
tag_946_st	6096.3	3991.3	2949.3	2812.8
tag_947_at	1202.2	1219	982.3	911.7
tag_947_st	7419	5158.5	3539.5	3315.5
tag_948_at	63	98.5	78.7	175.5
tag_948_st	1894.5	1289	674	1859.5
tag_949_at	0	0.1	0.1	0.2
tag_949_st	0.4	0.3	0.5	0.4
tag_950_at	943.5	1313.3	979	419.5
tag_950_st	10541.5	8391	7133.7	5795.2
tag_951_at	15	28	10.5	20
tag_951_st	13.8	4	5.3	1
tag_952_at	1159	1404	882.8	1142.5
tag_952_st	14258.8	12122.5	8729.7	13601.3
tag_953_at	115.7	152	181.5	558.3
tag_953_st	472.7	300.5	468.2	1412.7
tag_954_at	4.3	19.8	8.3	30.5
tag_954_st	2.7	0.2	0.3	5.7
tag_955_at	215.2	422.7	195	134
tag_955_st	4962.5	3600.5	2695.2	1453.3
tag_956_at	491.8	778	699.5	229.5
tag_956_st	8019.2	7272.2	7462	2476
tag_957_at	633	890.5	553.7	476.5
tag_957_st	10311.8	9332	6901.5	6756.7
tag_958_at	56	39	64	40.2
tag_958_st	2259.5	1483.3	2303.7	1312.5
tag_959_at	15	14.8	9	8.2
tag_959_st	345.7	277.5	99.5	80.5
tag_960_at	1332.3	1721.3	1057.5	1954.5
tag_960_st	13520.7	9564.3	9341.8	10717.5
tag_961_at	0.1	2.7	0.1	10.5
tag_961_st	7.3	9.3	15	17
tag_962_at	4	2.2	1	8.5
tag_962_st	19	7.7	11	41
tag_963_at	14.2	6	5	19.3
tag_963_st	91.3	89.2	54	34.3
tag_964_at	493.2	802.7	519.3	876.2
tag_964_st	7850.3	5813	6491.7	9499.5
tag_965_at	239.8	207.8	182	156.3
tag_965_st	2206	1069.5	1125	785.7
tag_966_at	0.1	0.2	0	0.3
tag_966_st	47	19.3	9	13.8
tag_967_at	7.2	13	0.7	43.3
tag_967_st	16	19.3	5	31.3
tag_968_at	294.7	276.3	205.5	205
tag_968_st	14359.8	10173.7	12592.8	12507.3
tag_969_at	0.1	5.5	0.1	10
tag_969_st	17.7	6.7	15.8	12.3
tag_970_at	415.8	412.3	308.5	573
tag_970_st	9808	5268	5398.5	8722.5
tag_971_at	643	509	579.5	352.5
tag_971_st	12883.8	8500.3	9206.3	8239.5
tag_972_at	1697.5	2783.5	1493.5	982.2
tag_972_st	9307.7	6176.3	5344	3167.2
tag_973_at	23	31	28.5	37
tag_973_st	350.8	243.8	164.7	184
tag_974_at	3801	4091	3613.3	1913.2
tag_974_st	14150.5	9797.8	9139.5	6356
tag_975_at	199.8	284.8	114.5	94.7
tag_975_st	3245.8	1764.8	1055.3	844.2
tag_976_at	569.3	590.7	585.2	487.3
tag_976_st	2661.5	1320.7	1768	1283.7
tag_977_at	1422	995.7	1706	2077
tag_977_st	10137.2	6714.5	10474.7	11901.5
tag_978_at	71.7	98	24.7	33.7
tag_978_st	725.8	343	75	41.3
tag_979_at	45.5	96.7	0.3	0.3
tag_979_st	280.5	205.5	11.5	1.3
tag_980_at	1199.8	1779.8	903.8	972.3
tag_980_st	4844	3238.5	1771.7	1535.3
tag_981_at	2075.3	2865.2	2049.7	1055.8
tag_981_st	13566	10659.7	9467	7607
tag_982_at	27.7	48.9	33.6	29.2
tag_982_st	12492	9434.3	7476.7	5897
tag_983_at	912.3	1723.8	1486	2289.5
tag_983_st	5044	3569	3645.5	3694.3
tag_984_at	213	337	349.5	233.5
tag_984_st	3016.7	1581.3	1438.7	1096.7
tag_985_at	0.1	0.2	10	6.2
tag_985_st	14	2.3	5	0.8
tag_986_at	33	33.7	17.5	6.3
tag_986_st	1154.3	615.3	634.3	307.5
tag_987_at	205.8	252.3	124	74
tag_987_st	2959.2	1838.5	1218.7	703.5
tag_988_at	1232.5	1492	902.3	1478.3
tag_988_st	6149	3914.5	3629.5	4529.8
tag_989_at	245	333	130.5	99.3
tag_989_st	1189.7	662.3	290.3	188.7
tag_990_at	2642.5	3243.5	2933.3	2322.8
tag_990_st	9477.7	6816.7	6384.2	6291
[truncated: 30,982 more rows]

## Sheet: Chromium
	Intensity
	Time 0, 1st replicate	Time 0, 2nd replicate	Final time point (24 generations), 1st replicate	Final time point (24 generations), 2nd replicate		Descriptions
AFFX-BioB-5_at	430.9	325.3	351.6	445.3		J04423 E coli bioB gene biotin synthetase (-5, -M, -3 represent transcript regions 5 prime, Middle, and 3 prime respectively)
AFFX-BioB-M_at	669	612.9	589.7	728.5		J04423 E coli bioB gene biotin synthetase (-5, -M, -3 represent transcript regions 5 prime, Middle, and 3 prime respectively)
AFFX-BioB-3_at	611.2	469.4	554.3	656.2		J04423 E coli bioB gene biotin synthetase (-5, -M, -3 represent transcript regions 5 prime, Middle, and 3 prime respectively)
AFFX-BioC-5_at	930.4	756.3	900.3	1022.3		J04423 E coli bioC protein (-5 and -3 represent transcript regions 5 prime and 3 prime respectively)
AFFX-BioC-3_at	696.7	532.5	617.6	692.2		J04423 E coli bioC protein (-5 and -3 represent transcript regions 5 prime and 3 prime respectively)
AFFX-BioDn-5_at	2287	2059.3	2174.6	2510.8		J04423 E coli bioD gene dethiobiotin synthetase (-5 and -3 represent transcript regions 5 prime and 3 prime respectively)
AFFX-BioDn-3_at	6441	5571.3	5457.3	6729.6		J04423 E coli bioD gene dethiobiotin synthetase (-5 and -3 represent transcript regions 5 prime and 3 prime respectively)
AFFX-CreX-5_at	9817.3	9267.5	9865	10679.7		X03453 Bacteriophage P1 cre recombinase protein (-5 and -3 represent transcript regions 5 prime and 3 prime respectively)
AFFX-CreX-3_at	12083.6	9714.6	11376.8	12106.9		X03453 Bacteriophage P1 cre recombinase protein (-5 and -3 represent transcript regions 5 prime and 3 prime respectively)
AFFX-BioB-5_st	7.7	9	8.4	11.2		J04423 E coli bioB gene biotin synthetase (-5, -M, -3 represent transcript regions 5 prime, Middle, and 3 prime respectively)
AFFX-BioB-M_st	3.6	5.4	5.5	6.6		J04423 E coli bioB gene biotin synthetase (-5, -M, -3 represent transcript regions 5 prime, Middle, and 3 prime respectively)
AFFX-BioB-3_st	15.9	8.4	14.2	15.4		J04423 E coli bioB gene biotin synthetase (-5, -M, -3 represent transcript regions 5 prime, Middle, and 3 prime respectively)
AFFX-BioC-5_st	3.3	0.8	0.3	1		J04423 E coli bioC protein (-5 and -3 represent transcript regions 5 prime and 3 prime respectively)
AFFX-BioC-3_st	2.3	0.3	0.5	5.2		J04423 E coli bioC protein (-5 and -3 represent transcript regions 5 prime and 3 prime respectively)
AFFX-BioDn-5_st	28.7	13.6	31.4	43		J04423 E coli bioD gene dethiobiotin synthetase (-5 and -3 represent transcript regions 5 prime and 3 prime respectively)
AFFX-BioDn-3_st	28.8	20.9	26.4	24		J04423 E coli bioD gene dethiobiotin synthetase (-5 and -3 represent transcript regions 5 prime and 3 prime respectively)
AFFX-CreX-5_st	22	10.7	19.4	14.8		X03453 Bacteriophage P1 cre recombinase protein (-5 and -3 represent transcript regions 5 prime and 3 prime respectively)
AFFX-CreX-3_st	31.1	17.9	25.1	23.3		X03453 Bacteriophage P1 cre recombinase protein (-5 and -3 represent transcript regions 5 prime and 3 prime respectively)
control213_at	1	2.6	5	1.4
control213_st	3.3	4.6	1.3	8.3
control948_at	4.2	7.3	3.3	11.3
control948_st	2	0.1	0.1	0
tag_3_at	2	0.1	0	0
tag_3_st	0.2	0.1	0.1	0
tag_4_at	0	3	0	0
tag_4_st	1.3	0.3	0.1	0.1
tag_5_at	0	0	0	0
tag_5_st	1	1	0.1	1.5
tag_6_at	0	3.6	0.7	0
tag_6_st	1	3	2	1.3
tag_7_at	1.9	3.1	0	0.1
tag_7_st	0	0.5	0	0
tag_8_at	0.9	0.9	0	1
tag_8_st	4.3	3	0.7	1.3
tag_9_at	0	0	0	0
tag_9_st	1.3	0	0	0
tag_10_at	0	6.8	9.4	0
tag_10_st	0.2	0.1	0.2	0.1
tag_11_at	3.7	0	0	3
tag_11_st	0	0.1	0	0.7
tag_12_at	0	0	0	0
tag_12_st	0	1	0.1	0
tag_13_at	0	0	0	0
tag_13_st	0	0	0	0
tag_14_at	2.1	6.5	6	1.5
tag_14_st	0	2.8	0	0
tag_15_at	0	2.5	0	0
tag_15_st	0	0	0	7.2
tag_16_at	0	0.3	0	1.4
tag_16_st	0	2	0	0
tag_17_at	1	0	0	0
tag_17_st	0.1	0.3	0.1	0.1
tag_18_at	0	0	3.6	2.4
tag_18_st	0	0	2.2	1
tag_19_at	0	0	0	0
tag_19_st	0	0.1	0	0.5
tag_20_at	0.1	0.3	2	2
tag_20_st	2	1.7	0.1	0.1
tag_21_at	0	0	2.3	3.3
tag_21_st	18	0.7	15.7	17
tag_22_at	2.9	0	0.3	0
tag_22_st	0	0	0.1	1.7
tag_23_at	0	0.7	2.4	4.3
tag_23_st	0	3	0	0
tag_24_at	0	0	0.4	1.9
tag_24_st	0	0	0	0
tag_25_at	0	0	0	0
tag_25_st	0	0	0	0
tag_26_at	0	0	0	0
tag_26_st	0.1	2.3	0	0
tag_27_at	0	1.3	0	0
tag_27_st	0	0.1	0	0
tag_28_at	0	1.6	0	0
tag_28_st	0	0	0	0
tag_29_at	0	0	0	0
tag_29_st	0	0	0	0
tag_30_at	0.4	0	0.1	0
tag_30_st	0	0.1	2.3	0.5
tag_31_at	0	0	0	0
tag_31_st	0.2	9	13.3	16.7
tag_32_at	0	0	0	0
tag_32_st	0	0.1	0	0
tag_33_at	0	0	2.2	0
tag_33_st	0	0.1	0	0.1
tag_34_at	0	0	0	0
tag_34_st	0.1	0.1	0	0
tag_35_at	1.3	4.2	0	0
tag_35_st	0	0	0	0
tag_36_at	0	0.1	0	0
tag_36_st	0	0.1	0	0
tag_37_at	0	1	0	0
tag_37_st	0.1	0.2	0.7	6.7
tag_38_at	0	1.4	0	0
tag_38_st	0.1	0.1	0.1	6.7
tag_39_at	0	0	0	3.2
tag_39_st	0	0.1	0.2	0.1
tag_40_at	0	0	0	0
tag_40_st	0.7	0	1	0
tag_41_at	0	0.1	0	0
tag_41_st	0	0.1	0.1	0
tag_42_at	0	2.1	0	0
tag_42_st	0	3.5	0	0
tag_43_at	0	0	0	0.2
tag_43_st	0	0	0	0
tag_44_at	0	0	0	0
tag_44_st	0	0	0	0
tag_45_at	4	0.1	0.2	0.3
tag_45_st	0	0.1	0	0
tag_46_at	4.4	0.5	0.1	1.7
tag_46_st	0.1	0.1	0.2	4.8
tag_47_at	0	0	0.1	2.3
tag_47_st	0	0	0	0
tag_48_at	0	0.1	0	0.1
tag_48_st	0	4	8.3	6
tag_49_at	0.1	1	0.1	1.7
tag_49_st	0.8	0.9	0	0
tag_50_at	0	2	0	0
tag_50_st	0.1	0	0.1	0.1
tag_51_at	1.1	0	0	0
tag_51_st	0	0	0.1	0.1
tag_52_at	0	0	0	0.8
tag_52_st	0	0	0.3	2.1
tag_53_at	18.7	10.3	34.7	25.3
tag_53_st	48.2	11.7	118.3	150.3
tag_54_at	0	1	0	0
tag_54_st	0.1	6.7	0.1	0
tag_55_at	128.5	104.2	385.2	387.3
tag_55_st	3353.5	2065.5	4615.5	6499.8
tag_56_at	0	0.3	0.1	1
tag_56_st	9.5	9	23.5	30
tag_57_at	0.3	0	0	0
tag_57_st	1.6	2	0.2	10.7
tag_58_at	77	105	326.2	197.7
tag_58_st	1861	1299.8	3463	3745
tag_59_at	249.7	430.3	817.8	569.2
tag_59_st	1655.3	1053.3	2790.5	3226.2
tag_60_at	555	1562.5	1282	1002.5
tag_60_st	6103.2	6316	7477.5	9099.7
tag_61_at	3	12	0.1	0.1
tag_61_st	58.3	66.3	16.5	24.2
tag_62_at	432.7	927	1435.2	968.3
tag_62_st	2278	1311.5	4161.3	4179.5
tag_63_at	1240.2	1283.8	2448.6	1395
tag_63_st	3950.7	1954.3	4550.9	4513.5
tag_64_at	406.7	697.8	670.1	594.7
tag_64_st	834	310.5	1007.9	1383.5
tag_65_at	82	74.2	287.8	127.5
tag_65_st	861.8	224	1108.3	1159
tag_66_at	2071.3	2806	4715.4	2043.8
tag_66_st	5516	2263	5513.6	5313.5
tag_67_at	4892.5	6714.2	10451.1	8072.8
tag_67_st	6328	2134.2	7280.1	8412.3
tag_68_at	0.1	0.2	0.2	0.2
tag_68_st	0.2	0.1	0.2	0.2
tag_69_at	131.5	131.8	386.4	185.8
tag_69_st	505.3	119.3	830.1	956.2
tag_70_at	14.7	32.5	319.8	25.3
tag_70_st	616.5	199.5	1680.4	1013.2
tag_71_at	17.7	0.7	4.4	0.5
tag_71_st	37.5	2.8	66.8	30.7
tag_72_at	575.5	759.8	879.2	315.5
tag_72_st	2458	960.8	2612.4	1882.8
tag_73_at	1013	1255.7	1115.2	266.8
tag_73_st	3563.7	1233.8	2971.3	2097.3
tag_74_at	265	212.7	567.7	405.2
tag_74_st	1203.7	397.7	1343.8	1795.2
tag_75_at	1	5	0.1	0.1
tag_75_st	6.7	4	10.3	12
tag_76_at	145	119.5	309	144.8
tag_76_st	1843	1033.5	1811.3	1858.5
tag_77_at	160	68	349.3	171
tag_77_st	695.8	253.2	771.7	740.5
tag_78_at	72.7	3.3	379	176.2
tag_78_st	1065.5	339.8	1879.5	1671.3
tag_79_at	17	6	36.3	9
tag_79_st	34	21	81.7	56
tag_80_at	312	232.5	699.3	352.3
tag_80_st	1833.5	607.7	1921	1915
tag_81_at	10.7	8.5	37.3	23.7
tag_81_st	111.7	44	147	174.7
tag_82_at	8.3	8.3	38	0.3
tag_82_st	33.3	14.3	41.5	43.3
tag_83_at	1927	2452.8	2983.5	2022.2
tag_83_st	6594	2468.8	5229.5	5271.2
tag_84_at	2675.3	3029.5	5841.7	2877
tag_84_st	11108.5	5610.7	9564	9934.3
tag_85_at	421	749.7	991	488.3
tag_85_st	4088	1817.3	3554.5	3739
tag_86_at	590.5	791.2	1687.5	892.3
tag_86_st	1053	265.5	2057.5	2174
tag_87_at	52.3	75.5	368.8	62.5
tag_87_st	100	37	406	133.5
tag_88_at	1359.8	1924.5	2680.5	1064.3
tag_88_st	2089.7	955.5	3119	2274.7
tag_89_at	686	1345.8	1156.8	639.2
tag_89_st	4017.8	1700	4382.3	4194.7
tag_90_at	101.5	128.2	285.8	107
tag_90_st	338.7	149.2	581	579.5
tag_91_at	13	3	2	0.4
tag_91_st	21.3	7.7	18	26
tag_92_at	1962.2	1914.5	3310.5	1919.5
tag_92_st	4567.8	1986.3	4314	4407.2
tag_93_at	1548	2297.5	2533.5	1563.2
tag_93_st	4984.2	2294.7	5141.5	5323.7
tag_94_at	475.5	627.3	900.8	531.5
tag_94_st	1941.5	791	2042.8	1977.3
tag_95_at	1178.8	1620.7	2095.3	1174.3
tag_95_st	5292.2	2387.5	5440.5	5547.3
tag_96_at	68.7	73	100	29
tag_96_st	67	37	68.8	34.5
tag_97_at	38.3	64.5	67	39
tag_97_st	3	1.3	3.8	3.4
tag_98_at	3	0.2	16.3	4.3
tag_98_st	13.3	2.7	16.7	12
tag_99_at	2350	1431	10120.3	4899
tag_99_st	1466	529.2	3734.7	2596.5
tag_100_at	4049.5	4992.5	4847.8	4480.3
tag_100_st	13761.3	6271	9919.2	13524.3
tag_101_at	1600.2	1634.8	2595.5	1931.5
tag_101_st	1925	585	1825	1889.8
tag_102_at	1473.2	1891.3	1883.8	1703.2
tag_102_st	3951.8	1514	2815.5	4833
tag_103_at	0.1	1.7	7.3	4
tag_103_st	2.5	3.3	14	21
tag_104_at	1043.2	947.3	1285.3	949.5
tag_104_st	3035.5	1110.2	2501	2535
tag_105_at	3839.7	5143.2	6850	4938.5
tag_105_st	4691.3	2321	4268.7	4861.5
tag_106_at	48	64	157.5	67.5
tag_106_st	1185.5	401	1705	1150.3
tag_107_at	677	791.8	1310.7	958
tag_107_st	6790	3627.5	5551.8	6546.8
tag_108_at	28.2	174	28	17.8
tag_108_st	610	1325.7	300.5	228.3
tag_109_at	144.8	141.8	273	156.5
tag_109_st	1141.5	538.2	943.7	936.3
tag_110_at	67.5	87	92.3	76
tag_110_st	1865.8	786.5	1690.8	2029
tag_111_at	197.3	177.3	397.5	327.2
tag_111_st	1387.3	580	1479	1844
tag_112_at	36	24	35.8	33
tag_112_st	1107	403.7	785.5	1148.8
tag_113_at	49.7	76.3	64.8	40.3
tag_113_st	1384.2	603.5	1147.8	1256.8
tag_114_at	98.7	96	99.8	65.8
tag_114_st	615	211	391.5	450.2
tag_115_at	1049.2	1875.7	1974.3	1816.2
tag_115_st	11030	7281	8286.5	12198.3
tag_116_at	21.2	47.7	69.5	68.7
tag_116_st	1134.5	633	1160.5	2055.5
tag_117_at	327.2	527.3	274.5	147.3
tag_117_st	9073.3	5369.8	4232.8	4488.7
tag_118_at	204.7	275.8	472.7	356.7
tag_118_st	2231.8	1128.2	2628.2	3055.7
tag_119_at	406	517.8	905.5	691.8
tag_119_st	2713.5	1453.3	2830.2	3241.7
tag_120_at	97.3	120.5	172.3	139
tag_120_st	1253.2	518.7	1325	1391.7
tag_121_at	370.3	447.2	867	790
tag_121_st	3927	2222.8	3710.8	4553.8
tag_122_at	30.7	195.7	33	26.3
tag_122_st	202.5	299.8	89.3	94.7
tag_123_at	612.5	1127.2	1531	1176
tag_123_st	585.3	256	1029.3	1170
tag_124_at	197.7	268	481.7	437.7
tag_124_st	1122	564	1325.2	1887.8
tag_125_at	499	1032.5	857.2	799
tag_125_st	2506	1258.2	2328.5	2619.2
tag_126_at	674.5	1357	1268.3	740.5
tag_126_st	370	126.3	541.7	528.7
tag_127_at	0.1	5.5	0	0.2
tag_127_st	6.3	6	2	12
tag_128_at	226.5	486.5	295.3	238.8
tag_128_st	1483.8	845.7	1375.5	1822.3
tag_129_at	442	1438.5	668.7	534
tag_129_st	3309	2020	3410	4173.2
tag_130_at	40	60	51	33.2
tag_130_st	576.2	256	560	795
tag_131_at	175.3	267.3	388	358
tag_131_st	1137	719.3	1211	1619
tag_132_at	643.7	1142.8	1112	882.8
tag_132_st	1199.2	603.7	1382.3	1235.3
tag_133_at	1228.2	3177.5	1642.5	1547.8
tag_133_st	4517.3	3239.3	4272.5	5312.7
tag_134_at	564.8	914.8	1092.5	886
tag_134_st	2213.7	1187.5	2139.5	2346.3
tag_135_at	571	837.8	981.5	890.2
tag_135_st	1589.2	924.8	1616.2	1939.3
tag_136_at	3.3	6.7	0	0.2
tag_136_st	7	5.3	9.3	24.3
tag_137_at	766.5	1541.5	1284.5	1087.8
tag_137_st	3754	2818	3631	4787.7
tag_138_at	13	35.8	43	26
tag_138_st	35.8	14	48.7	61
tag_139_at	138.2	383.2	201.8	150.5
tag_139_st	873.7	491.5	988	1012.7
tag_140_at	1152.5	2336.2	1178.7	1206.2
tag_140_st	3211.5	2184.7	2740.5	3436.5
tag_141_at	1027.7	1097.5	5875.5	9334.3
tag_141_st	7258.5	2435.5	9816.3	13783.8
tag_142_at	1159.3	3293.5	854.5	882.5
tag_142_st	3054	2515.5	2152.8	2292.2
tag_143_at	355	1153.5	714.7	655
tag_143_st	2830.3	1885.2	2879.5	3586
tag_144_at	323	565.7	345.8	319.7
tag_144_st	845.5	476.5	632.2	893
tag_145_at	319	1074.8	337.7	181.8
tag_145_st	823.8	417.5	915	606.8
tag_146_at	198.3	515	356.2	126
tag_146_st	955.2	506.5	919.2	598.7
tag_147_at	0.2	0.2	0	0.1
tag_147_st	0.1	0.1	1	5
tag_148_at	3.3	0.1	0	0.2
tag_148_st	0.1	0.1	0.1	1.7
tag_149_at	1328	1801	1707	2026.8
tag_149_st	1283.7	820.5	1305	1859.3
tag_150_at	11	82.8	0.2	6.7
tag_150_st	3.2	8.8	2.1	2.7
tag_151_at	110.5	177.3	242.3	155.7
tag_151_st	761.5	363	777	1185.8
tag_152_at	261	455.5	380.3	247
tag_152_st	1048	683	887.3	1190.3
tag_153_at	168.3	544.2	71.2	40.7
tag_153_st	810.8	533.8	238.5	163
tag_154_at	973.2	1727.2	1424.3	1169.5
tag_154_st	2114.7	1219.2	1552.5	2150
tag_155_at	3457.5	6259	2694	3442.7
tag_155_st	8805.7	6670.3	4816	8271.7
tag_156_at	585	1421	640.8	1016.8
tag_156_st	6313	5063.5	2842.8	7239
tag_157_at	1806.5	1817.3	4811.5	3103.7
tag_157_st	1794.7	702.5	2381.5	2713.3
tag_158_at	17.8	16.5	35	11.3
tag_158_st	222.3	85.2	299	234.8
tag_159_at	81.3	13	101.7	10.8
tag_159_st	7.7	6.1	8.7	10.8
tag_160_at	304.5	491.2	890.2	272.5
tag_160_st	695.8	490.3	1038.5	811.7
tag_161_at	1293.3	2283	3680.8	1725.8
tag_161_st	2064.7	1504	4161.8	3515.2
tag_162_at	6.7	5.2	27.5	6.5
tag_162_st	17	6	32.2	32
tag_163_at	325	571.2	1070	556
tag_163_st	3231	2412.8	5864	6634.2
tag_164_at	659	1484	3369.8	1613.7
tag_164_st	3096.5	2270.5	8271	8272.2
tag_165_at	1658.5	3504.5	4733.5	2794
tag_165_st	4218.3	3574	6787.7	7459.5
tag_166_at	0	6.7	0.2	0.2
tag_166_st	7.7	8	1.5	21.3
tag_167_at	0.1	10	27	7
tag_167_st	49	20	131.3	80
tag_168_at	374.7	931.5	1250	583
tag_168_st	2943.2	2299.5	4179.8	3905
tag_169_at	448.5	1079.2	1734.8	1134
tag_169_st	3485.2	2628	5358.3	5834
tag_170_at	451.8	852.8	1738	866.5
tag_170_st	2559.3	1810.5	4199.5	4237.8
tag_171_at	1006.8	2171	4412.3	1898.8
tag_171_st	2152	1179.2	3552.5	3314.5
tag_172_at	446.7	1228.3	1709.8	847.2
tag_172_st	4504.2	3321.3	5946	6292.3
tag_173_at	118	470.5	122.8	89
tag_173_st	3184.8	2873.5	5042.5	5321
tag_174_at	72.7	300.7	318	137.5
tag_174_st	1823.3	1455	2763.8	2941.5
tag_175_at	39.5	141.5	95.5	49
tag_175_st	653.3	416.5	1135.3	1009.5
tag_176_at	508.8	1642.3	1970.7	1553.5
tag_176_st	2245	1489.7	3841.5	4558
tag_177_at	1551.5	3300.5	4215.7	2636.7
tag_177_st	6941.2	4938.5	8674.3	9953
tag_178_at	75.7	177.3	256	159.3
tag_178_st	481.5	267.7	722.8	764.8
tag_179_at	69.7	86.8	221.5	100.8
tag_179_st	541.7	301	1086.5	1111.3
tag_180_at	2	0.1	0.1	0.1
tag_180_st	8	5.7	0.7	9.2
tag_181_at	1878.7	4908.2	5228.2	3624.5
tag_181_st	5442.5	3703	7436.3	8006
tag_182_at	530.5	1348.7	1365.3	1247.5
tag_182_st	2869	1820.5	4074	4557.3
tag_183_at	1273.3	3372	4758.5	3182.3
tag_183_st	5395.5	3951.7	7202.5	7776
tag_184_at	405.7	1431	1377.3	1238
tag_184_st	1877.8	914	3054.8	3216
tag_185_at	12.8	42	25	16.3
tag_185_st	150	113.8	197.8	152
tag_186_at	6	13.3	30.5	8
tag_186_st	272.5	108	439	409.3
tag_187_at	34.7	55.7	131.3	60.2
tag_187_st	126.3	65	240	212.2
tag_188_at	137	171.8	426.5	167.7
tag_188_st	879.3	364.5	1238	999.3
tag_189_at	42.3	90.2	119	71.5
tag_189_st	207.5	96.7	399.2	415
tag_190_at	193.2	307.8	626	342
tag_190_st	845	480	1349	1403.5
tag_191_at	37	72	80.2	130.2
tag_191_st	384	291	482.5	1205.5
tag_192_at	0.1	5.7	0.1	0.1
tag_192_st	15	28.3	6.7	5.3
tag_193_at	550.3	1448.5	742.7	461.8
tag_193_st	762.8	416.3	642.7	612.8
tag_194_at	317	419.2	582	342.5
tag_194_st	1423	914.5	1881.3	2136.3
tag_195_at	670.5	1232	975.5	550.3
tag_195_st	3459.5	2548.8	2666.8	2716
tag_196_at	50.3	61.2	138	70.5
tag_196_st	330.5	171.8	536.2	643.8
tag_197_at	139.5	161.7	424	222.8
tag_197_st	841	358	1245	1208.3
tag_198_at	0.1	2.3	3.3	2
tag_198_st	0.1	0.1	0.3	0.2
tag_199_at	2.7	0.1	0.1	3
tag_199_st	3	5	2.7	4
tag_200_at	292.7	420	796.5	618.5
tag_200_st	1692.5	824.5	2103.3	2300
tag_201_at	543.5	843	1386.5	1062.7
tag_201_st	2144.3	947.3	2409.2	3130.5
tag_202_at	30.3	29.3	94.7	127
tag_202_st	557.3	243	1072.8	2199.5
tag_203_at	19.3	5.7	34	19.3
tag_203_st	67	19	171.2	127.3
tag_204_at	976.2	958	2685.5	1646
tag_204_st	2015.2	270.5	3429.7	3680.7
tag_205_at	1045	1551	3404.7	2277
tag_205_st	66	6.5	119.7	90.8
tag_206_at	118	119	445.8	272.3
tag_206_st	917	318.2	1292	1380
tag_207_at	983	1657.2	2228.5	1546.2
tag_207_st	3123	1384	2973.5	3090.3
tag_208_at	1951	2923.2	4703.5	3950.3
tag_208_st	2420.3	1075.5	3150.2	3455.5
tag_209_at	0.8	2.2	2.4	1.1
tag_209_st	14.2	14.7	9.7	10.3
tag_210_at	483.5	566.2	966.7	491.2
tag_210_st	660.5	220.5	710	627.3
tag_211_at	69.3	84	353.3	226.2
tag_211_st	37.5	6.3	79	104.3
tag_212_at	576.5	784.3	1282.8	729.5
tag_212_st	2754.3	1346	3155.7	3511.5
tag_213_at	400.5	478.5	1113.3	583.3
tag_213_st	1546	731.2	2116.2	2169
tag_214_at	382.3	506.2	952	541.5
tag_214_st	713	334	837.7	907.3
tag_215_at	451.3	441.5	1241	759.5
tag_215_st	1467	574.5	2236	2299
tag_216_at	510.7	895	1073.5	642.2
tag_216_st	2620	1440.7	3311.3	3165.5
tag_217_at	2203	3183	4204.7	2873
tag_217_st	2650.5	1381	2722	3097.5
tag_218_at	2104	2509.5	5137.5	2436.8
tag_218_st	3132.5	1567.7	4495	3568
tag_219_at	1255.5	2585.8	3520.3	2257
tag_219_st	3852	2838.2	4976.7	5149.8
tag_220_at	949.5	1925	2639.2	2843.2
tag_220_st	1666.5	755.5	2017.5	2753.5
tag_221_at	149.8	226	331.5	148.5
tag_221_st	676.3	272.5	1079.3	992.5
tag_222_at	217.2	252.7	549.5	322
tag_222_st	399.2	153.7	649	563
tag_223_at	1306.5	2040	3811.5	2410
tag_223_st	3760.7	1844.3	5410.8	4887
tag_224_at	0.1	2	0.2	0.1
tag_224_st	13.5	8.3	15	17
tag_225_at	708	1279.3	1549	1012
tag_225_st	9032	5253.7	11439.2	12188.5
tag_226_at	486.3	670.3	1109.3	790.3
tag_226_st	2462.8	1677.7	3212.5	4013.8
tag_227_at	551.8	504.8	1227	641.2
tag_227_st	1229.5	526.8	1605.8	1537.5
tag_228_at	476.8	458	1107.7	526.5
tag_228_st	1975.8	1205	2488.2	2163.7
tag_229_at	39.3	57	129.2	71.3
tag_229_st	80	38.3	121.7	101.3
tag_230_at	143	127.7	557.3	221.2
tag_230_st	1071	440	1926.7	1336
tag_231_at	11	21	32.8	10.3
tag_231_st	266.7	128.3	327.2	304.3
tag_232_at	144.3	210.3	529.7	349
tag_232_st	1207.8	623.7	1704	1789.5
tag_233_at	0	3	0	14.7
tag_233_st	38.7	31	2	108
tag_234_at	125.5	178	465.3	242.8
tag_234_st	595	234	1014	975.5
tag_235_at	7	23	38.5	23.3
tag_235_st	39.2	22.5	88	75
tag_236_at	4	8.3	11.5	1.8
tag_236_st	8.5	1	20.3	15
tag_237_at	56.5	66	187	76
tag_237_st	641.5	225	694.7	623.3
tag_238_at	176.8	323.5	824.5	393.8
tag_238_st	2632.5	1891.3	5726.2	4362.8
tag_239_at	83.5	76	231.7	140.3
tag_239_st	1273.2	519.7	1910.8	2078.5
tag_240_at	0	3	1.3	0.1
tag_240_st	0.1	0.1	3.8	1
tag_241_at	4.9	0.1	0.2	1
tag_241_st	3.7	7.7	4.3	3.2
tag_242_at	1267.5	1601.2	3031.3	1488
tag_242_st	8559.5	5301.5	8114.3	7335.2
tag_243_at	273.3	486.3	895.3	638.8
tag_243_st	3562.3	2821	4945.5	5552.5
tag_244_at	31	42	78	43.2
tag_244_st	648.3	315.8	933.5	986
tag_245_at	1.5	1.7	1	0.1
tag_245_st	2.8	1	0.7	4
tag_246_at	0.3	0.2	0.3	0.2
tag_246_st	104	91	87	95.8
tag_247_at	380.3	981.2	892.2	540.2
tag_247_st	3991.3	2934.2	5167	5078.3
tag_248_at	145.5	178.5	549.5	250
tag_248_st	951.3	365.5	1527.5	1545
tag_249_at	26.3	35	76.3	30.3
tag_249_st	229	84.3	463.7	282.2
tag_250_at	8	0.3	11.5	7.8
tag_250_st	0.1	0.1	0.2	0.2
tag_251_at	8	14.7	33	18
tag_251_st	231.5	88.7	356.5	375.8
tag_252_at	368.7	759.8	1071	545.7
tag_252_st	1533	655	1889.5	1871.8
tag_253_at	285.3	529	520	222.5
tag_253_st	901	364.8	1127	976
tag_254_at	1092	2600.8	2637.5	1357
tag_254_st	3378.5	1725	3419	3157.5
tag_255_at	8.7	22.5	16	16
tag_255_st	61.5	38	11	45.7
tag_256_at	2.3	14	26.3	12.5
tag_256_st	38	12.3	78	88.7
tag_257_at	413	702.3	994.3	433.7
tag_257_st	942.8	350	1513.5	1204
tag_258_at	2074.5	4210.2	4208.3	3030.5
tag_258_st	5335.7	2984.2	6408.7	7212.2
tag_259_at	855.3	1599	2065.2	1123
tag_259_st	2931.7	1324	3233	2988.5
tag_260_at	980.5	2354	2107.3	1266
tag_260_st	4853.2	2789.5	4505.7	4979
tag_261_at	1232.3	2347.8	2258.7	1025.2
tag_261_st	1628.3	607.3	1996	1832.3
tag_262_at	447.5	800	993.2	451
tag_262_st	4158.5	2520.8	3937.3	3575
tag_263_at	160.8	260.2	303.8	101.7
tag_263_st	535	159.5	970	904.2
tag_264_at	189.3	208.5	475.3	212
tag_264_st	602.5	149.5	879	769
tag_265_at	131.3	117	469	237.5
tag_265_st	865	235.2	1492	1403.5
tag_266_at	0.1	0.1	1	0
tag_266_st	1	0	3.7	0.5
tag_267_at	232	215.7	598.3	251
tag_267_st	813.3	259.5	1098.7	892
tag_268_at	1312.3	1581	2743	1598
tag_268_st	1345.3	408	1619.7	1429.5
tag_269_at	105.5	86.3	184	148
tag_269_st	486.3	109.7	633.2	804.7
tag_270_at	2839.5	3506.5	5356.2	2821.8
tag_270_st	5171	2263.5	5136.5	5274.5
tag_271_at	278	262.8	811.5	502.7
tag_271_st	605.5	166.2	684.7	892
tag_272_at	245.3	250.8	688	267
tag_272_st	543.5	148.3	651.3	538.8
tag_273_at	4774	4778.7	7891.7	4198.3
tag_273_st	5991	1765	5489.5	5084.7
tag_274_at	2387.5	2035.2	3928.8	2271
tag_274_st	4459.8	1293.5	4630.3	4793
tag_275_at	2112	2752.2	3838.7	2105.5
tag_275_st	4766.3	1453.2	5229	5179.7
tag_276_at	1394.5	1615.5	2355	980.5
tag_276_st	6246	1818.8	5563	4850.5
tag_277_at	816	956.7	1444.2	615.7
tag_277_st	2242.3	708	3073.5	2754.5
tag_278_at	759	839.2	1924.2	1172.8
tag_278_st	1204.5	353.7	1767.3	2078.5
tag_279_at	1173	1138.5	2646.7	1208
tag_279_st	1246	257.7	1636.7	1432.7
tag_280_at	4	3.5	54.8	0.5
tag_280_st	13	8	2.3	10.5
tag_281_at	7329.2	6685.2	11379.5	7637.2
tag_281_st	14414	5280.3	13292	13681.7
tag_282_at	385.7	310	620.3	259.3
tag_282_st	4876	1567.3	5460.5	4937.5
tag_283_at	309.5	276.5	410.3	104.5
tag_283_st	1179.7	200.2	699.3	385
tag_284_at	3210.8	2906	6035.8	4155.5
tag_284_st	6261.5	1538.5	5868.7	7159
tag_285_at	522.5	592.5	843.5	391.2
tag_285_st	10	2.2	11.1	9.3
tag_286_at	299	335	877	655.3
tag_286_st	549	147	749.3	1076.3
tag_287_at	675.2	661	1804	1085.8
tag_287_st	1493.5	418.5	1735.2	1896.8
tag_288_at	2608.5	2777.5	4661	2281.8
tag_288_st	3595.5	1079.5	3394.5	2960.8
tag_289_at	971.2	870.7	1285.2	709.3
tag_289_st	3072.5	1118.2	2288.8	2372
tag_290_at	296	259	603.2	278.5
tag_290_st	1229.3	376.5	1485.8	1277.5
tag_291_at	0.4	0.6	1.2	0.3
tag_291_st	16.7	10.3	17	17.2
tag_292_at	13	8	20.7	4.3
tag_292_st	170.8	36.5	207	134.5
tag_293_at	747	561	1551.5	505.2
tag_293_st	5398.5	1884.7	6929	4546.5
tag_294_at	361.5	306	493	271
tag_294_st	1943.7	602.5	2283.5	2065.5
tag_295_at	1311.7	1154.5	2546.5	1625.8
tag_295_st	4537.5	1798.5	4680.2	4885
tag_296_at	454.2	313	904	441.7
tag_296_st	1886.8	529.7	2281.8	1982.5
tag_297_at	803.5	937	1636.5	722.8
tag_297_st	4304.5	1818.8	4526.2	4075.5
tag_298_at	544	760.5	1000	484
tag_298_st	2075	888.8	2603.8	2241.5
tag_299_at	1444.5	2084.8	2483.5	1312.8
tag_299_st	7537.3	3847	6661.3	6377.5
tag_300_at	101	139.8	271.8	107
tag_300_st	1711.3	667.7	1854.3	1616.8
tag_301_at	203.8	289.8	521.5	288.3
tag_301_st	3038.8	1312	3201.3	3255.8
tag_302_at	349.3	395.7	746.5	309
tag_302_st	4927.2	1849	5162	4920.7
tag_303_at	0	0.1	5	0.1
tag_303_st	2.8	0.2	7	11
tag_304_at	409.8	470	731.3	351.7
tag_304_st	3429.5	1240.5	3033.5	3045.3
tag_305_at	592	746.7	2662	1801.3
tag_305_st	14911.5	7682.5	19311.9	20122.8
tag_306_at	678.5	478.7	1288	685.5
tag_306_st	2834.2	841.5	2987	2718
tag_307_at	882.8	661	1532.2	748.3
tag_307_st	2115.7	634.8	2436.2	2254
tag_308_at	855.5	770.2	1568.8	863
tag_308_st	3006.3	1268.3	3351.1	3143.8
tag_309_at	558	501	1185.3	591
tag_309_st	2777	957	2745.1	2918.7
tag_310_at	120.2	158.2	398.1	156
tag_310_st	143.5	55	252.6	250.8
tag_311_at	137.5	131.5	337.1	186
tag_311_st	965	304.5	1218.6	1274.3
tag_312_at	355	321.2	922.4	295.5
tag_312_st	1760.2	584.3	2494.6	2021.3
tag_313_at	2.8	1.3	42.8	0.1
tag_313_st	2.5	0.2	10.1	3.7
tag_314_at	3002.2	5352	4444.4	1619.7
tag_314_st	7945.2	3368.5	6637.6	6203.3
tag_315_at	10	15.5	39.1	21
tag_315_st	70.7	27	97.4	84
tag_316_at	1535	2231.8	3841.1	1867
tag_316_st	2449.5	891.8	3289.6	3454.3
tag_317_at	954.5	2263.5	1661.1	1300.8
tag_317_st	4645.3	2063.8	5295.1	7402.3
tag_318_at	2460.3	3539.8	4877.8	2390.5
tag_318_st	3702.2	1334.8	4654.6	4175.5
tag_319_at	496.2	508.3	2124.1	966.5
tag_319_st	595.5	186.8	1541.9	1264.8
tag_320_at	94.8	113	618.3	285
tag_320_st	524.5	154.2	1229.6	1117.3
tag_321_at	42.5	83.8	103.8	73
tag_321_st	378	120	447.8	594
tag_322_at	1.3	4	0.1	1.3
tag_322_st	1.7	0	4.4	0.2
tag_323_at	154.3	189.2	19.6	34.3
tag_323_st	804.3	309	104.1	289.7
tag_324_at	455.8	491.5	860.3	329.5
tag_324_st	1181.2	358.5	1263.1	1200.8
tag_325_at	115.2	121.5	351.1	121
tag_325_st	2453	770.7	2587.9	2346.7
tag_326_at	151.5	149.5	915.1	477.2
tag_326_st	2076.2	613.5	4110.1	4413.7
tag_327_at	3.3	0	6.4	0.1
tag_327_st	6.7	0	2.8	6.5
tag_328_at	492.5	476.5	1309.6	516.8
tag_328_st	2761.3	978.2	2593.3	2270
tag_329_at	851.8	663.7	1695.4	688.2
tag_329_st	4736.5	1728.5	4187.8	4124
tag_330_at	0.5	2	129.6	9
tag_330_st	30.7	0.1	62.6	47.2
tag_331_at	0.3	0.1	13.9	7
tag_331_st	14.5	0.3	16.6	22.8
tag_332_at	1622.5	1376	3806.6	1868.3
tag_332_st	260.5	71.8	333.9	334
tag_333_at	115.7	105.5	392.4	172.7
tag_333_st	183.2	59.2	257.8	228
tag_334_at	242	255.5	580.9	346.5
tag_334_st	129.7	19.3	144.8	195.8
tag_335_at	5	8.5	3.1	0
tag_335_st	11.3	6.2	10.1	12.7
tag_336_at	0	0	0.1	0
tag_336_st	8	0.7	1.6	8.7
tag_337_at	944.5	988.5	4511.3	1802
tag_337_st	3665.8	1340.8	7284.1	6050.7
tag_338_at	383.3	359.2	911	368.5
tag_338_st	1995.7	614.3	2051	1993.7
tag_339_at	0.1	0.1	0.2	0.2
tag_339_st	0.1	1.7	0	0.3
tag_340_at	0.1	0.7	1.7	0.5
tag_340_st	0.1	0.1	0.2	0.2
tag_341_at	72.8	36	82	73
tag_341_st	9	5.7	17.8	25.3
tag_342_at	0.1	0.2	0.2	0.3
tag_342_st	0.1	0.1	0.3	7.3
tag_343_at	694	290.2	378.8	565.3
tag_343_st	2592.2	2517	3289.3	4066.3
tag_344_at	484.5	332	832.7	412.5
tag_344_st	837.8	661.8	2066.3	825.7
tag_345_at	24	12	25.5	30.3
tag_345_st	0.8	0.1	0.2	9
tag_346_at	347.5	168.7	592.5	385.3
tag_346_st	81.2	50	237.3	143.5
tag_347_at	5020.8	3099.3	7265.8	5054.5
tag_347_st	1886	1683	4926.2	3200
tag_348_at	86.7	27.7	89	55.5
tag_348_st	11	1	7	14.7
tag_349_at	161	82	22	24.2
tag_349_st	42.7	59	11.3	21.7
tag_350_at	84	38	169.3	85.5
tag_350_st	1	12.3	77.3	50
tag_351_at	788.8	301.2	689.5	551.3
tag_351_st	807.5	468	1040.7	680
tag_352_at	13131.8	8086.5	9362.8	12231.2
tag_352_st	5932.5	5214	8093	9832.7
tag_353_at	4	7	2	24.8
tag_353_st	0.8	2.3	6.5	6
tag_354_at	744.8	353.2	856	609.8
tag_354_st	561.3	576.8	1023	690.3
tag_355_at	161.8	86.8	324.5	417.7
tag_355_st	227	234.7	588.7	637.7
tag_356_at	9	0.1	1.7	6.5
tag_356_st	0.1	0.2	0.3	0.2
tag_357_at	1405	843	2241.5	2029.5
tag_357_st	576.5	362.8	1569.2	1146.8
tag_358_at	214.3	116.5	491.5	245.3
tag_358_st	291.7	268.5	852.8	501.2
tag_359_at	2111.5	966	1590.2	1617.5
tag_359_st	2078.2	1805.2	2763.8	2161.8
tag_360_at	536.5	247	292.5	214.8
tag_360_st	672.2	461	478	344.3
tag_361_at	1062.5	502	915.8	478.7
tag_361_st	690	615.8	919.3	516
tag_362_at	1	0.5	0.5	1.5
tag_362_st	0.8	0.5	0.7	1
tag_363_at	948.5	491	887	603.8
tag_363_st	309	283	514.5	289.7
tag_364_at	734.8	512.7	456	386.8
tag_364_st	617.3	588	688.2	509.3
tag_365_at	3512	1757.5	2567.3	2027.5
tag_365_st	3116	3071.3	3861.2	2817.2
tag_366_at	750.5	225	1158	1040
tag_366_st	314.7	229.8	894	702
tag_367_at	536.5	336.5	902.8	399.2
tag_367_st	617	490	1634.3	647.2
tag_368_at	23.3	5.3	24.3	32.5
tag_368_st	1	4.5	10.7	9
tag_369_at	4099.5	2215.2	3397.5	3865.2
tag_369_st	1313.5	955.7	2067.2	1729.7
tag_370_at	272.2	154.3	325	292
tag_370_st	60	43	97.7	80
tag_371_at	1594.3	683	1449.8	1381.5
tag_371_st	548.5	429	854.2	794
tag_372_at	22.5	13.6	33	23
tag_372_st	1.2	0.2	9.2	8.8
tag_373_at	3125	1834.3	2246.5	2054.5
tag_373_st	952.7	638.3	1056.5	960.5
tag_374_at	1137.7	524.5	1286.2	1462.7
tag_374_st	328.5	200.2	762.7	682.5
tag_375_at	879	396.3	1586.5	678.2
tag_375_st	1819.5	1362	3661.5	1403.2
tag_376_at	57.2	40.8	68	23
tag_376_st	27.5	22.3	59.5	25.5
tag_377_at	1493.7	925	1354.2	1124.5
tag_377_st	1872.8	1617.2	2520.5	1997.2
tag_378_at	7357	5138.7	6482	6075.7
tag_378_st	708.3	516	1022.2	947.2
tag_379_at	15.5	0.7	13.7	14
tag_379_st	5.5	1.5	11	12
tag_380_at	3101	1542.7	1792.7	2013.5
tag_380_st	868.8	506	786	697.2
tag_381_at	44	20	35.7	34
tag_381_st	19.5	18	27.5	20.3
tag_382_at	190.5	118.7	121	135.2
tag_382_st	61.7	47.7	52.7	58
tag_383_at	222	125	216.3	247.7
tag_383_st	49.7	45	59.3	86
tag_384_at	638.5	259.3	353.8	108.5
tag_384_st	134.2	110.3	168	50.7
tag_385_at	381.5	199.3	365.3	259.8
tag_385_st	48.7	37.5	102	52.2
tag_386_at	109.3	52.3	90	66
tag_386_st	99.5	64.5	106.3	83.7
tag_387_at	423.5	529	750	356.2
tag_387_st	1532	744.3	1850	1629
tag_388_at	115.7	112.3	379.5	170.3
tag_388_st	1970.5	819.5	1883.7	1993.5
tag_389_at	581.5	736.7	1107	667.8
tag_389_st	1997.2	948.2	2180.7	2176
tag_390_at	401	383.5	986	589.7
tag_390_st	1838.5	593.3	2096.2	2308.7
tag_391_at	21.3	21.8	29	27
tag_391_st	17	11	12	18
tag_392_at	604	771.3	697.2	358.5
tag_392_st	1251.5	419.5	1526	1372.5
tag_393_at	687	753.8	1275.3	763
tag_393_st	1048	470.7	1340.5	1363.2
tag_394_at	18.7	34.3	53	26
tag_394_st	60.3	27.3	90.7	98
tag_395_at	1889	2180	2561.5	1395
tag_395_st	5604	2885.8	5129.2	4336.5
tag_396_at	214.2	255.5	377	150
tag_396_st	907.7	273.7	812	705.5
tag_397_at	968.3	1393.2	1414.7	723.8
tag_397_st	6048.5	2725	4549	4506.5
tag_398_at	414.3	712.3	671.5	336
tag_398_st	1666.3	845.5	1601.3	1426.5
tag_399_at	988	1719	1590.5	945.8
tag_399_st	2020.7	1119.3	1832	1853
tag_400_at	5.3	10	3.3	0.2
tag_400_st	1.3	0.1	12.7	3
tag_401_at	221.5	313	320.3	150.8
tag_401_st	1658	660.2	1352	1304.7
tag_402_at	502.8	796.5	1080.3	762.3
tag_402_st	2971.2	1770	2502.7	3220.5
tag_403_at	915.5	1188	1210.5	626.5
tag_403_st	7971.5	4676.5	6120.2	5776.3
tag_404_at	951.3	1534	1494.2	712.2
tag_404_st	7116.3	4637.2	5109.2	5240
tag_405_at	573.5	745.5	1128.8	577.5
tag_405_st	2616.7	1670.5	2279.3	2333.7
tag_406_at	0.2	0.1	0.2	3.3
tag_406_st	0.2	0	1	0.1
tag_407_at	76.3	116.3	145.7	112.7
tag_407_st	132.2	70	131	236.3
tag_408_at	0.1	7	0.1	0
tag_408_st	0	0.3	0.5	6
tag_409_at	0.5	0.5	0.3	0.5
tag_409_st	8	0.1	0.2	2
tag_410_at	184.8	187.7	360	181
tag_410_st	144	59.5	151	153.7
tag_411_at	2248.5	3491	2664.7	2318.5
tag_411_st	4981.5	3478	3156	4350.7
tag_412_at	0.5	14.7	31	17.5
tag_412_st	47.3	24.5	74	70.5
tag_413_at	878	790	1246.3	803.2
tag_413_st	5486.5	2751	3911.8	4870.8
tag_414_at	1142.3	1652.5	1076.8	765.5
tag_414_st	2505.3	1302	2373.5	2444.8
tag_415_at	335.5	361.3	553.2	341.3
tag_415_st	481.5	224.2	436.5	481.8
tag_416_at	221.5	227.3	405.8	188.3
tag_416_st	4464	2896	2455.5	3054.5
tag_417_at	425	447.3	742.2	376.5
tag_417_st	5122.2	2300.2	3614.2	3760.3
tag_418_at	159	159	385.5	254.5
tag_418_st	1669.2	724.8	2374.3	2253.2
tag_419_at	223.5	260	396.5	318.5
tag_419_st	1876	958	1716.2	2426.3
tag_420_at	71.7	45.7	125.3	79
tag_420_st	1435	721	1240.5	1481.5
tag_421_at	590.7	772.7	1960.3	635.3
tag_421_st	5407.2	3369.7	8494.5	6842.2
tag_422_at	192.3	241.8	626.3	355.2
tag_422_st	1176.2	557	1958.3	1740.3
tag_423_at	184.3	255.7	524	379
tag_423_st	1820.5	1159.7	3967	4187.5
tag_424_at	385	551	995.8	518
tag_424_st	2252	1301.5	3049.8	2660.5
tag_425_at	16	37	80.7	25.3
tag_425_st	244.7	362	640.7	510.8
tag_426_at	68	89.7	202.3	120.3
tag_426_st	1314.7	1193.7	2363.8	2467.7
tag_427_at	348	967	1147	628.3
tag_427_st	6718	8869.7	10618.8	10633.7
tag_428_at	16.7	107.5	53.2	24.5
tag_428_st	271	330.5	398	371.5
tag_429_at	63.7	116.5	154.5	87.3
tag_429_st	3897.5	3807	5545.5	5960.5
tag_430_at	31	41.5	76	54
tag_430_st	615.3	283	696	696.7
tag_431_at	1	0.5	8.3	7.3
tag_431_st	0.2	0.2	10.7	7
tag_432_at	18	11	11.3	12.3
tag_432_st	0	0.1	0.1	0.2
tag_433_at	208.2	216.5	587.7	322.8
tag_433_st	933.7	392	1395.8	1249.5
tag_434_at	7	6	4.7	3
tag_434_st	5	6.7	0.1	18.3
tag_435_at	1.3	0.5	3	4.7
tag_435_st	0.3	0.1	5.8	2
tag_436_at	1160.3	2293.5	2309	1386.5
tag_436_st	2072.5	893.8	1741.3	1779.8
tag_437_at	121	200	609.5	407.3
tag_437_st	278.5	49.2	337.2	395.5
tag_438_at	23.8	31.5	43	33.7
tag_438_st	71.7	20	107.5	70
tag_439_at	767.8	1564.5	1816	803.7
tag_439_st	1101.5	513.5	1357.8	1254.8
tag_440_at	0.2	0.2	0.2	1.3
tag_440_st	0.1	5.3	4	11
tag_441_at	0	2	1	10
tag_441_st	0	1.2	0.1	0.1
tag_442_at	0.1	4	0.1	0.1
tag_442_st	0.1	2.3	0.1	0.1
tag_443_at	342.2	424.3	785.5	450
tag_443_st	1226.7	524.7	1424.3	1375
tag_444_at	187	207	468	187.3
tag_444_st	1237.5	540.2	1357	1373.3
tag_445_at	455	526.8	1129.3	670.8
tag_445_st	1857.5	899.7	2258.3	2368
tag_446_at	907.7	828.3	1604	882.5
tag_446_st	5453.8	3100	5193.3	5871.3
tag_447_at	73.5	90.8	179.5	90.7
tag_447_st	241.5	88.3	287.7	298.5
tag_448_at	0.1	0.1	0.3	0.2
tag_448_st	2.3	0.1	0.1	4
tag_449_at	49	77.3	118.5	62.3
tag_449_st	218.5	85.7	347.5	459.5
tag_450_at	199.7	241.2	573	411.5
tag_450_st	685.8	261.3	1299.5	1568.5
tag_451_at	148.3	161.3	542.3	414.2
tag_451_st	347	165.3	757.5	854.5
tag_452_at	187	187.5	276.5	118
tag_452_st	1068.3	338	953.2	678.8
tag_453_at	184.2	249.5	404.5	181.3
tag_453_st	1061	421	1438.8	1240.3
tag_454_at	9.3	17.7	18.7	11.8
tag_454_st	10	5	14	33
tag_455_at	1654	2729.8	3897.2	2447.8
tag_455_st	3185.7	1369.8	3610.8	3928.8
tag_456_at	4.7	4.3	6	12
tag_456_st	0.2	1.3	0.2	2
tag_457_at	197.5	209	349.5	215.8
tag_457_st	530.3	257.5	565.7	634
tag_458_at	177.2	320	533.7	195.7
tag_458_st	1513.5	818	2151	1740.3
tag_459_at	2.3	12	10	6.7
tag_459_st	150.7	53.7	100.7	212
tag_460_at	205.5	274.5	439.8	204
tag_460_st	690.5	346	682.3	702.5
tag_461_at	176.2	242.2	337	140
tag_461_st	1133.8	481	1653.2	1476.2
tag_462_at	82.3	147.2	204.2	73.7
tag_462_st	421.7	230	523.5	425.7
tag_463_at	52	173	105.2	56
tag_463_st	4	9	4.5	4
tag_464_at	1213.5	1518.7	1897.8	832.7
tag_464_st	1424.2	515.3	1172.8	1001.3
tag_465_at	674.3	755.7	1299.7	687.7
tag_465_st	321.7	121.7	311.2	360.8
tag_466_at	1351.5	1850.3	1786.7	807.2
tag_466_st	3286.5	1499.5	2965.5	2582.2
tag_467_at	1654	2533.3	2242	1220.7
tag_467_st	6575	2736.2	4178.3	3924
tag_468_at	9.7	11.3	3.2	12.5
tag_468_st	20.7	3.3	0.3	28.5
tag_469_at	3242.8	3944	2096	2847.7
tag_469_st	4780.8	1849	1729.8	4392
tag_470_at	16.3	18.3	46.3	16.2
tag_470_st	16	3.7	24	27.7
tag_471_at	186.8	245.7	420	205.3
tag_471_st	335.5	108.2	358.7	353.5
tag_472_at	331	297	890.2	370.8
tag_472_st	266.5	64	320.8	275.2
tag_473_at	155.3	115	332.5	185
tag_473_st	404.7	121.7	480.5	480
tag_474_at	1708.8	2129	3876.5	1931.3
tag_474_st	553.2	370.3	628	546.5
tag_475_at	1127.2	1169.5	2100	1384.5
tag_475_st	2435.7	732	2004.5	2166.5
tag_476_at	1155.2	852.8	1929	1187.5
tag_476_st	2052.5	824.7	2280	2314.5
tag_477_at	564.5	639.5	866	409
tag_477_st	424	129	385.3	333.3
tag_478_at	0.1	1.2	6.3	1
tag_478_st	60	17	70.5	107.5
tag_479_at	10	9	22.3	7
tag_479_st	162.2	50.8	255.3	189
tag_480_at	306.3	352.7	2018	1418
tag_480_st	8486	5222.5	13227.3	13943.5
tag_481_at	83	112.3	193.5	99
tag_481_st	3313	2048	3891.5	3900.5
tag_482_at	51	66.5	142.3	58.5
tag_482_st	1291.7	575.7	1860.5	1512.5
tag_483_at	673.7	1070.3	5810	3634.7
tag_483_st	3476	1987.8	10169.5	9549.8
tag_484_at	163.8	132.7	196	139.3
tag_484_st	1318.5	464	1644.7	1618.2
tag_485_at	832	1250.3	1248	704.8
tag_485_st	5531.8	3000	4917.7	4984.5
tag_486_at	348.7	292	724	396.7
tag_486_st	2133.2	841.8	2887	2580.5
tag_487_at	18.7	46.3	23	25.8
tag_487_st	145.8	21	77.8	99.5
tag_488_at	338	432.8	755	281.8
tag_488_st	1212.2	432.2	1459.2	1251
tag_489_at	339.5	799.3	755.7	360.8
tag_489_st	6458	3671.7	5416.3	4894.7
tag_490_at	35.2	51.3	129	48
tag_490_st	2141.8	742.3	1510.5	1139
tag_491_at	98	118.5	223.3	74
tag_491_st	6820.8	3873.3	6315	5115.3
tag_492_at	286	379.2	849	524.3
tag_492_st	3397	2355	4256.2	4363
tag_493_at	9.7	20.5	47.7	14.7
tag_493_st	225	102.3	299.5	365.8
tag_494_at	15	13.3	42.2	23.7
tag_494_st	718.8	347	1084	1053.3
tag_495_at	342.7	519	1231.8	558.5
tag_495_st	2343.7	917	3705	3678.5
tag_496_at	567.8	655.2	1302.8	666.3
tag_496_st	1767.5	717.7	2088	1980.7
tag_497_at	374.3	532.2	1164.5	648.8
tag_497_st	3451	1976.8	4395	4112.5
tag_498_at	984.2	965.3	2390.8	1288
tag_498_st	1730	663.5	2332.5	2034.8
tag_499_at	45.3	23.3	162	45.7
tag_499_st	433.7	127.2	579	415
tag_500_at	2393	2694.5	1907.3	1061
tag_500_st	5290.5	2662.7	2504.5	2333
tag_501_at	38	20.3	0.2	0.2
tag_501_st	306.2	86	4.5	46.5
tag_502_at	240.3	364.7	607.5	271.7
tag_502_st	1669	843.5	2011.3	1982
tag_503_at	729.5	792.5	1192.5	403.5
tag_503_st	3166.5	1082	2504.2	1844.8
tag_504_at	604.2	1195.5	1483	709.2
tag_504_st	1107	379.5	1982	2014.7
tag_505_at	241.3	234.5	16.3	25.5
tag_505_st	285.2	95	16.7	26.2
tag_506_at	470.5	564.2	1082.5	507.5
tag_506_st	2537.8	973	2731.7	1928.7
tag_507_at	1096	1735.7	2034.8	875.7
tag_507_st	6229.3	2976	6213.2	4684.2
tag_508_at	162.2	194	403.5	233.2
tag_508_st	1716.8	864.3	2383.3	2454.7
tag_509_at	0.2	1	0.3	0.2
tag_509_st	5	4.3	0.2	0.2
tag_510_at	1	0	0.1	0.1
tag_510_st	0	2.7	0.3	4.7
tag_511_at	134.7	110	361.7	128
tag_511_st	658.5	270.2	1147	942
tag_512_at	1225.8	1249	1941	873.8
tag_512_st	6308.7	3338.3	5852.3	5098
tag_513_at	0.3	5	0.2	0.1
tag_513_st	8	0.1	0.3	11
tag_514_at	198.7	227.7	561	219
tag_514_st	885	385.5	1092.5	875
tag_515_at	366.3	367.3	826.2	396.2
tag_515_st	1781.5	710.2	2123.3	2096
tag_516_at	146.5	122.7	345	129.8
tag_516_st	1173.3	407	1485.3	1263
tag_517_at	385.5	315	731.2	366.8
tag_517_st	1085.8	315.5	1147.5	1079.3
tag_518_at	1570.3	1900.7	3432.5	1387.7
tag_518_st	2234.8	1048	2404.5	2086
tag_519_at	228.5	184.7	504.7	190.5
tag_519_st	571.5	188.3	581.8	466.5
tag_520_at	840	1000.3	1658	824.7
tag_520_st	1603.3	457.3	1631	1526
tag_521_at	618.5	827.8	1288.8	566.5
tag_521_st	3121.2	1279.5	3543.3	3135.2
tag_522_at	0.5	6.3	0.2	3
tag_522_st	1	8.3	19	0.2
tag_523_at	888	1046.3	1554.5	723.5
tag_523_st	1967.8	780	2077.5	1739
tag_524_at	652.2	521.3	1227.2	564
tag_524_st	995.8	261.8	1439.5	1007
tag_525_at	1913.7	2324.8	3426.3	1953.8
tag_525_st	5338.3	2090	5254.3	4926
tag_526_at	4753	5271.5	8811	6206.5
tag_526_st	13654.7	6859.3	13690.2	14633
tag_527_at	2076	2135	3184.3	1413.2
tag_527_st	5602.3	1864.7	4874.3	4561.7
tag_528_at	2071.3	2566.5	2708.7	1275.5
tag_528_st	2074	646.5	1338.3	1221.5
tag_529_at	279.3	590	549.3	1223.5
tag_529_st	885.2	444.8	893	3481
tag_530_at	244.7	347	346.7	320
tag_530_st	278	301	345.3	425.8
tag_531_at	1	0	4.5	0.1
tag_531_st	0.2	0	2	0.7
tag_532_at	0.1	0.1	6	0.2
tag_532_st	0.7	0.1	0.5	0.4
tag_533_at	397.2	340.2	718.3	175.5
tag_533_st	856.5	227	999.5	847
tag_534_at	4	0	3	0.2
tag_534_st	0.1	5	1	4.7
tag_535_at	7.3	0.1	0.2	1.3
tag_535_st	1	5.3	0.1	1.2
tag_536_at	362	350.2	420.5	194
tag_536_st	2381	815	2519.2	2262.3
tag_537_at	823.2	621.7	1323	455.5
tag_537_st	1580.5	500.8	1691.7	1234.2
tag_538_at	1010.7	926.5	2538.5	745.2
tag_538_st	6518.3	2466.5	5846	5449.5
tag_539_at	1677.7	1415	3463	1706.5
tag_539_st	4662.2	1388.3	4702	4337.5
tag_540_at	724	524	1409.5	517
tag_540_st	2189.2	583.7	2294.2	2075
tag_541_at	114.3	61.5	214.5	72.7
tag_541_st	345	70.2	369.8	288.3
tag_542_at	703.3	545.5	943.2	427.7
tag_542_st	2339	686.5	2381	2199
tag_543_at	247.2	168.5	697	263
tag_543_st	2572.3	634.5	3461.3	3078.3
tag_544_at	1456	950.2	2124	1120
tag_544_st	1698.5	532.7	2242.7	1942.3
tag_545_at	2133.8	1810.5	3151.5	2911.2
tag_545_st	3426.8	1080	3339.5	4598.7
tag_546_at	0.6	0.5	0.9	0.4
tag_546_st	1	0.2	0.3	4.2
tag_547_at	1.3	2.3	2	0.1
tag_547_st	2	0.1	0.3	9
tag_548_at	989.7	514.5	1442	753
tag_548_st	2651.3	983.5	2929	2650.5
tag_549_at	6.8	0.3	0.2	0.3
tag_549_st	7	0.1	7.3	4.7
tag_550_at	228.5	125.5	526.7	239.8
tag_550_st	963.5	285.5	1313.7	1056.5
tag_551_at	0.2	2.7	0.3	0.3
tag_551_st	0.1	0.1	0.2	5.7
tag_552_at	104.3	72.3	270.8	117
tag_552_st	657.7	150	940	788.5
tag_553_at	121	109.2	297.3	112.8
tag_553_st	316.8	85.5	380.8	349.8
tag_554_at	4	1.7	0.2	0.1
tag_554_st	6.5	2	6.3	8.7
tag_555_at	103.5	57.7	290.5	118.2
tag_555_st	732	173	948	782.7
tag_556_at	127	96.7	372	159
tag_556_st	1303.7	295	1554.3	1500.7
tag_557_at	286.2	165	835.2	408
tag_557_st	893.2	238	1398.5	1241.7
tag_558_at	336.3	243.7	760.8	387.8
tag_558_st	889	244.2	944.8	982.3
tag_559_at	0.1	5	4	0.1
tag_559_st	0.1	3.7	3	4.5
tag_560_at	0.2	0.1	2	4
tag_560_st	0.3	0	0.3	0.2
tag_561_at	310.8	262	674.2	391
tag_561_st	993.2	235.7	1341.5	1259
tag_562_at	244.2	142	557.5	319.5
tag_562_st	1957.2	617.5	2620	2692.5
tag_563_at	1428.5	1433.8	2814.7	1756
tag_563_st	3326.7	1163.5	3228.3	3692
tag_564_at	2192	2984.3	3863	1504.7
tag_564_st	1568.5	511	2010.5	1593
tag_565_at	1462	1400.2	2392.8	1339
tag_565_st	2142.5	690.5	2518.5	2417.2
tag_566_at	0.7	2.3	28.5	0.9
tag_566_st	18	10	26.5	27.5
tag_567_at	2601.5	2567.8	4999.2	2971
tag_567_st	12398	5422.5	11085.5	11667.2
tag_568_at	7105	7691	10946.5	10741.5
tag_568_st	8874.3	3897.5	8185.5	11211
tag_569_at	1326.2	1212.7	2686.8	1211.3
tag_569_st	3707	1045	4167	3336.3
tag_570_at	0.7	0.4	0.9	0.7
tag_570_st	2.7	8	1	0.4
tag_571_at	2577.8	2874.3	4704.9	2006.3
tag_571_st	5882.7	1919.5	6303.5	5396.8
tag_572_at	62	58.7	155.6	56.3
tag_572_st	644.8	162	626.4	464.5
tag_573_at	741.2	522.7	1295.8	567.2
tag_573_st	3602	1381	3763.4	3139.5
tag_574_at	1.7	0.1	0.8	3.3
tag_574_st	16.5	16	23.6	25
tag_575_at	348.7	238	713.4	347.2
tag_575_st	3512.8	1397.8	3941.1	3549.3
tag_576_at	27	13	54.1	12.3
tag_576_st	349.7	89.2	634.9	493.5
tag_577_at	746.2	580.2	1049.6	431.3
tag_577_st	5612	2289.8	5275.8	4516.3
tag_578_at	63.3	38.3	234.8	81
tag_578_st	1830	513.2	2870.6	2088.3
tag_579_at	2.3	9.7	5.4	1.3
tag_579_st	25.3	12	10.1	33.2
tag_580_at	665.2	624.8	2364.1	1909
tag_580_st	11415.3	5873.3	15851.1	19104.8
tag_581_at	621.8	457.2	1223.3	531.7
tag_581_st	3773.7	1450.2	3912.1	3171.3
tag_582_at	0.1	0.8	6.4	6
tag_582_st	3.7	9.3	20.1	28
tag_583_at	1182.5	1303.5	2629.1	1266
tag_583_st	2832	1048.8	3542.1	3075.8
tag_584_at	322	245.2	1462.3	853.2
tag_584_st	1884.7	543.7	4048.8	4777.7
tag_585_at	231	137.8	561.6	213.2
tag_585_st	1140.2	272.3	1534.6	1193.1
tag_586_at	369.8	84	876.6	459.5
tag_586_st	916.3	267.5	1218.1	1158
tag_587_at	14.5	19.7	21.6	26
tag_587_st	106.3	42.3	161.3	236.1
tag_588_at	750	588.8	1490.6	554.5
tag_588_st	2202.7	796.2	2742.9	2219.1
tag_589_at	1397.7	1197.5	2080.1	1014.8
tag_589_st	3910.5	1476	4150.6	3773.7
tag_590_at	2965	3658.8	5909.1	2903
tag_590_st	4281.3	1573.5	3789.4	3691
tag_591_at	850	816	1446.1	551.3
tag_591_st	1848.2	486.5	2073.8	1662.7
tag_592_at	18.2	16.2	35.1	5.8
tag_592_st	24.3	11.7	28.9	28.5
tag_593_at	3833.2	3910.2	4109.1	2563
tag_593_st	5408.2	2118.7	4679.1	4385.3
tag_594_at	176	134.7	380.3	158.3
tag_594_st	1640	728.2	2003.6	1688
tag_595_at	670.3	568.8	1937.9	351.2
tag_595_st	628	201.5	1020.1	391.2
tag_596_at	325	254	624.8	309.5
tag_596_st	1612	612.3	1805.3	1661.5
tag_597_at	111.7	97.7	214.4	71.2
tag_597_st	1133.7	405.7	1025.6	946.3
tag_598_at	85	102	200.1	106.7
tag_598_st	956	351.7	1146.6	1117
tag_599_at	391	365	690.3	290
tag_599_st	1499.2	524.5	1772.1	1423.3
tag_600_at	58	40	199.6	98.5
tag_600_st	124	22.7	509.9	368.8
tag_601_at	57	33	110.6	41.7
tag_601_st	29.7	8.3	35.6	42.5
tag_602_at	3532.7	2520	5547	4172
tag_602_st	4805.7	1367	4601.1	5229.3
tag_603_at	201	141.5	516.5	224.7
tag_603_st	1066.3	420.3	1346.3	1198
tag_604_at	0.1	0.2	0.3	0.2
tag_604_st	0.2	0.1	0.3	0.1
tag_605_at	3.3	2.7	13.3	0.4
tag_605_st	13	7	6.3	13
tag_606_at	90	73.5	278.2	104.5
tag_606_st	938.2	339	1377.8	1088.2
tag_607_at	2510.2	2768.8	5948.8	2525
tag_607_st	7186	3352.3	7904.3	6224
tag_608_at	1495.2	2168.5	2951.7	1369.7
tag_608_st	1737.2	693.8	2053.5	1924.5
tag_609_at	1331	1787.5	2478.8	958.5
tag_609_st	5823.5	2604	5834.3	5403.7
tag_610_at	175	117.3	400.8	143.2
tag_610_st	514	187.5	671	492.2
tag_611_at	2063.7	2026	3578	2128
tag_611_st	2987.2	1143	2513.3	2995.5
tag_612_at	1.6	1.6	2.3	1
tag_612_st	10.1	4	10.3	7.8
tag_613_at	948	882.2	1293	632.2
tag_613_st	2248	781.7	2200.5	2186.2
tag_614_at	0.3	2.3	10.7	40.8
tag_614_st	1	0.4	0.9	1.1
tag_615_at	3915.5	4403.5	6069.2	1761.5
tag_615_st	10344.7	5653.8	9684.5	8392.8
tag_616_at	533.8	481	1198	573
tag_616_st	1405.5	763.5	1509.7	1388.3
tag_617_at	1231	1460.8	1829.5	537.2
tag_617_st	2535.5	1143	2067.5	1325.5
tag_618_at	171.5	136.7	285.2	160
tag_618_st	1555.8	676.8	1502	1398.5
tag_619_at	166.7	236.5	427.7	206.7
tag_619_st	596.3	227	760.8	709.3
tag_620_at	2195	2021.2	4108.7	2087.2
tag_620_st	8185.5	3645.3	8757.7	7922
tag_621_at	2765.8	2416.5	5687.3	2684
tag_621_st	9740.7	4622.5	11537	9035
tag_622_at	1206.5	1654	1985.3	1054.5
tag_622_st	4083.3	1722.5	4082	3729
tag_623_at	1995.7	1706.8	2803.5	1723.2
tag_623_st	2719	1227.2	2670.7	2598
tag_624_at	1310.3	1720.7	2822	993.8
tag_624_st	2955.7	1387.3	3038	2832
tag_625_at	4348	5044.2	13683.7	8739.5
tag_625_st	10463.8	6278.3	10481.5	10707
tag_626_at	2983.5	3632	3670	2676.2
tag_626_st	5912.3	2385.5	5294.7	6320
tag_627_at	1460	1419	2372	1388.5
tag_627_st	1238.3	475.5	1418.3	1579.2
tag_628_at	1389.3	1187.8	1935.7	1495
tag_628_st	8969.5	4252.8	7682.7	7645.5
tag_629_at	640	277.7	263.5	387
tag_629_st	2401.5	2029.5	2613.8	1883.2
tag_630_at	4	7.8	21.7	17
tag_630_st	0.4	0.2	0.7	0.6
tag_631_at	5	0.1	0.2	1
tag_631_st	0.2	0.2	3.5	7
tag_632_at	2068	1036	1010.2	658.2
tag_632_st	1017.3	797.2	672.8	542.5
tag_633_at	110.8	21.2	40.5	21.5
tag_633_st	4.6	3.2	4.6	3.8
tag_634_at	11706.2	6436	7225	6577
tag_634_st	2679.7	2468.8	3662.8	2428.8
tag_635_at	1094.7	531.7	872	682.5
tag_635_st	1226.5	871.5	1724.7	1091.3
tag_636_at	6857.7	3615.5	3974.5	3433.8
tag_636_st	3452.3	2083	4644.8	3139.2
tag_637_at	1280.3	642	459.3	445.5
tag_637_st	475.2	458.7	444	293.5
tag_638_at	1128	599.7	644.2	468.3
tag_638_st	1017.2	985.8	675.3	577.3
tag_639_at	4390	2204.8	4597	3144.3
tag_639_st	2644.5	2540.5	5566.5	3049.5
tag_640_at	1217	576.8	978	735.5
tag_640_st	852.7	789	1249.2	815.5
tag_641_at	718.5	329.2	497.5	1235.2
tag_641_st	400.2	349.3	417.3	1063.7
tag_642_at	945.5	373	1383.7	699.8
tag_642_st	8575	3490.8	6609.8	6703
tag_643_at	0	2.7	0	0
tag_643_st	0.2	0	5.7	5
tag_644_at	70.7	25.8	71.5	51
tag_644_st	85.2	53.7	172.8	110.7
tag_645_at	8.5	23	28.8	9.2
tag_645_st	152	85.5	164.5	105.7
tag_646_at	0	1	5	2
tag_646_st	0	0	5	0.1
tag_647_at	0.2	0.3	1.2	0.1
tag_647_st	1.8	0.1	4.7	5
tag_648_at	1511.7	720	1061.5	831
tag_648_st	509.5	345.8	575.8	388.2
tag_649_at	1142	593.5	849.2	656
tag_649_st	528.5	538.5	595	469
tag_650_at	454.8	269	273.3	186
tag_650_st	317.5	331.2	262.5	176.3
tag_651_at	685.5	378.3	596.8	434
tag_651_st	239.7	169.8	336.5	221
tag_652_at	927	531	807	723.8
tag_652_st	1409.5	1374.3	2510	1916.3
tag_653_at	624	323	745	510.7
tag_653_st	853.8	771	1640.7	896.8
tag_654_at	1094	545.3	1028.7	857.8
tag_654_st	564.8	471	926.8	688.7
tag_655_at	8	4.6	6.3	5.8
tag_655_st	5	4.5	0	2.7
tag_656_at	735.8	413.5	541.5	509
tag_656_st	1689.5	1506.2	1543	1348.7
tag_657_at	2555.2	1533.3	1877	2047
tag_657_st	1087.5	975.7	1264.5	1114.3
tag_658_at	964.2	522.5	745.3	814
tag_658_st	1037.5	924.3	1590.3	1268.8
tag_659_at	1076.2	599.7	832	825.7
tag_659_st	315.5	289.5	542.8	470.2
tag_660_at	592.5	413.7	437	324.5
tag_660_st	1452	1730.3	2102	1340.3
tag_661_at	2036.3	1188.3	1128.3	1001.5
tag_661_st	531.3	506.5	611	472.5
tag_662_at	1642	951	1662.8	1396.5
tag_662_st	185.5	193	344.8	242.2
tag_663_at	1900.8	1141.5	1248.3	1281
tag_663_st	799.7	747.2	983	816.7
tag_664_at	356.3	403.3	755.5	300
tag_664_st	900.5	390.8	1046.5	992.5
tag_665_at	440	274.2	245	298
tag_665_st	1035.5	937.2	998	882.2
tag_666_at	50	30	45.3	36
tag_666_st	8.5	14.3	18	18.7
tag_667_at	122.7	66.5	122	75.8
tag_667_st	89.3	117.3	130	85.3
tag_668_at	3	3.7	8	5.3
tag_668_st	5	0.7	3.5	3.3
tag_669_at	5437.5	3492	3266.2	2602
tag_669_st	1145.3	1428.5	1371.5	1023
tag_670_at	4013.2	2423.2	2793	3021.7
tag_670_st	883	863.7	1230.5	1024.5
tag_671_at	0	6.4	3.7	3.5
tag_671_st	3.7	1.7	4.7	0.1
tag_672_at	3535.3	2413	2583.7	1867.3
tag_672_st	1765.3	1701.5	2198	1409
tag_673_at	18.3	12.3	14.2	21
tag_673_st	173	201	112.3	161.3
tag_674_at	980.8	679.2	722.5	665
tag_674_st	2426	2791.2	3305.5	2203.2
tag_675_at	4.3	0.2	7.3	0.3
tag_675_st	0.2	0.2	0.4	0.4
tag_676_at	2205.8	1578.5	2590.8	4565.2
tag_676_st	2034.8	2263	4375.8	6304.5
tag_677_at	429.5	263	359	275.5
tag_677_st	123	113.5	176.3	134.5
tag_678_at	0.1	1	2.3	0.2
tag_678_st	0	2	3	0
tag_679_at	368.8	252.7	369	342
tag_679_st	131.3	101.7	155	153
tag_680_at	16.7	11	33.3	89.3
tag_680_st	17	21.2	74.3	176.7
tag_681_at	155.7	93.8	112	97.5
tag_681_st	179.7	161.7	143	146.2
tag_682_at	1609.8	1070.2	2343	2539
tag_682_st	1207.5	1374.7	1998.7	2682
tag_683_at	4074.5	2579.7	1239.7	2479.5
tag_683_st	2900.5	2683.8	1521.3	2910.3
tag_684_at	4	33.5	0	2.3
tag_684_st	18.7	69.3	10.7	22.3
tag_685_at	1692.5	1391	1748.3	1199.3
tag_685_st	656.2	771.7	1296.8	758
tag_686_at	513.5	362	492.7	413.5
tag_686_st	51	73.2	102	71.5
tag_687_at	5.5	0.2	0.3	1.7
tag_687_st	0.1	1	0	0.1
tag_688_at	889.2	595.7	754.5	679.8
tag_688_st	663.7	666.8	1092	826.7
tag_689_at	0.2	0.1	2	0.1
tag_689_st	0	0.2	0.1	0.1
tag_690_at	1026.7	668.8	673.2	675.5
tag_690_st	539	628	783.7	636
tag_691_at	140.3	67.3	172.5	86
tag_691_st	35.2	32.3	138.5	49.5
tag_692_at	23.3	23.5	21.7	35
tag_692_st	167.5	223.7	243.2	346.3
tag_693_at	2646.7	2217.5	1448.2	1196
tag_693_st	527	647.3	600.3	441
tag_694_at	3062.5	2728.5	3277.5	2636.3
tag_694_st	645.3	680.5	1067.7	726
tag_695_at	1350	1218.8	1385	1066.2
tag_695_st	662.8	790.5	1118.2	698
tag_696_at	3528.3	2552.3	6261	5041.3
tag_696_st	1143.5	1050.7	4731.2	2944.7
tag_697_at	99.3	44.5	79.7	56.2
tag_697_st	44.5	55	95.2	55.3
tag_698_at	594.5	309.5	695.5	889.5
tag_698_st	836	812.8	2292	2627.8
tag_699_at	355.5	232.2	370.5	288.8
tag_699_st	112	116.5	241	176.7
tag_700_at	481.8	506.5	1069	377
tag_700_st	695.3	294	989.5	666
tag_701_at	27.3	0	7.3	0.6
tag_701_st	0	0	0	0
tag_702_at	98.7	46.5	129	73
tag_702_st	71	49	107.3	66
tag_703_at	698.5	415.8	1030	724
tag_703_st	407.3	379.5	1003.5	620
tag_704_at	313.3	189.7	321.7	302.5
tag_704_st	188.8	179.5	358.7	252
tag_705_at	1596.8	942.5	1607	1435.5
tag_705_st	623.7	655	1589.8	1003.2
tag_706_at	1824.7	903	1415.5	1025
tag_706_st	477.5	454.2	763	533.5
tag_707_at	309	139.8	283.2	326.7
tag_707_st	215.8	166.8	379.5	373
tag_708_at	244.3	123.7	293.5	217.3
tag_708_st	157	80	292.8	179
tag_709_at	927.8	615.5	914.8	755.5
tag_709_st	138	95.7	284.2	217.8
tag_710_at	0.2	4.7	5.2	8
tag_710_st	0.7	0.2	0.2	0.2
tag_711_at	396.3	163.5	385.7	276.2
tag_711_st	1054.5	1195	2065.5	1146.8
tag_712_at	1788.7	955.8	1679.3	1555.7
tag_712_st	894.5	925.5	1501.7	1221.3
tag_713_at	42.7	23	60	15
tag_713_st	84.3	66	79.5	61.5
tag_714_at	1209.5	666.5	1137.3	977
tag_714_st	1996.7	2035.5	3296.3	2848.8
tag_715_at	0.1	0.1	0.2	0.1
tag_715_st	6	0.3	10.7	3.3
tag_716_at	384	188.5	377.7	324
tag_716_st	1160.3	1154.3	2113.7	1579.8
tag_717_at	43.3	17	20	31.3
tag_717_st	0.2	0.1	0.3	0.2
tag_718_at	56	36	48.8	36
tag_718_st	41.2	35.5	21	63.3
tag_719_at	73.3	28.2	56.7	56
tag_719_st	66.8	35.5	99.2	67.3
tag_720_at	4565.2	2955.8	3458.5	3027
tag_720_st	3085.7	3063	4189.8	3107.7
tag_721_at	21.8	10	68	66
tag_721_st	115.8	117.3	497.8	448.5
tag_722_at	809.5	450.3	691.8	948
tag_722_st	369.5	390	760.2	785.3
tag_723_at	1278	705	1051.5	1132.5
tag_723_st	406.5	356.8	598.8	521
tag_724_at	905	450.7	1171.8	1170.8
tag_724_st	86	58	189	160.2
tag_725_at	278.5	250	658.5	349.8
tag_725_st	1314.5	518.8	1814.3	1627.3
tag_726_at	35.5	34.5	83	24.7
tag_726_st	150.3	58	168.2	154
tag_727_at	1057	933.2	3636	2553.3
tag_727_st	1567.5	482.2	4054	4272.5
tag_728_at	3054.3	3150.5	5251.8	1831.7
tag_728_st	6507	3318.5	6893.5	7032
tag_729_at	216.2	229.3	664	333.7
tag_729_st	1071.3	456.8	1395.5	1346.8
tag_730_at	311.5	314.3	566	352
tag_730_st	1444	583	1781.3	1914
tag_731_at	216.5	230.7	716.3	249.7
tag_731_st	964.2	400.7	1874.2	1219.7
tag_732_at	1207	1548.3	1706.3	1301.3
tag_732_st	3494.5	1702.3	3323	4244
tag_733_at	30	15.7	78.5	35
tag_733_st	27.5	11.7	45.3	40
tag_734_at	1483.8	1594.2	3026.8	1422
tag_734_st	1813.5	700.7	2106.7	1843.3
tag_735_at	208	179.5	533.3	223
tag_735_st	4659	2149.5	4477.2	3863.7
tag_736_at	448.5	473.2	896.2	539
tag_736_st	3141	1392	3192.5	3590.5
tag_737_at	76.3	64.3	256.3	99.8
tag_737_st	502	144	690.7	581.3
tag_738_at	482.5	446.5	738.8	395.5
tag_738_st	2511	965.7	2872.5	2712.2
tag_739_at	941.5	940	1671.5	770.8
tag_739_st	2923.2	1207.5	3258	3000.8
tag_740_at	1018	874.8	2482.8	1087
tag_740_st	1641.8	526.5	2076.8	1918.3
tag_741_at	1806.7	2190.5	4860.7	1351
tag_741_st	6694	3229.5	8623.5	6037
tag_742_at	955	1338.7	1744.7	721.2
tag_742_st	3527.5	1562	3190.8	2972.5
tag_743_at	342	433.5	921.8	453.5
tag_743_st	990.8	240.5	1088	1190
tag_744_at	547.2	512	1004.3	465.2
tag_744_st	2632.2	817.5	2172.5	2235.5
tag_745_at	1482.3	2058.8	3762.8	1847.5
tag_745_st	913.5	338	1646.5	1546.7
tag_746_at	1855.3	2323	3815.8	1653.5
tag_746_st	2472.8	960	2565.5	2511.2
tag_747_at	2998.2	3794.7	9542.8	3064.3
tag_747_st	2585	922	5049.3	3285.8
tag_748_at	96.7	92	155.3	65.2
tag_748_st	368.5	99.3	321.5	296.2
tag_749_at	755.3	840.2	1672	714.2
tag_749_st	3269.2	1717.8	3255.8	3079.5
tag_750_at	2837.3	3402.8	6424.8	2842.3
tag_750_st	1919	541.8	2546.3	2365
tag_751_at	2193.5	3902.2	3814	1889.8
tag_751_st	14136.8	8200	13173.2	12858.8
tag_752_at	4.4	216.8	297	156
tag_752_st	852.5	224.5	944.2	1021.7
tag_753_at	34.3	97.3	157	61.5
tag_753_st	391	117	481.5	372.8
tag_754_at	684.8	555	1062	1139
tag_754_st	6134.8	2923.7	5781	8603.7
tag_755_at	0.3	23	6.3	0.5
tag_755_st	3	19	5.8	6.3
tag_756_at	78	106.7	151.2	53.5
tag_756_st	77.5	33.3	61.7	56.3
tag_757_at	3398.5	4024.3	5074.8	2648.3
tag_757_st	6884	3049.5	6110.8	5752.2
tag_758_at	548.2	452.3	1087	436
tag_758_st	1648.5	475.7	1859.5	1390.8
tag_759_at	51.7	37.5	166	68
tag_759_st	1523.5	623.5	1605	1274
tag_760_at	3187	3680	4907.8	2191.5
tag_760_st	4418.5	2008	3635	3049.5
tag_761_at	1.6	1.8	4.8	1.4
tag_761_st	7.2	2.7	9	8.5
tag_762_at	427.5	664.7	1970.2	558
tag_762_st	1901.7	872.2	3288.3	2142.8
tag_763_at	1283	1726.7	2612.8	1038.3
tag_763_st	2061	891.8	2573.5	2122
tag_764_at	389.3	360.3	696.7	281.8
tag_764_st	990.5	384.8	970.3	630
tag_765_at	278.5	244.3	650	402.5
tag_765_st	775.2	292	931.5	1262.3
tag_766_at	71.5	46.8	162.5	61.5
tag_766_st	346.2	113.3	417	368.2
tag_767_at	2924.8	3639.3	5255.5	2444.2
tag_767_st	1957.5	695.5	1974	1756.3
tag_768_at	924	712	2530	866.7
tag_768_st	12712	6473.7	13830.7	11862.8
tag_769_at	1497.5	2673.7	2651.5	975
tag_769_st	11588.5	8734	9506.8	8287.8
tag_770_at	431.5	306.7	885.5	401
tag_770_st	4368.3	1712.8	4701.5	4391.8
tag_771_at	275.7	232.2	761	376.8
tag_771_st	4408.8	1897.5	5213.8	5202.7
tag_772_at	565.3	617.7	1548.2	618.2
tag_772_st	4829.5	2442	5678.7	5167.8
tag_773_at	750.3	622.7	2105.8	1177.3
tag_773_st	5811.7	2447.5	6044.7	6070.5
tag_774_at	720.3	670.3	1742.5	887.3
tag_774_st	5160.2	2156	5920	6129
tag_775_at	228.5	193.5	627	344.5
tag_775_st	2198.2	892	2904.5	2678.3
tag_776_at	616.5	841.7	1160.2	490
tag_776_st	9969.5	6287.3	8867	7812.3
tag_777_at	363.7	305	790	395.2
tag_777_st	2315.5	1016.2	2758.7	2548
tag_778_at	993	1156.8	414	226.2
tag_778_st	6070	3536.2	1915.5	1913.5
tag_779_at	365	412.3	798	476.7
tag_779_st	2566.7	1213.3	3401.7	3309.7
tag_780_at	0.3	4.7	10.8	0.3
tag_780_st	273.3	105.8	313.8	298
tag_781_at	56	81.3	323.7	138
tag_781_st	4174.7	1839.7	4461	4223.5
tag_782_at	298	315.8	450	189
tag_782_st	9328.8	5431.8	6779.3	6023.5
tag_783_at	854	899.5	1988.5	1065
tag_783_st	14029	8829.5	11932.8	12042.5
tag_784_at	1572.5	1898.8	2474.8	1612.5
tag_784_st	6895	4117.8	5990	6695.7
tag_785_at	4755	3359.5	7510	3758
tag_785_st	9389.5	5710.3	8434.3	7931.2
tag_786_at	141	63.3	114	69.5
tag_786_st	510.7	265.3	731.5	619.7
tag_787_at	61	224.5	161.8	101
tag_787_st	376.7	272.3	477.3	663.8
tag_788_at	341.8	301.3	728.2	273.5
tag_788_st	1133.3	307	1541	1173
tag_789_at	1491.7	1412.7	1515.7	582.7
tag_789_st	5180.7	1797	3287.2	2853
tag_790_at	4185	3007.3	6951	3302
tag_790_st	4207	1359.8	4437.2	3613
tag_791_at	1801.3	1311.5	3066.8	1621.5
tag_791_st	2162	734.3	2427	2042.5
tag_792_at	46.5	53.8	108.8	26
tag_792_st	348.5	81	333	240
tag_793_at	280.8	168.3	476.5	366
tag_793_st	849	218.5	1044	1362.5
tag_794_at	1315	1445.3	1899.7	862.5
tag_794_st	3372.5	1192.2	3606.3	3275.5
tag_795_at	49.7	38.3	66.2	24.7
tag_795_st	147.8	34.2	175.3	109
tag_796_at	133	121.3	253.7	102.2
tag_796_st	2351.3	874	2310.2	2171.5
tag_797_at	7	0	13.7	5.5
tag_797_st	39.5	12	34	45
tag_798_at	1211	1116.8	2178	961.2
tag_798_st	3410.3	1110.8	3123.7	2750.5
tag_799_at	923.3	689.2	1547.2	890.7
tag_799_st	2199.3	719	2234	2256.2
tag_800_at	45.3	109.2	22.8	40.2
tag_800_st	195.5	249	68	303.7
tag_801_at	214.5	106.3	478	165.5
tag_801_st	830.7	286.7	1238	879
tag_802_at	1	3.5	6	4
tag_802_st	10	3	3	2.5
tag_803_at	1202	729.7	1960.5	1011.3
tag_803_st	6588	3141.2	5687	5053.8
tag_804_at	3198.2	2285	3632.8	2238.7
tag_804_st	1990.5	610	1665.3	1762
tag_805_at	0.2	2.7	0.2	7.7
tag_805_st	3	5.5	1.8	21.2
tag_806_at	955.3	413.7	2088.7	711
tag_806_st	2023.5	463	1947.5	1485.3
tag_807_at	475	277.7	1077	648.3
tag_807_st	1303.5	320	1741	1952
tag_808_at	1162	375	1691	1436
tag_808_st	109	35	121.8	82.8
tag_809_at	724	659.5	1466.8	518.8
tag_809_st	1527	352	2272	1906.5
tag_810_at	301.7	197	622	288.2
tag_810_st	1192.8	295.2	1876.5	1913.5
tag_811_at	457.3	468	923.3	321.3
tag_811_st	1830	471.3	2272.3	1907.5
tag_812_at	547.3	472.7	1188.2	432.8
tag_812_st	1226.7	368.8	1340.8	1196.7
tag_813_at	522.3	410.5	1577	378.5
tag_813_st	1156.8	284.5	2482.5	1223
tag_814_at	0.1	0.1	0.2	0.1
tag_814_st	1.3	2.3	31.2	4
tag_815_at	1457.5	1281.5	2205.5	787.8
tag_815_st	2089.7	641	1866.2	1694.8
tag_816_at	48	29	111.5	29.2
tag_816_st	109	27	172.3	123.3
tag_817_at	0.1	0	0.1	0.1
tag_817_st	0.2	2	8	0.2
tag_818_at	691.2	706.3	1231.8	669
tag_818_st	1767	623.5	1925.5	1750
tag_819_at	2739.5	4245.3	4036	2248.5
tag_819_st	7339.3	3173.5	6461.8	6783
tag_820_at	4	2.5	12.7	4.7
tag_820_st	5	1	8	0.4
tag_821_at	1691.5	480.8	1648	1306.7
tag_821_st	1508.8	954.5	3148.7	2080.7
tag_822_at	805.3	244.7	598.2	479.3
tag_822_st	130	98	163.8	101.3
tag_823_at	2039.8	617.5	3782.3	3975
tag_823_st	2143.8	1304.3	6544.5	5859.3
tag_824_at	956.5	374.5	607.2	500.3
tag_824_st	8.3	6.3	10	11.3
tag_825_at	3920.2	1685.3	2778	2313.5
tag_825_st	1277.2	746	2233.2	1435.2
tag_826_at	3390.5	1468.5	1908	2083
tag_826_st	2053.2	1261.8	2421.5	2279
tag_827_at	67.7	34.3	55	39
tag_827_st	33	27	51.7	27.5
tag_828_at	229.5	78	183	281.5
tag_828_st	35	11.3	55.2	56.8
tag_829_at	3741.5	1452.5	2669.3	2531.7
tag_829_st	1725.5	1091.8	2514	1720.7
tag_830_at	2094.7	883.7	1762.2	1520
tag_830_st	1491.2	869.5	2678.8	1743
tag_831_at	0.2	0.1	0.3	0.3
tag_831_st	3.7	1.7	7	10
tag_832_at	1152.5	373	1252.3	1109.2
tag_832_st	799	505.3	1570.3	1249.3
tag_833_at	1194.8	403.5	974.5	807.7
tag_833_st	937.3	684.3	1604.7	1115.8
tag_834_at	134.7	52.3	132.3	88.5
tag_834_st	27.3	9	79.3	44.3
tag_835_at	931	319.3	896.2	643.5
tag_835_st	402	153.5	564	530
tag_836_at	1	1	0.1	0.1
tag_836_st	3	0	0.1	1.5
tag_837_at	856	347	1713.1	549.2
tag_837_st	662.2	358.2	2089.6	588
tag_838_at	1939	826	1347.1	977.3
tag_838_st	2042.8	1136.5	2079.4	1536.8
tag_839_at	1492.8	516.8	1914.1	1507.3
tag_839_st	599.8	189	1423.6	1031.5
tag_840_at	175.7	40	128.1	109.5
tag_840_st	159	38.5	172.8	138.3
tag_841_at	1370.3	311.5	1282.4	1071.5
tag_841_st	626.8	267.7	1186.4	848
tag_842_at	972.3	168.2	829.4	654
tag_842_st	335.3	119.3	595.1	377.5
tag_843_at	1914.3	368.5	3497.1	1524.2
tag_843_st	1171.8	611	3533.1	1208.5
tag_844_at	133.2	29	88.6	72
tag_844_st	653.3	506.3	985.6	603
tag_845_at	0.1	1.6	2.1	5.7
tag_845_st	0.1	0.1	2.4	1.7
tag_846_at	1430.3	222.2	1693.1	1430
tag_846_st	670.7	360.2	1437.9	970.7
tag_847_at	3	3.3	0.2	5
tag_847_st	0.2	0.7	0.1	1
tag_848_at	584.3	214.8	596.1	622.5
tag_848_st	168	104.3	496.4	427.8
tag_849_at	3.5	0	4.7	3.3
tag_849_st	2.8	0	0	0
tag_850_at	17	11	9.3	19.6
tag_850_st	2.2	0	1.2	10.5
tag_851_at	3	0.6	3.9	0
tag_851_st	0	0	1.5	0
tag_852_at	4545.3	1787.5	3137.6	2364.2
tag_852_st	659.2	369.7	924.6	566.5
tag_853_at	186	77	136.6	129.5
tag_853_st	3.7	0.5	6.8	0.7
tag_854_at	135	41.3	125.1	63.3
tag_854_st	54.9	25.2	68.3	35
tag_855_at	8.3	4	4.8	0.3
tag_855_st	0.2	0.2	2.9	9.7
tag_856_at	3.7	0.1	11.1	4.5
tag_856_st	0.1	0	0.1	0.1
tag_857_at	5523.5	2655.5	4165.6	4013
tag_857_st	586.5	504.2	1027.4	854.5
tag_858_at	718.5	263.8	918.4	490.5
tag_858_st	254.3	126.8	568.8	270.5
tag_859_at	1047.5	375.5	1012.9	740
tag_859_st	388	193.7	530.6	356
tag_860_at	841.3	354.5	514.4	478.2
tag_860_st	571	511.2	846.6	576.5
tag_861_at	3694.5	1544.8	3038.6	4095.3
tag_861_st	2208.5	1596.2	4108.3	5119
tag_862_at	763	275.5	601.3	575.5
tag_862_st	467.2	301.5	760.4	604.8
tag_863_at	650.8	254	476.6	427.7
tag_863_st	1061.2	808.8	1464.9	908
tag_864_at	3329.8	1408.3	2901.4	2308
tag_864_st	1533.3	1218	2645.8	1628.5
tag_865_at	1132.7	525.5	1007.4	683.3
tag_865_st	363	263	614.7	318
tag_866_at	54	15.5	39.7	31.5
tag_866_st	28.6	28.3	59.7	49.3
tag_867_at	73.5	33.7	106.8	86.2
tag_867_st	4.3	0	6	0.8
tag_868_at	2672.5	1342.5	2298.7	1612.5
tag_868_st	885.5	693.8	1355	868.3
tag_869_at	6.7	0.2	5	5.7
tag_869_st	0.1	0	4.7	4
tag_870_at	4276.5	1711.3	3599.2	3575.5
tag_870_st	1621.8	1224.7	2747	2476.5
tag_871_at	4891.3	2302.3	4032	3451
tag_871_st	1545.8	1432.8	1975.8	1516.2
tag_872_at	3735.2	2175.5	2898.3	1630.8
tag_872_st	1338.8	922	1486.5	737
tag_873_at	9508.3	5679.3	7176	4723
tag_873_st	2982	2841	4287	2474.2
tag_874_at	1.7	4	17.2	8.3
tag_874_st	14	2.3	6	9
tag_875_at	8688	4836.7	7133.5	5985.3
tag_875_st	1924.3	1599	3318.5	2476.7
tag_876_at	2641.8	1114.3	2055.3	1459
tag_876_st	775.8	753.5	1381.3	894
tag_877_at	5079	2669	3785.5	3419.7
tag_877_st	3184.2	2708.5	5072.5	3949
tag_878_at	4	6.3	6	0.2
tag_878_st	5	0.1	1	0.3
tag_879_at	483	190.8	937.2	1068.7
tag_879_st	2166.5	1552.7	5129.8	4505.3
tag_880_at	460.5	228.3	378	594.2
tag_880_st	136	84.8	183	258.3
tag_881_at	498.8	301.2	463.2	306
tag_881_st	274	321.3	462.2	273.5
tag_882_at	1077.2	632.5	834.8	705.2
tag_882_st	619	670.5	1059	674
tag_883_at	939	588.3	575.7	961.8
tag_883_st	336	391.2	413	573.3
tag_884_at	1593.3	934.7	1038.8	827.7
tag_884_st	1042.8	1199.7	1592.5	1114.3
tag_885_at	1261	763	501.3	415
tag_885_st	270.8	292.7	348.5	211
tag_886_at	1628.3	936	1629.5	1156.2
tag_886_st	2114.5	1500	4036.3	2647.5
tag_887_at	86.3	41	77	48
tag_887_st	7	3	15.3	8.3
tag_888_at	695	338.7	580.3	424.5
tag_888_st	351.2	283	608.8	393.2
tag_889_at	791.3	422.7	679	926
tag_889_st	266.3	259	371.2	565.3
tag_890_at	1217.5	658.5	818.7	674.8
tag_890_st	3632.5	3381.8	4119.7	3219
tag_891_at	854.5	559.8	522.7	430.7
tag_891_st	721.7	492.2	663.3	429
tag_892_at	0.2	0.5	11.2	0.2
tag_892_st	5.3	1.7	6	1
tag_893_at	0.1	4.6	4	2
tag_893_st	0.1	0.1	0.1	0.1
tag_894_at	712.3	401	663.5	492.3
tag_894_st	494.5	454	686	433
tag_895_at	8256.2	4957	4089.8	4142.7
tag_895_st	623	534.5	714.5	590.3
tag_896_at	0.3	3.7	0.2	0.1
tag_896_st	0	0	0	0
tag_897_at	252.7	111.5	222.5	149.8
tag_897_st	64.7	60.3	152.5	84
tag_898_at	6.5	7	3	5
tag_898_st	2.7	0.1	0.3	0.4
tag_899_at	2374.7	1104.2	1218.3	1448.8
tag_899_st	998.5	961.7	1399.5	1063
tag_900_at	1332.8	767.8	878.5	855.3
tag_900_st	741.8	621.5	877.5	638.2
tag_901_at	7	3.7	0.1	0
tag_901_st	0	0	0	0
tag_902_at	62.8	32	36.7	26.5
tag_902_st	7.3	5.3	10.3	9
tag_903_at	6096.5	3807.8	4778	4348.3
tag_903_st	3471.8	3134.2	3149.2	3356.3
tag_904_at	2288.5	1443.7	1666.7	1223.7
tag_904_st	796.8	625.3	944.3	746.8
tag_905_at	646.8	355	671.3	464
tag_905_st	145.8	82.7	201.7	158.3
tag_906_at	2835	1379.3	1757	1907.8
tag_906_st	1276.5	1021.3	1375.8	1526.3
tag_907_at	1654	868.2	1338.5	833
tag_907_st	369	302.5	565.2	310.3
tag_908_at	496.3	329.3	446.7	362.3
tag_908_st	828.7	924	1462	913
tag_909_at	0.1	6.3	8.3	1.2
tag_909_st	0	1.3	2	0.1
tag_910_at	419.7	212.7	425.8	268.8
tag_910_st	1153.5	1060.3	1452.3	972
tag_911_at	480	250.7	289	199.7
tag_911_st	846.3	776	894.3	566.3
tag_912_at	5521.7	3135	4072.2	3513.5
tag_912_st	2503.3	2401.5	3570.8	2698.8
tag_913_at	2670	1202.7	1868	1737.5
tag_913_st	1430.2	1265.3	2135	1565.3
tag_914_at	9178.5	5707.7	6943.8	5538
tag_914_st	1522.8	1258.3	1873.5	1220.8
tag_915_at	3695.7	2252.5	3148.7	2519.2
tag_915_st	671.3	409	646.2	489.3
tag_916_at	5	6	0.2	1.7
tag_916_st	0	3.5	3.3	0
tag_917_at	0.1	0.1	0.2	2.5
tag_917_st	0.5	0.1	5	0
tag_918_at	2.7	1	0.3	2
tag_918_st	7.3	2	3.7	11
tag_919_at	2.3	4	3	0.1
tag_919_st	5	0.1	4.7	0
tag_920_at	23.5	33.2	64.7	37
tag_920_st	224	72.3	178.8	177.2
tag_921_at	1640.8	1870	2815.3	2101.2
tag_921_st	8415	4129	6532.8	7735.5
tag_922_at	2042	2504.3	2951.5	1678.3
tag_922_st	13505.8	8503	9954.5	10397.5
tag_923_at	161.5	191	238.8	90.7
tag_923_st	358.2	176	431.5	325
tag_924_at	358	330.7	590	294
tag_924_st	2943	1394.8	2657.8	2553.2
tag_925_at	34.5	36	92.5	30
tag_925_st	824.5	380	781.8	707.7
tag_926_at	32	164.5	36.2	36.3
tag_926_st	139.2	297	98	254.5
tag_927_at	1079	1721.8	1452.8	567.3
tag_927_st	1833.7	781.2	1280.2	1322.8
tag_928_at	0.2	29.2	0.3	4.3
tag_928_st	33.2	15.5	17.5	49.5
tag_929_at	900.5	852	1519	903.5
tag_929_st	8829	4974.5	5979.3	5701
tag_930_at	0.1	4.5	1.3	2.3
tag_930_st	6	8.2	0.2	0.7
tag_931_at	338	342.5	616.2	435.3
tag_931_st	5949.5	3395.2	4143.3	4656
tag_932_at	1	6.8	4.5	3.5
tag_932_st	4	2.7	1.2	11.7
tag_933_at	0	2	0	0
tag_933_st	0	0	0	0
tag_934_at	63.7	54.2	174	147.3
tag_934_st	329	109	401.2	562.5
tag_935_at	591.3	501.2	771.8	555.3
tag_935_st	1536	601.8	1517	1696
tag_936_at	0	1	2	0.1
tag_936_st	9.7	7.3	2.3	0.2
tag_937_at	84.2	178.2	152.3	138
tag_937_st	3710.8	1939.8	3598.3	4859.7
tag_938_at	2.5	2	0	0.1
tag_938_st	1	0.1	0.1	0.1
tag_939_at	665	984.5	838.3	538
tag_939_st	2308.5	884	1563.7	1737
tag_940_at	2.3	11.3	6.3	0.3
tag_940_st	13	4.7	0.2	13
tag_941_at	1952.3	3067.7	2102.5	1091.3
tag_941_st	4200.3	1831.5	2380.7	2872.5
tag_942_at	22	10.7	28	24.3
tag_942_st	0.2	3	0.3	6
tag_943_at	4179	4961.5	7233.2	4301.5
tag_943_st	1732.5	715.5	1245	1637.2
tag_944_at	828.8	786.5	525.8	1011
tag_944_st	12304.5	6347.8	7225.5	14912.8
tag_945_at	1685.7	1912	1129.8	632.7
tag_945_st	2090.8	913.3	1347.8	1326.8
tag_946_at	614	806.5	573.2	393
tag_946_st	1666	764.7	1312.8	1586
tag_947_at	2191	2886.3	1887.2	2061.2
tag_947_st	3276.8	1498	2063.5	3210.7
tag_948_at	30	27.8	18	33.8
tag_948_st	78.2	34	16.5	128
tag_949_at	0.2	0.1	0.2	0.1
tag_949_st	0.1	0.2	0.4	3.2
tag_950_at	629.2	787.5	1402.5	721.5
tag_950_st	4299.2	2563.8	3993.5	4325.3
tag_951_at	1	0.2	0.3	3.7
tag_951_st	14.3	7.8	10.7	21.7
tag_952_at	1548.7	1976.5	4105.5	3864.2
tag_952_st	12326.8	7097	14771	17562
tag_953_at	134.7	171	664.2	122.3
tag_953_st	377.5	157	1052.3	377.5
tag_954_at	0	2.3	0.1	3.3
tag_954_st	8.2	12.5	8	27.3
tag_955_at	192.3	283	453.7	196.7
tag_955_st	2989	1476.5	3109.5	2696.8
tag_956_at	755	841	2035.5	932
tag_956_st	4631.5	2483.8	6542.8	5660.8
tag_957_at	378	299	727.2	409.7
tag_957_st	5574	2359.7	5858	5740.2
tag_958_at	64	58	185	108
tag_958_st	2432.7	1158.7	3118.5	3242.2
tag_959_at	4	1.7	13	14.8
tag_959_st	213.5	88.5	256.3	320.2
tag_960_at	1474.8	1899.5	2529.5	1420.5
tag_960_st	7297.2	4177.5	6656.5	7252
tag_961_at	0.1	1.3	0.2	2.8
tag_961_st	31.3	12	5.5	86.2
tag_962_at	18.8	0.1	2.5	0.1
tag_962_st	8	8	18.3	13.3
tag_963_at	20.5	5.3	18	13
tag_963_st	61.8	23	84.2	117
tag_964_at	285.8	357	522.5	284
tag_964_st	2952.2	1398	3416.3	3716.5
tag_965_at	157.8	163.5	232	146.3
tag_965_st	1040.7	467	1279	1296.5
tag_966_at	0.1	3.2	0.1	0
tag_966_st	8.3	0.1	17	4.8
tag_967_at	4.2	2.8	7.5	0.3
tag_967_st	5	1.5	22.3	18.3
tag_968_at	211.7	125.2	784.5	615.7
tag_968_st	7325	3136.8	8823.5	11082.3
tag_969_at	0.7	0.2	0.1	0.2
tag_969_st	0.2	3.5	4	7
tag_970_at	328.8	209.7	596.3	376.5
tag_970_st	3342	1556.5	3256.5	3442.2
tag_971_at	449.7	368.5	699.3	407.2
tag_971_st	4807.2	2804.7	4475	4817
tag_972_at	1765.8	2177	2856.5	1192.5
tag_972_st	2614.2	1246.5	2590.3	2440.5
tag_973_at	22.7	42	54.7	32
tag_973_st	193.3	106.7	208	227.2
tag_974_at	3656	4053	5916.8	3689.2
tag_974_st	3231.3	1288.7	3225.8	3712.7
tag_975_at	188.3	189.3	401.8	119.7
tag_975_st	665.5	205.2	842	614.7
tag_976_at	364.2	366.5	901.5	600
tag_976_st	1216.8	623	1819.8	2145.7
tag_977_at	1175.5	1053	2013.3	1813
tag_977_st	4054.3	1904.8	5632.2	5531.5
tag_978_at	157.3	308.7	340	658.7
tag_978_st	541.5	303.7	692.8	2342.7
tag_979_at	0.2	0.2	0.3	0.2
tag_979_st	2.3	0.2	12	1.3
tag_980_at	1299.3	2228	1567.2	597.3
tag_980_st	2231	983	2388	2129
tag_981_at	3444.5	4128.3	5731.5	2935.8
tag_981_st	9492.8	5569.8	8578.2	8680
tag_982_at	47.1	273	2066.5	38.9
tag_982_st	7455.5	3346.3	7032.3	6399.5
tag_983_at	759.3	1113.7	1457.7	734
tag_983_st	2383.5	891.2	2607.5	2834.3
tag_984_at	151.2	157.3	316.5	198.7
tag_984_st	1141.3	413.7	1162.7	1318
tag_985_at	0.1	2	1.5	4.7
tag_985_st	13	6	0.2	16
tag_986_at	36	42.5	117.3	71.3
tag_986_st	405	174	638.8	685.5
tag_987_at	127.5	165	229.5	113
tag_987_st	1114.5	461.5	1355.2	1236.8
tag_988_at	539	385	1260.8	885
tag_988_st	2432.3	982.5	3054.7	3407.2
tag_989_at	232	355.5	397.7	155.5
tag_989_st	656.8	277.8	689.8	708.2
tag_990_at	1780.3	2097	2841.5	1457.8
tag_990_st	4530.3	2521	4647.8	4815.8
[truncated: 30,982 more rows]
