# Supplementary material for: Application of the comprehensive set of heterozygous yeast deletion mutants to elucidate the molecular basis of cellular chromium toxicity
Source: Genome Biol. 2007 Dec 18;8(12):R268. doi: 10.1186/gb-2007-8-12-r268 (PMC2246270; doi:10.1186/gb-2007-8-12-r268)
Supplement: Additional data file 5 — Log.-ratio data for each heterozygote strain under the control and Cr conditions [file gb-2007-8-12-r268-S5.xls]

## Sheet: Control
CONTROL
ORF	Log ratios
YAL001C	0.0213844	-0.00962324	-0.00722883	-0.00846541
YAL002W	-0.0151968	-0.000136892	-0.0253269	0.00367748
YAL003W	0.0108	-0.0228686	-0.00537069	-0.0104405
YAL004W	-0.00992386	-0.00396913	-0.029145	-0.0111047
YAL005C	-0.0476188
YAL007C	0.0234028	0.0619227	-0.0506186
YAL008W	0.00711207	-0.0122207	-0.0128416	-0.0157294
YAL009W	0.0240859	0.0214705	0.00803373	0.0151341
YAL010C	0.0212153	0.00765079	-0.00129636	0.00804661
YAL011W	0.00448535	-0.0335188	-0.0126086	-0.0172504
YAL012W	0.0211787	0.0442339	0.024313	0.0138745	0.0185584	-0.00394339	0.0103769	-0.00957162
YAL013W	-0.0161044	-0.0571097
YAL014C	0.00661654	0.0126356	-0.000117393	0.0116013
YAL015C	-0.0155375	-0.0300889	-0.013036	-0.021055
YAL016W	0.0397756	0.041359	0.039289	-0.0106947	0.0325564	0.103966
YAL017W	0.000403177	-0.0221021	-0.00108629	-0.0097978
YAL018C	0.0111227	-0.0303528	-0.00923643	-0.0251323
YAL019W	-0.0362737	-0.00498477
YAL020C	0.00975284	-0.0145866	-0.0024984	-0.0110086
YAL021C	-0.0134859	-0.0263583	-0.0185156	-0.0177897
YAL022C	-0.000935784	-0.0265167	-0.0166151	-0.0163345
YAL023C	-0.00198223	-0.0342439	-0.00730357	-0.0328734
YAL024C	0.0147857	0.0111786	0.0184412	-0.00408901	0.0193017	-0.00446314	-0.00279538	-0.00612071
YAL025C	0.00900194	-0.0221976	0.00368933	-0.0120688
YAL026C	0.00717561	0.0109877	0.00539795	0.0144103
YAL027W	-0.00917315	0.00108004
YAL028W	0.00211259	-0.01459
YAL029C	0.00931748	0.00958075	-0.0113815	-0.00977647
YAL030W	0.0074584	-0.0083262	-0.00240986	0.00108591
YAL031C	0.00430625	-0.104408	-0.00948644	-0.0116182
YAL032C	0.0204838	0.000142169	0.00288793	0.0105258
YAL033W	-0.00582093	-0.0304264	-0.0184602	-0.0101135
YAL034C	0.0187129	-0.0102689	-0.00308828	-5.75548e-05
YAL034W-A	-0.0160083	-0.0149219
YAL035C-A	0.0112613	-0.0120632	-0.0158392	-0.00743118
YAL035W	-0.0957028	-0.0584082	-0.0477822	-0.029849
YAL036C
YAL037W	-0.000411736	-0.0291059	-0.0099106	-0.023998
YAL038W	-0.0118302	-0.0518916	-0.0165511	-0.0342859
YAL039C	0.00910872	-0.0183497	-0.0134658	-0.0230796
YAL040C	1.99298e-05	0.00247557	-0.0137294	0.00855527
YAL041W	0.00231385
YAL042W	0.0144272	-0.0236985	-0.00298154	-0.00273758
YAL043C	0.0398487	0.0264912
YAL043C-A	0.0775658	0.0168351
YAL044C	0.00455235
YAL045C	-0.024392	-0.0790856	-0.0292195	-0.0673888
YAL046C	0.00372178	-0.0175294	-0.0100697	-0.0127767
YAL047C	-0.0147904	-0.0218682	-0.00408653	0.0292786	-0.000498233	-0.00219149
YAL048C	0.0173409	-0.0163663	0.00605141	-0.000195457
YAL049C
YAL051W	0.00181852	-0.0110173	-0.0114563	-0.00734958
YAL053W	-0.000744376	-0.023162	-0.0185981	-0.0314774
YAL054C	0.00711877	0.0320049	0.0126455	0.00393505	0.00610003	-0.0373418	-0.00323419	-0.0164318
YAL055W	0.0143322	0.0185735	0.00624051	0.0193433
YAL056W	0.0109178	0.00269507	-0.0241077	-0.00394212
YAL058C-A	-0.00111035	-0.0152339	-0.000897151	-0.00356865	-0.00139715	0.0332077	-0.00528791	-0.0041308
YAL058W	0.0105854	0.000986745	-0.0116913	-0.00722344
YAL059W	0.00859635	-0.00463748	0.00179305	0.00326461
YAL060W	0.0159386	0.00568286	0.00290057	0.00601784
YAL061W	-0.00297787	-0.0180447	-0.0158751	-0.00269356
YAL062W	0.0104946	-0.000910901	-0.0109866	-0.0116316
YAL064C-A	0.00443591	-0.0281699	-0.0077715	-0.018452
YAL065C	0.00566077	-0.0358473	-0.0138626	-0.0295722
YAL066W	0.0132307	0.0053292	-0.0199944
YAL067C	0.021492	0.00913797	0.00448725	0.00103874
YAL068C	0.0062051	-0.0315036	-0.0125789	-0.030469
YAR002C-A	-0.00821572	0.0165204	-0.00885719	-0.0299876	0.00836822	-0.0229414	-0.0131951	-0.0242289
YAR002W	-0.04121	0.0075973	-0.0655382	-0.00525405
YAR003W	0.00735513	-0.01895	-0.00940668	-0.011755
YAR007C	0.00314296	-0.0238977	-0.000523287	-0.0116168
YAR008W	0.00672033	-0.01639	7.8004e-06	-0.00372478
YAR014C	0.00608711	-0.0134292	-0.00736484	-0.0104965
YAR015W	0.00518858	-0.00617934	-0.00170055	-0.00483545
YAR018C	0.0153031
YAR019C	-0.00298253	-0.0388891	-0.0117462	-0.0211981
YAR020C	0.00993779	-0.0236822	-0.000195146	-0.00714833
YAR023C	0.00142061	0.00188731	-0.0069537	0.0149739
YAR027W	-0.00829639	-0.0237082	-0.0179649	-0.0149587
YAR028W	0.0073002	-0.030654	-0.00731942	-0.00748206
YAR029W	0.00152902	-0.040908	-0.0164896	-0.0252374
YAR030C	0.0119802	-0.020213	-0.00296673	-0.00272779
YAR031W	0.0147475	-0.014452	-0.00896627	-0.00985686
YAR035W	-0.000769125	-0.0314742	-0.0112086	-0.0279333
YAR037W	0.0084834	-0.0240368	-0.00513545	-0.00914032
YAR040C	0.0130644	-0.0422796	0.00110844	-0.00672051
YAR042W	0.0238236	-0.0229379	0.0114451	-0.000638759
YAR043C	0.00322811	-0.0370833	-0.00596202	-0.0135382
YAR044W	-0.00867555	-0.0358952	-0.0251389	-0.0226107
YAR047C	-0.0415407	0.0276096
YAR050W	0.0184662	0.0104803	0.000232851	-0.00171173	0.0191616	0.0701261	0.0197785	0.0212709
YBL001C	0.0322375	-0.0093398
YBL002W
YBL003C	0.00521397	0.0291769	0.0100734	0.048123
YBL004W	0.00730501	0.00808581	-0.0109223	-0.000990507	-0.00185956	0.0356382	0.000838839	0.00416287
YBL005W
YBL006C	-0.0010658	-0.0191267	-0.0173954	-0.0171595
YBL007C	-0.011752	0.0221916	0.0997103	-0.0143699	0.0876125	-0.0264959
YBL008W	0.00659723	-0.00310937	-0.0118942	-0.00234022
YBL009W	0.0190549	0.0321164	0.0200155	0.0243795	0.0175105	0.014932	0.00944287	0.00766784
YBL010C	-0.0052415	-0.001258	-0.0241469	-0.0208275	0.0143643	0.0689987	0.0082388	0.00677225
YBL011W
YBL012C	0.00786065	-0.0342213	-0.0191745	-0.0179463	-0.00522785	0.00570239	-0.00345074	-0.00461323
YBL013W	0.0295298	0.0708729	0.0188081	-0.0232481	-0.00636794
YBL014C	0.0560258	0.0270611
YBL015W	0.012034	0.036644	-0.00101558	0.00615607	0.0111467	0.00807989	-0.00363492	0.00515467
YBL016W	0.00436169	0.023797	-0.00470185	-0.00444814	0.0137067	-0.0274331	-0.00126942	-0.0126333
YBL017C	0.0157733	-0.0247963	-0.0202738	-0.0177057
YBL018C	-0.0350239	-0.0524305	-0.0396557	-0.0345652	-0.0368172	0.003931	-0.0485365	-0.0227819
YBL019W	0.0129574	-0.0199145	-0.00818574	-0.019974	0.00460766	0.0671405	0.0102138	-0.00406839
YBL020W	0.0162156	-0.0104637	-0.00718747	-0.0111913	0.00757943	0.0182982	0.0111492	0.00633047
YBL021C
YBL022C	0.0181066	0.00924919
YBL023C
YBL024W	-0.0981564	-0.095082	-0.150346	-0.116513
YBL025W	0.0116283	0.0232235	0.0108778	0.000801915	0.0277711	0.00579249	0.00714325	0.0103173
YBL026W	0.00234589	0.0295036	-0.0111156	0.0232114
YBL027W	0.0169618	0.0365226	0.0190848	0.0220688	0.0247169	0.0178784	-0.00435802	0.011068
YBL028C	-0.0715878	0.00198661	-0.0329123	0.000384904
YBL029W	0.0230257	0.00626735	0.0235093	0.00252645	-0.00308476	-0.000311221
YBL030C	0.00761073	0.0354754	0.00565	0.0253804	0.00725785	0.00206691	0.00150708
YBL031W	0.0172707	-0.0122945	-0.000833661	-0.00642206
YBL032W	0.0140186	0.0107884	-0.0364632	0.0906157	-0.000206249	-0.040293	-0.00327209
YBL033C	0.00894056	-0.0199476	-0.0128357	-0.0203071
YBL034C	0.0064944	0.0221758	0.00547343	0.0086765	0.0169525	0.00593919	-0.00423986	0.000592079
YBL035C	-0.00144566	0.0184081	0.00614187	-0.0102122	0.0209213	-0.00981692	0.00543848	-0.00584032
YBL036C	-0.0215986	-0.00296616	-0.102211	0.00130827	-0.0362673	0.00237636
YBL037W	0.00746914	0.0163344	0.00585479	0.0101637	0.0170979	-0.00782408	-0.0116512	-0.0042633
YBL038W	0.0216697	-0.0106336	-0.0017268	-0.00556075	0.00389089	0.042385	0.00256461	-0.000263689
YBL039C	0.0198083	0.0183462	0.0230597	0.011547	0.024396	-0.0139558	-0.0038857	-0.00965164
YBL040C	0.00605578	-0.00769711	-0.014772	-0.00126133	-0.0107365	0.031459	-0.0111252	-0.000401015
YBL041W	-0.00931724	-0.0269607	-0.0273038	-0.0147801	-0.0294777	0.026444	-0.0358279	-0.000995677
YBL042C	0.00162867	-0.0241008	-0.0142453	-0.0223394	-0.00675262	0.0198078	-0.00973584	-0.0100588
YBL043W	0.00293377	0.02088	0.00387399	-0.0137332
YBL044W	0.0197155
YBL045C	0.0167372	0.000772351	-0.00543861	0.00288381	-0.0011946	0.0263239	0.00503844	0.0013073
YBL046W	0.00747626	-0.0277859
YBL047C	0.00898451
YBL048W	0.0159858	0.00426989	-0.00606599	-0.000602487
YBL049W	0.0151646	-0.0162951	-0.00510514	-0.0123268
YBL050W	0.00193846	0.0400967	0.00371207	0.0189093	0.00886797	0.0152942	-0.0164881	0.0105786
YBL051C	0.0049868	0.0194161	0.00800928	0.00950245	0.0144116	-0.00552224	0.00296717	-0.00360229
YBL052C	-0.0426473
YBL053W	0.016764	-0.0152924	-0.00447738	-0.018955
YBL054W	0.00674002	-0.0239021	-0.00959322	-0.0187977	-0.0118009	0.0164911	-0.0102109	-0.00830905
YBL055C	0.00928637	-0.0167208	-0.0105184	-0.0159354
YBL056W	-0.000155332	0.00854082	0.00721046	-0.00399824	0.0136392	-0.0142955	-0.0040975	-0.0132184
YBL057C	0.0202591	-0.00412135	-0.005934	-0.00651711	0.00391627	0.0477642	0.00346394	0.00525463
YBL058W	0.0263823	0.0504429	0.00659809	0.0131484
YBL059W	-0.010944	0.0166009	-0.0100372	-0.0012747	0.00892741	-0.0246957	-0.00668651	-0.0151472
YBL060W	0.00700834	0.0599345	0.00207961	0.016411	0.0192155	-0.00812481	-0.00498725	-0.0121444
YBL061C	0.000702792	0.0219662	0.00232385	0.00323159	0.0116026	-0.00232969	-0.0107266	-0.00460615
YBL062W	-0.00512	0.0572103	-0.0131452	0.0312068	-0.0125133	0.0151732	-0.0280033	0.00549669
YBL063W	0.00801777	-0.00494703	-0.00955416	-0.0119848	-0.00769631	0.0275898	-0.0241323	0.00369249
YBL064C	-0.00298875	0.00354972	-0.00140251	-0.00506439	0.00246701	-0.0177213	-0.00424601	-0.0156052
YBL065W	-0.0155233	-0.0215022	-0.0439692	-0.0170841	0.0196393	0.0421908	-0.0166197	-0.000211529
YBL066C	0.0251471	-0.00387955	0.00651328	0.000499095	0.0195186	0.0348123	0.0169144	0.0145137
YBL067C
YBL068W	0.0208003	-0.0025078	0.00803972	-0.00386557	0.00880714	0.03703	0.00784111	0.00929978
YBL069W	0.0297128	-0.00171055
YBL070C	0.0120314	-0.0163891	-0.00637523	-0.0147248	0.00801172	0.03766	0.00778383	0.0241687
YBL071C	0.00610366	-0.0201504	-0.0134624	-0.0111488	0.00156603	0.0291921	0.00352398	-0.00935628
YBL072C	0.00835043	-0.00029986	-0.00318507	0.00359151
YBL073W	-0.00596445	0.0146087	-0.052155	-0.0382749	0.0142939	0.0171772	-0.00512318
YBL074C	0.0180901	-0.0224351	0.00416273	-0.0118542	0.0120709	0.0268706	0.0113403	-0.00473597
YBL075C
YBL076C	0.00863443	-0.0215966	-0.00722086	-0.0196689	0.00700624	0.0269704	0.00802608	-0.0181246
YBL077W	0.0137619	0.00709101	0.00120795	0.00256388
YBL078C	0.00588548	-0.0303324	-0.00787148	-0.0211375	0.00960804	0.00646472
YBL079W	0.00979778	0.00797146	0.0104996	0.0674654	-0.014323	0.0558883	-0.0336566
YBL080C	0.0116524	-0.000286514	-0.0140467	-0.000937272
YBL081W	-0.00764011	-0.0210256	-0.0128173	-0.0222461	0.0253706	0.0304692
YBL082C	0.00792607	-0.01525	0.00290614	-0.0103203
YBL083C	-0.00551154	-0.00080146	0.000689715	-0.00476023	0.0120944	-0.0391998	-0.00694036	-0.0404033
YBL084C	-0.00614663	-0.0170883	-0.00620939	-0.029108	-0.014557	-0.0112123	-0.0346282	-0.0286748
YBL085W	0.00722525	-0.0154874	-0.00296533	-0.0135642
YBL086C
YBL087C	0.014869	0.00878037	-0.00631142
YBL088C	0.0154761	0.0593021	-0.0316056
YBL089W	0.0180988	0.0143532	0.0223916	0.00657041	0.00261787	-0.0122279	-0.00916952	-0.0125426
YBL090W	0.0054767	-0.00898899	-0.0120113	-0.0135673
YBL091C
YBL091C-A	0.0195097	-0.01184	0.0377275	-0.00429678	-0.053761	-0.0186762	-0.040294
YBL092W	0.00638012	0.0269882	-0.016206	0.0386243	-0.00895174	0.0809739	-0.00503985	0.0399638
YBL093C	-0.0135519	0.00436314	-0.0891574
YBL094C	0.0146771	-0.00463385	-0.00734919	-0.015039	0.00460665	0.0475969	0.00339886	0.0039715
YBL095W	-0.0115076	-0.0586379	-0.0267548	-0.0404344	-0.002353	0.0222584	-0.00913178	-0.000977141
YBL096C	-0.00440133	0.0252674	-0.00691267	-0.00663897	-0.0315753	-0.0203242	-0.0194278
YBL097W	0.0118886	0.0339738	0.014296	0.00622803	-0.00417634	-0.0353707	-0.0134781	-0.0241364
YBL098W	0.0461124	0.0646651	0.0450704	0.0200524	0.0228034	-0.0125316	0.0109969	-0.00115079
YBL099W	0.0132572	-0.000185893	-0.010794
YBL100C	0.0178738	-0.0138776	-0.00340965	-0.00752887	0.0548791	-0.00823632	0.0040582
YBL101C	0.0296685	-0.0166892	0.00929107	-0.0116197
YBL102W	0.00892422	-0.037526	-0.00710313	-0.0268953	0.00111452	0.0541245
YBL103C	0.0716197	0.0382914	-0.0339237	0.0298257	-0.0173576	-0.00343471
YBL104C	0.0183847	0.0345608	0.0202756	0.026433	0.0138518	-0.0271269	0.00218313	0.00695002
YBL105C	0.0102943	-0.0122022	0.00149546	-0.00168009
YBL106C	0.00222984	0.0214832	0.00709636	0.00280434	0.00837588	0.131859	-0.0229225
YBL107C	0.00809505	0.016472	0.0126967	0.00506823	0.00854551	-0.0254615	0.00771278	-0.00461923
YBR001C	0.00316968	0.0127497	0.00763031	0.0051142	0.0143178	-0.0181627	-0.000821882	-0.00374287
YBR002C	0.0136001	0.0279199	-0.0037346	0.0330329	0.0228947	0.0812393	0.0121433	0.0590781
YBR003W	0.00768576	0.0169534	-0.00486645	0.00587088	0.0152551	-0.0193984	-0.00711633	-0.00703765
YBR004C	-0.14807	0.00940743	0.0304171	0.016369
YBR005W	0.0157743	0.0172091	-0.00234334	0.0201029
YBR006W	0.0769598	0.0593149	0.132655	0.0752752
YBR007C	0.0169068	0.0220523	0.0148017	0.00210696	0.020955	-0.00896762	0.00679406	0.00748989
YBR008C	0.0242202	-0.00202377	0.0122533	0.00872691	0.0136639	0.022148	0.013137	0.0089684
YBR009C	-0.0273387	0.0183279	0.0334046	0.012426
YBR010W
YBR011C	0.0028935	0.0445998	-0.00196468	-0.0216088	0.00115364	-0.0297765	-0.00657687	-0.0207704
YBR012C	0.00304368	0.0349726	0.000158719	-0.00522219	0.00412771	-0.0302988	-0.00655965	-0.01625
YBR013C	-0.00148734	0.0157563	-0.00144904	-0.00888641	0.102337	0.0833559
YBR014C
YBR015C	0.00165299	-0.034857	-0.0167376	-0.00576127	0.00909872	0.046512	0.00332799	-0.00040699
YBR016W	0.0235075	0.0357999	0.0171918	-0.00660457	0.00509927
YBR017C	0.0582513	0.00744439	-0.00781642	-0.00955801	-0.000517154
YBR018C	0.0078622	-0.0303365	-0.00625057	-0.0190529	0.0188014	0.0213014
YBR019C	0.012025	0.0265862	0.0162373	0.00180533	0.0213464	-0.0198938	0.00729366	-0.00437029
YBR020W	0.00176634	0.0792983	-0.00571796	-0.00202373	-0.00805024	-0.0209225	-0.0211081	-0.0158695	-0.0915009	-0.0165508	0.00564184
YBR021W	0.033762	-0.0225543	-0.00712368	-0.0415117	0.0210336
YBR022W	0.0236536	-0.0171713	0.00839349	-0.00079936
YBR023C
YBR024W	0.00249109	0.0184122	0.00369623	-0.00043536	0.0162229	-0.0322659	-0.00377102	-0.0147264
YBR025C	0.0117759	0.0576872	0.00791304	0.00680908	0.0062488	-0.0371319	-0.00763026	-0.0153203
YBR026C	0.0151604	0.0499143	-7.63365e-05	-0.00659247
YBR027C	-0.0115182	0.0189456	-0.00874397	-0.00890234	-0.00462183	-0.035016	-0.0202508	-0.0127571
YBR028C	0.0074049	-0.0541703	-0.0124249	-0.014201	-0.00829881	0.0317856	-0.0056942	-0.0029171
YBR029C	0.00814939	-0.0233375	-0.0136169	-0.00698361	0.00575621	0.0357669	0.00714965	0.0140622
YBR030W	0.0123684	-0.0281512	-0.00165869	-0.011143
YBR031W	0.017386	-0.0320252	0.00563842	-0.00776091	0.0112811	0.0272296	0.015756	0.0101811
YBR032W	0.0195457	-0.0320642	0.000234574	-0.0146329
YBR033W	0.000223561	0.00804715	0.00957057	-0.00797086	0.008709	-0.0249534	-0.00998343	-0.0132576
YBR034C	0.019989	-0.0311663	0.00187442	-0.00282515
YBR035C	0.0197693	0.0420564	0.0103378	0.00451073
YBR036C	0.0189327	0.0476257	0.0305422	0.0169086	0.0425905	0.0272538	0.0118068	0.0356312
YBR037C	0.0208998	-0.0210036	-0.000974937	-0.00261228
YBR038W	-0.00133491	0.0254904
YBR039W	0.0518209	0.0102575	-0.00316269	-0.00797053
YBR040W	0.00621748	-0.042547	-0.0162204	-0.0263126
YBR041W	0.0103038	-0.0121733	0.0326035
YBR042C	0.0103206	-3.59757e-06	-0.000167261	0.0182539	0.0177254	0.0397674	0.0211113	0.0196064
YBR043C	0.0101272	-0.0370552	-0.00926649	-0.0142951	0.00303739
YBR044C	-0.00159998	0.0222732	0.0111422	0.00152866	0.0136806	-0.0507524	-0.00355058	-0.0189275
YBR045C	0.0138409	-0.0500211	-0.00249763	-0.0189652	0.00231802	0.0262697	0.00347744	-0.000677232
YBR046C	-0.00230572	0.00651947	-0.122232	-0.000558563	-0.0647489	0.00897653
YBR047W	0.0216336	0.0343986	-0.0237311	0.0448144	0.00695641	0.0266007	-0.00153017
YBR048W	0.00801023	0.0173208	0.0042305	-0.0086988	0.0157703	-0.023111	0.00615967	0.00031143
YBR049C	0.0322374	0.0890587	-0.00534269
YBR050C	0.0187645	-0.0109179	0.00519611	-0.00133863	0.00837373	0.0375993	0.0156707	0.00669803
YBR051W	0.0224163	-0.0154996	0.00541658	-0.00781826
YBR052C	0.132303	0.0151317	0.0218266	0.0121959
YBR053C	-0.103651	-0.00280815	-0.0644854	0.00428763
YBR054W	0.00786332	0.0142306	-0.0316937	0.127579	0.0187455	0.0307097	0.00488967
YBR055C	0.0125614	0.00752965	0.0114008	0.00422529	0.00870512	-0.0185813	-0.00359831	-0.00462448
YBR056W	0.0267383	0.0182609	0.00360483	0.00967294	-0.0283679	-0.00724492	-0.0144141
YBR057C
YBR058C	0.00673647	-0.0264455	-0.00441842	-0.00962528	0.0205974	0.0432004	0.0215154	0.0237862
YBR059C	-0.0236037	0.0192948	-0.0111173	-0.0348272
YBR060C	0.0447876	0.0452319	0.121415	0.0983594
YBR061C	0.0275045	0.000770693	-0.0459986	-0.0756582	-0.0521715
YBR062C	0.00670755	0.0148452	0.00976614	-0.00140161	0.00591068	-0.0292521	-0.00127329	0.00133427
YBR063C	0.0085291	-0.0188378	-0.0102782	-0.0106109	0.00277777	0.0234549	0.0032227	0.000944473
YBR064W	-0.0284108	0.0118959	-0.024859	-0.0275638	-0.0195205	-0.0594207	-0.032569	-0.0422995
YBR065C	0.0124577	-0.0204298	-0.00236024	-0.011797	-0.00556639	0.00673296	-0.00635124	-0.0164933
YBR066C	0.00927608	-0.0187012	-0.00782132	-0.0120107	0.0104827	0.0290553	0.0102952	0.00664443
YBR067C	0.00554194	0.0265973	0.0079752	0.00375383	0.0124514	-0.0162547	-0.00773012	-0.00657325
YBR068C	0.00692047	0.0343569	0.00834624	-0.000734066	0.0162582	-0.0135515	0.00306825	-0.000674362
YBR069C	0.0214737	0.0594137	0.0151211	0.00718913	0.0220904	-0.00055355	0.00961379	0.00743139
YBR070C	0.00713952	-0.0221911	-0.0121826	-0.016648
YBR071W	0.000580761	0.00580056	0.00447537	-0.00568627	0.00127685	-0.0347578	-0.0146432	-0.0317108
YBR072W	-0.00969247	-0.0420736	-0.089991
YBR073W	2.99401e-05	0.0430178	0.000643988	-0.0085886	0.00219662	0.0129815	-0.0345365
YBR074W	0.0150754	-0.0225055	0.00353674	-0.0119505	-0.0910541	-0.0768782
YBR075W	0.00608476	-0.0169814	0.00219356	-0.00501641	0.0369892	0.0109288	0.00828599
YBR076W	0.00270472	0.0310242	0.00155054	0.00884302	0.00792148	-0.0089685	-0.0114289	-0.00201881
YBR077C	0.0222123	0.00310609	0.006707	0.00737942
YBR078W	0.0377938	0.10526	-0.00195113	0.0461338
YBR079C	-0.00329997	0.017386	-0.000471556	-0.00146563	0.00840261	-0.0141576	0.00121772	-0.00252221
YBR080C	0.0134167	0.0304181	0.0178182	0.0128913	0.0255957	0.00720618	0.00487434	0.0206984
YBR081C	-0.0189234	-0.00985306	-0.054411	0.00929011	-0.0625085	-0.010199
YBR082C	0.0337539	-0.00353518	0.0146854	0.00492142	-0.00790388	0.0289505
YBR083W	-0.00112504	0.0256422	0.00411758	0.00228153	0.0101936	-0.0355771	0.00119094	-0.016632
YBR084C-A	0.00316872	-0.0243729	-0.00847326	-0.012129	0.00676904	0.034142	0.00454102	0.00276082
YBR084W	0.0164351	0.00700506	0.0138075	0.0205189	0.0264177	0.0329086	0.0352311	0.0181757
YBR085W	-0.0494186	-0.0380228	-0.101491
YBR086C	0.0114239	0.0288405	0.0175727	0.0152868	0.00330168	-0.0227431	-0.00894718	-0.00762129
YBR087W	0.000173878	-0.0238259	-0.00538267	-0.025965	0.00865667	0.0231501	0.0160829	0.000611637
YBR088C	0.00870178	-0.0257222	-0.000978822	-0.0174436	0.0208585	0.0463974	0.0204956
YBR089W	-0.000100488	0.0371589	0.00109034	0.009188	0.00405621	-0.00128165	-0.0045238	0.00571602
YBR090C	-0.0160962	-5.46723e-05	-0.0190896	-0.0189536	0.00311103	-0.033439	-0.0221134	-0.030187
YBR090C-A
YBR091C	0.0201104	0.0200797	0.00297185	0.0431179	0.00897765	0.0542481	0.0140778	0.0173857
YBR092C	0.0117413	0.0231837	0.0174764	0.00880916	0.0157828	-0.00343702	0.00647524	0.00548215
YBR093C	0.00837111	0.010558	0.00835551	-0.000644313	0.0122027	-0.0208469	0.00441726	-0.0119215
YBR094W	-0.000478179	0.000241162	-0.00950315	-0.00128571	3.5249e-05	0.0220418	0.000728304	0.00319628
YBR095C	0.00173524	0.017215	-0.0203744	-0.00194514	-0.00633353	0.0622475	0.00231657	0.0249678
YBR096W	0.0120984	-0.00930001	0.00345478	-0.00767077	0.0116377	0.0274361
YBR097W	0.0118541	0.0167332	0.00529321	-0.00583357	0.0145575	0.000392807	-0.00197284	-0.0208271
YBR098W	0.00559034	0.0217023	0.0162268	0.00375628	0.0218235	0.00379815	0.00790411	0.00844863
YBR099C	0.0158224	-0.02017	0.0054601	-0.0108303	0.00758192	0.0135622	0.00889958	0.00497903
YBR100W	0.00433648	0.00989607	0.00374479	0.00488114	0.012093	-0.0189986	0.00914254	-0.00675614
YBR101C	0.0342417	0.0281712
YBR102C	0.000908629	0.0207312	-5.60912e-05	-0.00569378
YBR103W	0.0371076	-0.0578001	0.0273915	-0.0939547	0.0061005	-0.018829	-0.00838378
YBR104W	-0.0014595	0.0200213	0.00547206	-0.00185098	0.011398	-0.0114277	-0.000632883	0.00246206
YBR105C
YBR106W	0.00944987	0.0201913	0.00413347	-0.0032486	0.0140404	-0.0178851	-0.00277898	-0.0141145
YBR107C	0.00232786	-0.0222412	-0.0023425	-0.0134064	-0.00612319	0.0569292	-0.00578111	-0.00533613
YBR108W	-0.00401431	0.0126925	-0.00624422	-0.0107619
YBR109C	0.0116498	-0.020882	-0.00162218	-0.0163618
YBR110W	0.00352647	0.00159292	0.00336728	-0.0105854
YBR111C	0.0272294	0.0285867	0.00936948	0.0155421	0.00956049	0.013668	0.0150203	0.00476679
YBR112C	0.00868688	0.0242565	0.0177394	0.00756004	0.0170172	0.000900292	0.00818817	0.00756273
YBR113W	-0.0189783	0.0286081	-0.0137947	-0.008627	-0.0209211	-0.0201232	-0.0461721	-0.0149843
YBR114W	-0.0067525	0.0256202	-0.00843473	0.020943	-0.00364259	-0.0434484	-0.0161613	-0.0115494
YBR115C	0.0136326	0.0377285	-0.00688317
YBR116C	0.0376319	0.0442779	0.0398636	0.0345798	0.0258922	0.000872677	0.014189	-9.00951e-05
YBR117C	0.0170872	-0.0109237	0.000421605	-0.00342384	0.00969649	0.0167313	0.0140284	0.0128957
YBR118W	-0.00250866	-0.00293054	-5.06673e-05	-0.036173	-0.0135278	0.0693682	-0.0542701
YBR119W	-0.00953737	0.0128615	-0.0115556	-0.00526666	-0.0104652	-0.0297443	-0.0316175	-0.0169209
YBR120C	0.0061893	-0.0169929	-0.00506214	-0.0121417	0.028601	0.0613295
YBR121C	-0.12677	-0.0882639	0.0159919	0.0395536	0.00794461	0.00135476	-0.076116	-0.0841712
YBR122C
YBR123C	-0.0200815	-0.0447344
YBR124W	0.00770443	-0.0355945	-0.00455867	-0.0306056	0.00355501	0.00834575	0.00685844	0.000833391
YBR125C	-0.00777764	0.0196985	-0.0138212	-0.0227734	0.00348062	-0.0343516	-0.0157601	-0.0250351
YBR126C
YBR127C	0.00217071	0.0500175	0.00271483	0.0414064	-0.00611727	0.0290917	-0.00161099	0.0313903
YBR128C	0.00130756	0.0132622	0.00325823	-0.00490416	0.00881387	-0.0184207	0.000650378	-0.0149255
YBR129C	0.00712904	-0.0228381	-0.00944176	-0.0216689	0.00204678	0.0081637	0.00929906	-0.000517203
YBR130C	-0.00167058	0.0162615	-0.00741755	0.00208417	0.00839684	-0.0219835	0.00295743	-0.0120578
YBR131W	0.155233	0.155723	-0.00510457	0.00297031
YBR132C	0.00380066	-0.0206262	-0.00398774	-0.0134602	0.00396533	0.0161633	-0.00370071	-0.011687
YBR133C	0.0200334	-0.000606391	0.0231275	-0.0226307	0.0126642
YBR134W	0.0168509	0.00406092	0.00879562	0.00500679
YBR135W	-0.000615621	-0.00185777	-0.0355119	0.120303	0.0102853	0.0163028	-0.00209826
YBR136W	0.0122837	0.0247574	0.0108707	0.014369	0.0122282	-0.00904579	-0.00492528	-0.000740272
YBR137W	0.0148031	-0.0178125	0.00473711	-0.013686	0.0128386	0.0213946	0.00509927	0.0148277
YBR138C	0.0252544	0.0452816	0.0235206	0.0237711	0.0199775	-0.00847033	0.0102472	-0.00185992
YBR139W	0.0179838	0.0372439	0.00883019	0.0107368	0.0154201	-0.00212106	-0.000202935	-0.00505361
YBR140C	-0.00731166	-0.0304564	-0.0231898	-0.02539	-0.0199118	0.0118847	-0.0129573	-0.0067935
YBR141C	0.0246461	-0.0634478	-0.00653725	-0.0408938	0.00502367	-0.0270893	0.0028434
YBR142W	-0.00366942	0.0209672	-0.00143336	-0.00525828	0.00814023	-0.00224684	0.00159401	-0.00911154
YBR143C	0.0233837	0.00363186	0.0109753	0.0115305
YBR144C	0.0145502	0.000591138	0.00313527	0.00451504	0.00569593	0.0301171	0.00573437	0.020712
YBR145W	0.00451472	0.0268655	0.00944042	0.00355314	0.0111107	-0.00283096	-0.00865153	-0.00242817
YBR146W	0.0149437	0.0277697	0.0192668	0.0234781	0.014742	0.0121415	-0.000550304	0.00991393
YBR147W	0.0138663	-0.00308601	0.0058751	0.00518522	0.0385616	0.0630705	0.0445206	0.030221
YBR148W	0.0174074	-0.0767029	-0.122979	-0.141015	-0.0199588
YBR149W	-0.0053884	0.0314701
YBR150C	0.000965033	0.0122442	0.0128284	-0.00419969	0.00594421	-0.025101	-0.00758598	-0.0167483
YBR151W	0.00698483	0.0163039	0.00796343	-0.00317483	0.0138457	-0.0152511	0.000967835	-0.0125965
YBR152W
YBR153W	0.012363	0.0226364	0.0134718	0.000917184	0.0128864	-0.00503826	0.000759778	-0.00171054
YBR154C	0.0174913	0.0131313	0.00648166	0.0228365
YBR155W	0.019078	0.0244419	0.0203825	-0.00240288	0.00362633	-0.0276	-0.00568038	-0.0167696
YBR156C	-0.030861	0.090678	-0.0345298	0.0468762	-0.0151805	0.0349645	-0.0418381	0.0543442
YBR157C	0.0127111	-0.0309753	0.00414385	-0.0176531	0.0191136	0.0090294	0.00870766	-0.011882
YBR158W	0.000417836	0.018179	0.00505309	-0.00490367	-0.0064521	-0.042322	-0.0123662	-0.0283968
YBR159W	0.0465916	-0.0164187	0.0355995	-0.023948	0.0230082	0.0219089	0.032091	0.0012483
YBR160W	0.0243169	0.0224084	0.0268242	0.0131101	0.0128258	-0.0217141	0.0135455	-0.0235396
YBR161W	0.0108157	-0.0105723	-0.00263939	-0.00949991
YBR162C	0.0425988	0.142593	0.0138644	0.00853464	0.00460227
YBR162W-A	0.0112884	0.0231603	0.0194564	0.011016	0.0163807	-0.000194738	0.00827339	0.00196102
YBR163W	0.0165759	0.00226342	0.0038639	0.00795796	0.0484049	0.0219666
YBR164C	-0.0193097	0.00354778	-0.0312411	-0.00658944	0.00377303	0.02256	-0.0590343
YBR165W	0.0139306	-0.0140474	0.00429237	-0.0056207	0.018314	0.0370815	0.0177888	0.0131888
YBR166C	0.00231942	0.0471796	0.0035734	0.0128735	0.00398196	-0.0341276	-0.00507459	-0.0245975
YBR167C	0.00731905	-0.00688635	0.00236638	-0.0073967	0.0171418
YBR168W	-0.0457068	0.000133395	-0.0332083	-0.0162975	-0.0718308	0.00272636
YBR169C	0.000124449	0.0179555	0.0103098	0.011618	0.000405077	-0.0198743	-0.000487137	-0.00912494
YBR170C	-0.00332286	0.0264394	-0.00602843	0.0211621	0.0158914	0.0311607
YBR171W	-0.00592868	0.031124	-0.00265929	-0.00229569	0.012211	-0.0226662	0.00710482	-0.0123162
YBR172C	0.0194175	0.0681319	0.023396	0.043013	0.0176609	0.0223031	0.00596629	0.0176744
YBR173C	-0.000424225	0.055751	-0.00474695	9.41529e-05	-0.0223142	-0.00296871	-0.0259469	0.00690248
YBR174C	0.0127629	0.0381122	0.0072374	0.00904441	0.0155257	0.00909609	0.00660899	0.0130677
YBR175W	-0.0181887	-0.0470627	-0.0237269	-0.0285527	0.0249184	0.0244614
YBR176W	0.0181048	-0.013703	-0.00299635	-0.0158361
YBR177C	0.0143834	-0.00657107	0.00241462	-0.00568105	0.0143034	0.0291528	0.015763	0.00070509
YBR178W	0.00248599	-0.0384047	-0.0110416	-0.027584
YBR179C	0.0180195	0.0290538	0.0162053	0.00378766	0.0225216	-0.0120176	0.00957372	0.00113491
YBR180W	0.00796003	0.0142811	0.00775028	-0.00136633	0.0097725	-0.0127052	-0.00200972	-0.00886124
YBR181C	0.0186056	0.04079	-0.00373077	0.0116697
YBR182C	-0.0422002	0.0113329	-0.0822259	0.00755989
YBR183W	0.01615	0.0408679	0.0160133	0.0205347	0.0156635	-0.00709005	-0.00668999	-0.0025558
YBR184W	0.0203232	3.16329e-05	0.00958707	-0.0465318	0.00799052	-0.0374924	0.0167554
YBR185C	-0.0388221	-0.0325898
YBR186W	0.0245046	-0.0151673	0.00850779	0.0102429	0.0162515	0.0157862	0.0196403	0.0103504
YBR187W	-0.0196819	0.0847206	-0.00183938	-0.00902029	-0.0155728
YBR188C	0.0100404	-0.02135	-0.00979664	-0.0185741	-0.00240295	0.0104502	0.00432268	-0.00929731
YBR189W	0.00970476	-0.00633326	-0.00398739	0.00583899	6.75606e-05	0.016864	0.00378573	-0.0054293	-0.0768776	-0.0187159
YBR190W	0.0261543	-7.1277e-05	-0.00293556	0.00459333	0.0129049	0.0362458	0.0174504	0.00955044
YBR191W	0.0161102	0.0266559	0.0213931	0.0112752	0.031298	0.0139332	0.0174069	0.0138707	0.0189145	0.0579266	0.0219886	0.028688	0.0276978	0.0204505	-0.00149726	0.0078619
YBR192W	0.0135273	-0.0923843	-0.0162367	-0.0504263	-0.00739725
YBR193C	0.0113244
YBR194W	0.00850379	-0.0219325	-0.00781648	-0.0225528	-0.000523161	0.010513	-0.00362414	-0.0116601
YBR195C	0.000583999	0.0208416	0.00454061	-0.00999399	0.0127326	-0.0180046	-0.00730452	-0.0169935
YBR196C	0.00465797	-0.0255155	0.00227468	-0.0109237	0.0529993	0.00963594
YBR197C	0.00181236	0.013873	0.00554855	-0.00628024	0.00699197	-0.0385233	-0.0026988	-0.0210672
YBR198C	-0.0217018	-0.0235695	-0.0423384	-0.0180558	-0.0388202	0.0136916	-0.0505343	-0.0192731
YBR199W	0.0112867	-0.0164367	-0.00543669	-0.0075219	-0.00294284	0.0191406	0.00483828	-0.00456158
YBR200W	0.0218504	0.00547578	0.00542936	0.00958952
YBR201W	-0.00760022	0.025455	-0.00365806	0.0028989
YBR202W	0.00928771	0.00434886	0.0245779	0.0522208	0.0227108	0.0281682
YBR203W	-0.00657702	-0.0309152	-0.0266458	-0.0266617	-0.00406355	0.0296119	0.00175157	0.00294881
YBR204C	0.0185824	-0.0153421	0.00463497	-0.00487114	0.0260512	0.0372367	0.0309939	-0.00680633
YBR205W	0.0161282	-0.0205213	-0.000779086	-0.0187862	0.00586565	0.0392735	0.00869911	0.0014342
YBR206W	-0.00482993	0.115114	0.0224781	0.0278875	0.0120957
YBR207W	-0.00570533	-0.036683	-0.0166291	-0.0273264	-0.000907196	0.0295996	0.0121353	-0.00673447
YBR208C	-0.0068206	-0.0346711	-0.0192979	-0.0345785	0.0171218	-0.000579894	0.0287815	0.0222059
YBR209W	0.0166692	-0.0140192	0.00733095	-0.000870287	0.0161603	0.0390871	0.0174383	0.0278948
YBR210W	0.00474658	-0.0299719	-0.0132671	-0.0221687	-0.000313232	0.0228215	0.00488402	0.00101425
YBR211C	0.0151192	-0.0166152	0.00201306	-0.00934471	0.00795677	0.0269673	0.0116591	-0.0175007
YBR212W	0.0215544	-0.0127689	0.000459116	-0.00609659	0.00759316	0.0529769	0.013961	0.010103
YBR213W	0.000960613	0.0478644
YBR214W	0.00729296	-0.0222193	-0.00813889	-0.0156149
YBR215W	0.0145382	-0.0268138	-0.00896692	-0.0308679	-0.000641988	0.0368071	0.00612381	0.00443454
YBR216C	0.0218209	0.00163204	0.00770797	0.0162476
YBR217W	0.0250821	-0.0117347	0.0126811	-0.00423281	0.0156842	0.029259	0.0267024	0.0125862
YBR218C	0.00290925	-0.0172717	-0.00947414	-0.0109913	0.00765171	0.0278858	0.0063579	-0.0288389
YBR219C	0.0218351	0.00277134	0.0107619	0.00495682	0.0174927	0.0488753	0.0186588	0.0188952
YBR220C	0.00980711	-0.013685	-0.00780638	-0.0013079	0.00734698	0.0633194	0.00685289	0.0132228
YBR221C	0.029709	0.0282687	-0.0104055	-0.00761062
YBR222C	0.00841649	-0.0248842	0.0236352	0.0832626	0.0342116	0.0340253
YBR223C	0.0197518	0.0679566	0.0123195	0.0178462
YBR224W	0.0444787	0.0104895	0.0317074	0.0230875	0.0307824	0.0731928	0.0232166	0.0106511
YBR225W	-0.00146273	-0.0252236	0.0013656	-0.0150691
YBR226C	0.0166899	-0.00386985	-0.00142334	-0.00181939	0.0178623	0.0303038	0.0188032	0.0145542
YBR227C	0.00878738	-0.010754	0.0556006	0.00317698	0.0239596	-0.0147264
YBR228W	0.000245474	-0.0364741	-0.015367	-0.0298252	-0.0105459	0.018374	-0.00695193	-0.00388446
YBR229C	0.0226897	-0.00228213	0.00817894	0.00269184	0.0183923	0.0625051	0.0176884	-0.0041916
YBR230C	0.00859866	-0.0198405	-0.00459848	-0.0156231	0.0348126	-0.0019352
YBR231C	0.0319763	-0.0202639	0.0166639	-0.00674618
YBR232C	0.0068063	-0.0107574	-0.00107538	0.00160878	0.0091406	0.059892	0.0168241	0.00660596
YBR233W	0.0086309	-0.0200863	0.0112622	0.00359415	0.00222437	0.0515686	0.00513127	0.0183844
YBR234C	0.0150549	-0.00391746	0.0062077	0.00557985	0.0100386	0.0428669	0.00588615	0.0152443
YBR235W	0.0146096	-0.0197683	0.00605485	-0.00487392
YBR236C	0.00433023	-0.0308916	-0.00160332	-0.0188395	-0.00194265	0.0258049	0.00141833	0.000793741
YBR237W	0.0121724	-0.0187006	0.000193963	-0.0112196	0.00770478	0.0299463	0.0126932	0.00751311
YBR238C	0.0248997	-0.00230987
YBR239C	0.0151048	-0.0257898	0.0023127	-0.0172888	0.00117646	0.00914411	0.00429382	-0.0134259
YBR240C	0.0185317	0.0148381	0.00366703	0.0304352	0.0139627	0.0672289	0.0127488	-0.00899581
YBR241C	0.00545226	-0.0199123	-0.000714512	-0.0064295	0.00384294	0.0314905	0.00751889	0.00247957
YBR242W	-0.00163305	-0.0299441	-0.00368415	-0.0032385	0.0114517	0.0713656	0.00758927	0.0310502
YBR243C	0.00405625	-0.0305862	-0.0122789	-0.0150733	0.00539285	0.0385978	0.00567085	0.0058374
YBR244W	0.0200889	-0.0097042	0.0101573	0.00311311	0.0112025	0.053533	0.0193267	0.0244256
YBR245C	0.0231026	0.0134021	0.00495254	0.0142387	0.0178103	0.0546348	0.0136796	0.0220935
YBR246W	0.0834111	0.0433195	0.0266814	0.00675943
YBR247C	0.00894291	-0.025208	-0.00393848	-0.0130069	-0.000791465	0.0296685	-0.00714851	-0.0290455
YBR248C	0.0132251	0.031684	0.0238559	0.00972736
YBR249C	-0.0139219	-0.0308896	-0.023549	-0.0213916	-0.0196327	0.0353508	-0.0116617	-0.00228876
YBR250W	0.0051338	-0.0199994	0.00082154	-0.0113584	0.00415781	0.0317936	-0.0121659	-0.00821445
YBR251W	0.000776332	-0.0299238	-0.00882871	-0.0226051	-0.0085527	0.0129975
YBR252W	0.00173977	0.0237116	0.00315609	-0.0066033
YBR253W	-0.000106724	-0.0365419	-0.00502584	-0.0252539	-0.00381178	0.0223432	0.00369404	0.0117433
YBR254C	-0.0176136	-0.021414	-0.0274279	-0.0105546	-0.0197214	0.0447803	-0.014546	0.00194903
YBR255W	0.0124776	-0.0202138	-0.000544284	-0.0178328	0.00205038	0.0383112	0.00202262	0.0136036
YBR256C	0.00756965	-0.0184716	-0.0054928	-0.0119852	-0.0042025	0.0404475	-0.00154966	-0.0174734
YBR257W	-0.0198132	-0.0196687	-0.034888	-0.0141701	-0.0273923	0.0413197	-0.0298755	-0.00492651
YBR258C	0.0155261	-0.0161116	0.00928803	-0.00755486
YBR259W	0.00444327	-0.0301943	-0.00373913	-0.013951	-0.0103861	0.037884	0.00111534	-0.00645862
YBR260C	0.00903517	-0.0210546	0.00688611	-0.00465491	-0.00044901	0.0203957	0.000267417	0.00898688
YBR261C	0.00523975	-0.0270894	-0.00628606	-0.0212516	0.00513849	0.0170911	-0.003175	0.0140856
YBR262C	0.0050113	-0.0172046	0.00190902	-0.00554419
YBR263W	0.0335485	0.0185832	0.013192	0.009408	0.0302953
YBR264C	0.0295795	0.121196	0.0387279	0.0211604	0.0223109
YBR265W	0.0111025	0.0245969	-0.00118393	0.0231958	-0.00643023	0.0711861	-0.00242524	0.0571908
YBR266C	-0.0145156	-0.0387487	-0.0282244	-0.0385632	-0.0179434	0.0162772	-0.017765	-0.00508051
YBR267W	0.0106446	-0.0216346	-0.00307957	-0.0165632	0.0247059	0.0728656	0.0306634	0.00925332
YBR268W	0.00970845	-0.0207234	-0.00951429	-0.0127912	-0.000803158	0.0582559	0.00838317	-0.0107713
YBR269C	-0.0208606	0.0807008	0.00609605	-0.00667364	-0.00728185	-0.00234283	0.00548832	0.00019549
YBR270C	0.0134023	0.0233788	0.0153212	0.00866302	0.0164338	-0.00148483	0.00784188	0.00895626
YBR271W	0.0017311
YBR272C	0.00604395	0.0154061
YBR273C	0.0085809	-0.0374893	-0.00827586	-0.0145306	-0.0139381	0.00641123
YBR274W
YBR275C	-0.00679607	0.0253021	-0.00480619	-0.0124845	0.010245	-0.016282	-0.00420394	-0.0146176
YBR276C	0.00816539	-0.0247509	0.00577531	-0.00528325	-0.0118676	0.0277128	-0.00705403	-0.0160428
YBR277C
YBR278W	-0.0432661	0.0156929	-0.0376487	0.00226341	-0.0407475	-0.0321515	-0.0428384
YBR279W	-0.0261297	-0.000930131	-0.0296157	-0.0178947
YBR280C	0.00577907	-0.015639	-0.0063486	-0.0187742
YBR281C	-0.0564297	0.0120151	-0.0471511	-0.0135981	-0.0592417	-0.0366764	-0.0665531	-0.031227
YBR282W	-0.030534	0.017236	0.0223486	-0.00178402	-0.0257282	-0.0666847	-0.0420719
YBR283C	-0.0376538	-0.0425802	-0.0625516	-0.0469276	-0.0483236	0.00559308	-0.0407117	-0.0129703
YBR284W	-0.0496421	0.00286722	-0.0485125	-0.0222803	-0.0406105	-0.0382607	-0.0576874	-0.0383532
YBR285W	-0.0521826	-0.0385033	-0.0662131	-0.0369798	-0.00576208
YBR286W	-0.0307654	-0.0274168	-0.0282453	-0.0185936	-0.0450143	0.00962137	-0.0354667	-0.0165799
YBR287W	-0.00931773	0.0372766	0.00573532	0.000474451	0.0184055	-0.00717645	0.00108458	-0.00741358
YBR288C	-0.040782	0.0303405	-0.0418842	-0.0367649	-0.0216643	-0.0231922
YBR289W	-0.0608404	-0.00509688	-0.0435266	-0.0324116	-0.0457703	-0.0672945	-0.0319322	-0.053624
YBR290W	-0.0319683	-0.05189	-0.125969	-0.0398943
YBR291C	-0.04151	0.000310791	-0.0406609	-0.00109256	-0.0464768	-0.0315213	-0.0525581	-0.0194296
YBR292C	0.043743	-0.0334739	0.0257466	-0.017778	-0.0166355	0.0329041	-0.0202138
YBR293W	-0.0524213	0.0137369	-0.0477687	-0.000383259	-0.0435043
YBR294W	-0.0179023	0.0145457	-0.0179268	-0.0166078	-0.00282287	-0.0336204	-0.00510124	-0.0198791
YBR295W	-0.0443114	0.0174976	-0.0508941	0.00363284
YBR296C	0.0664432	-0.0295121
YBR297W	-0.0250953	-0.0126188	-0.0354693	-0.00683073	-0.0501361	0.0407369	-0.0459904	0.00194887
YBR298C	-0.0551605	-0.0207309	0.0116773	-0.0688451	-0.000130523
YBR299W
YBR300C	0.0200714	0.0278437	0.00301291
YBR301W	0.00407206	-0.0164149	0.00628397	-0.00530305	-0.016025	0.0232163	-0.0152322	-0.00450791
YCL001W	0.032889	0.0246417	0.126162	0.0906062
YCL001W-A	-0.0331234	-0.0304791	-0.0329153	-0.020138	-0.0369682	0.0346952	-0.0231709	-0.0265015
YCL002C	-0.00357787	0.0166204	-0.000858943	0.00959732
YCL003W	-0.0321938	0.0219581	-0.025605	-0.0140487
YCL004W	0.00779174	-0.00547125	-0.00143505	0.00611193	0.0140276	0.0514709	0.0118703	0.0222591
YCL005W	0.00694519	-0.0232146	-0.00464582	-0.0123017
YCL006C	0.0233753	0.0511591	0.0204003	-0.0129345	0.0165589	0.0156246	0.00498264	0.0126076
YCL007C	0.0103297	0.0274707	0.00745648	-0.000360717	-0.000736914	0.0121375	-0.00101212	0.0152526
YCL008C	0.0043802	0.0174756	0.004969	-0.00677929	0.00835965	0.0260528
YCL009C	0.0355877	0.0353711	-0.0277273	0.087984	-0.0314764
YCL010C	-0.0125691	0.0114226	-0.00163993	-0.00811894	0.0979002	0.0730369
YCL011C	0.0189637	0.00307571	0.00947714	0.00994728	0.0190663	0.0386332	0.000219913	-0.0203529
YCL012W	0.00957354	0.0293289	0.0117005	0.00757426	0.0167693	0.0139864	-0.00328678	0.0068445
YCL013W	-0.0245262	-0.0192814	-0.0272242	-0.0282738
YCL014W
YCL016C	0.017077	-0.00301088	0.0079171	-0.00225005	0.0166156	0.0535922	0.0193372	0.00580846
YCL017C	0.00132189	0.00805374	0.000894405	-0.00445494	-0.00122325	0.0862971	-0.0531501
YCL022C	-0.00338029	0.0471488	-0.000328281	-0.0296338
YCL023C	0.00844591	0.0289564	0.0184762	-0.000807308	0.0150186	-0.00371077	0.000442115	0.0092033
YCL024W	-0.0336778	0.0358672	-0.00766819	0.0246672	-0.0212141
YCL025C	0.00706507	0.0393606	0.00120661	0.00793377	0.00809045	0.108958	-0.0386282
YCL026C	0.0242397
YCL026C-A
YCL027W	-0.037037	0.00434742	-0.0329493	-0.0280569
YCL028W	-0.0119001	0.029789	-0.00950444	-0.00472615	0.133219	-0.0339577
YCL029C	-0.031713	-0.0412888	-0.0349947	-0.046734
YCL030C	-0.0224382	-0.0358153	-0.0425606	-0.0430876	-0.0270439	-0.00205514	-0.0300695	-0.017447
YCL031C
YCL032W	0.0204745	0.084642	-0.0126175
YCL033C	-0.0239543	-0.00623592	-0.018799	-0.0478157	-0.0206706	-0.0424427	-0.040472	-0.0535157
YCL034W
YCL035C	0.0204364	0.00116706	-9.8019e-05	0.0126475	0.0105758	0.019938	0.011065	0.00251201
YCL036W	-0.0469153	0.0910147	-0.0328537	0.0218701
YCL037C	0.0143223	0.0550441	0.0226157	0.0288904
YCL038C	0.00635192	0.0191322	0.0100478	0.000341562	0.00716312	0.0185005	0.0164264	-0.00984652	-0.0112674
YCL039W	-0.0348461	0.000882407	-0.0283388	-0.0195088
YCL040W	0.0185022	0.00636328	0.0166376	0.00900447	0.0308721	0.0630382	0.0410593	0.0287866
YCL041C	0.00214763	0.0112724	-0.000699977	-0.00312329	-0.0237864	0.0140559	-0.0093524	-0.0125778	-0.0154795	-0.0351946	-0.00899808	-0.0225776	0.0127941	-0.0218436	-0.0075101	-0.0147837
YCL042W	-0.0233296	0.0351681	-0.0433934	-0.088357	0.0116472	-0.0306702	-0.0164391
YCL043C	-0.0420249	0.00403295	-0.0370005	-0.0416767
YCL044C	0.0690521	-0.044397	-0.0464485	-0.00156733	-0.019825	-0.0413177
YCL045C	-0.0100556	0.0536128	-0.0556804	-0.0404968	0.00538816	-0.0128559	-0.00322512
YCL046W	-0.0267045	0.0163905	-0.0239604	-0.00696597	-0.0309662
YCL047C	-0.00663317	-0.0214363	0.000419899	0.0324109	0.00207005	0.00411698
YCL048W	-0.00846214	-0.0239698	-0.0239198	-0.0220208	-0.0143406	0.033074	-0.0174195	0.0154708
YCL049C	-0.0170438	-0.0254439	-0.0227852	-0.0258811	-0.0181609	0.0158172	-0.022592	-0.0531711
YCL050C
YCL051W	-0.0187806	-0.013268	-0.0284101	-0.00533091	-0.0287937	0.0231751	-0.0232986	0.00253223
YCL052C	0.0409422	0.0344321
YCL053C	0.023296	0.072119	0.0134843	-0.00161604	0.0222971	-0.00123272	0.00865194	-0.000888154
YCL054W	-0.0274248	-0.00230101	-0.040934	-0.0210337	-0.0156977	0.0344507	-0.0558414
YCL055W	-0.00499862	-0.0238494	-0.0194398	-0.032036	-0.0117735	0.000853979	-0.00378388	-0.0186994
YCL056C	-0.0285385	0.0177746	-0.0237142	-0.0138666	-0.0279322	-0.0321017	-0.0247069	-0.0318499
YCL057W	-0.0201803	-0.00527997	-0.00919795	-0.0235942	-0.013283	0.0847481	-0.0409547
YCL058C	0.01889	0.0402428	0.0177487	0.0133797	0.012162	-0.0205717	-0.00248184	-0.0189099
YCL059C	0.0100627	0.0353365	0.0152232	0.00764062
YCL060C	0.00436893	0.0330441	0.00609479	0.0146386
YCL061C	-0.0051986	0.0369746	-0.00814331	0.008013	-0.0327132	0.0469482	-0.0443035
YCL062W	-0.0300612	-0.045626	-0.0407736	-0.0414297	-0.0209532	0.0145381	-0.0284183	-0.0116318
YCL063W	0.0177929	-0.000182937	-0.0227638	0.0196412	-0.0484723	-0.0337416
YCL064C	-0.030595	0.0164783	-0.0248594	-0.0266239
YCL069W	-0.0131486	0.0221393	-0.00868706	-0.0169514	0.00371588	-0.0153622	-0.0109849	-0.0114821
YCL074W	-0.000765384	-0.00868309	-0.0113602
YCL075W	0.0142072	-0.0237759	-0.00607082	-0.00962286	-0.00579367	0.0187431	-0.00588904	-0.00867894
YCL076W	0.00607349	0.026751	0.0143378	0.00926555	0.00461478	-0.0151778	0.000126132	-0.00370408
YCR001W	-0.0176559	0.01864	-0.0157479	-0.015984	-0.00693673	-0.0323333	-0.00774138	-0.01469
YCR002C	-0.0276148	0.055842	-0.0570828
YCR003W	0.00282281	-0.00528009	-0.00506983	0.00449886
YCR004C	-0.0185086	0.00425242	-0.0154072	-0.0197819	-0.014054	-0.0319707	-0.0253712	-0.0261104
YCR005C	-0.0336233	0.000120126	-0.0262413	-0.0228599	-0.0210082	-0.0571474	-0.0301758	-0.0495778
YCR006C	-0.0124603	-0.0175865	-0.0769974	-0.0969635
YCR007C	0.0755405	-0.0111188	-0.0076705	-0.0221315	-0.0299074
YCR008W	-0.029525	0.0215453	-0.0194846	-0.00647955	-0.0156698	-0.0176003	-0.0263589	-0.0125809
YCR009C	-0.0347353	0.00528961	-0.0386552	-0.0295316	-0.0378263	-0.0514098	-0.0244183	-0.0324281
YCR010C	-0.0246449	-0.000983505	-0.0272577	-0.0186264	-0.0206045	-0.0294002	-0.0290947	-0.0297754
YCR011C	-0.00493517	0.0267106	-0.0293005	-0.0226264	0.0174533	-0.0191458	-0.00142147
YCR012W	-0.00703632	-0.0367835	-0.00558634	-0.0157352	-0.0194541	0.0185469	-0.0226273	-0.00850354	0.0291002	0.0363846	0.12957	0.00492853	0.00594603	-0.0147036
YCR013C	-0.00389061	0.0303096	-0.00497926	-0.00280257	-0.0214006	-0.031039	-0.0312208	-0.034775	-0.107473	-0.00320633	-0.0476407	0.00238433
YCR014C	-0.0121889	0.0275324	-0.0157167	-0.0131126	-0.0290512
YCR015C	0.0470268	-0.0590404
YCR016W	-0.0352495	0.00866879	-0.0276544	-0.0121135	-0.0176101	-0.0467266	-0.028719	-0.0360666
YCR017C	-0.0042068	0.00983192	-0.00160292	-0.0112298	0.0109118	-0.0213249	-0.0033669	-0.00576014
YCR019W	-0.0230706	-0.0450421	-0.0237974	-0.042145	-0.0107662	0.027154	-0.00309942	-0.00245107
YCR020C	-0.0142225	-0.0331539	-0.0184574	-0.0183424	-0.0282192	0.024777	-0.0279034	-0.0294353
YCR020C-A	0.105351	0.0586677	-0.0395099	-0.0221238	-0.0235417	-0.0206678
YCR020W-B	0.0838645	0.0177318	-0.000632259
YCR021C	-0.0105785	-0.0285485	-0.0131876	-0.0255323
YCR022C	-0.0263674	0.015933	-0.0205263	-0.0178059	0.0892858	0.0520058
YCR023C	-0.00855778	-0.0289981	-0.011624	-0.0220375	-0.0199267	0.0343353	-0.0142157	-0.00813936
YCR024C	-0.0563594	-0.00258078	-0.0462424	-0.00963105	-0.0254571	-0.0287515	-0.0483046	-0.0326028
YCR024C-A	-0.016686	0.0188181	-0.0283146
YCR025C	-0.0480151	0.0271386	-0.0385954	-0.00591094	-0.0432434	-0.0153112	-0.0652613	-0.0241253
YCR026C	-0.0683809	-0.00369352	-0.0511991	-0.031952
YCR027C	-0.00397343	-0.0304414
YCR028C	-0.0500722	0.0173953	-0.0446229	-0.0695776	-0.0346376	-0.0402352	-0.0663898	-0.0376578
YCR028C-A	0.0202711	0.00122396	-0.00636945	0.000529573
YCR030C	0.00089013	-0.00901611	-0.0131692	-0.0130609	-0.0131276	0.0260849	-0.00886296	-0.0115364
YCR031C	-0.0634762	-0.0539178	-0.0726116	-0.0528761	-0.0669355	0.0123133	-0.0619429	-0.0279293
YCR032W	-0.0180987	0.0232745	-0.027837	-0.0127091	0.00439469	-0.026514	-0.019065	-0.00909316
YCR033W	0.0339842	-0.00237344	0.017059	-0.0933244	0.0138969	-0.0306728	-0.0049853
YCR034W	-0.0588128	-0.0290766	-0.0464304	-0.0299649
YCR035C	0.0131063	-0.0134843	-0.0230754	-0.0280557	-0.0395881
YCR036W	-0.0214777	-0.0220564	-0.0761726	-0.0827911
YCR037C	-0.0452143	-0.0586334	-0.0395365	-0.0612857	-0.00430466	-0.025193
YCR043C	0.0247388	0.0368527
YCR044C	-0.0390917	0.00154653	-0.0578521	-0.00687706
YCR045C	-0.0565047	0.00765989	-0.0632949	-0.0150086	-0.0347942	-0.0458502	-0.0583223	-0.0250568
YCR046C	0.000277503	-0.0367079	-0.00710872	-0.0272801	-0.00477043	0.00976554	-0.00974442	-0.000905498
YCR047C	0.00823856	0.0588645	-0.0431869	-0.0466529	0.0342134	0.0368212	0.00321782
YCR048W	0.0906687	0.0189613	0.00323607	-0.00604877
YCR049C	0.0268459	-0.011096	0.0495196	0.0528783	0.0110254	0.00625882
YCR050C	-0.0418665	-0.053185	-0.0670248	-0.0366587	0.0144493	-0.00568329
YCR051W	0.00265352	0.0268442	-0.00169858	0.00256906	0.00329232	-0.00951628
YCR052W	0.0212005	-0.0349857	-0.0796444
YCR053W	-0.019254	0.0333907	-0.01633	0.00922452	-0.00557277	-0.0311877	-0.0106334	-0.0203073
YCR054C	-0.00860215	-0.016576	-0.00178847	-0.000617427	0.0121123	-0.0213771	0.00428476	-0.0111195
YCR057C	0.014236	-0.0247478	-0.000488384	-0.0182075
YCR059C	0.0267628	-0.0116384	0.0172585	0.0252677	-0.0104882	-0.0158686
YCR060W	0.00121754	-0.0314923	-0.000864062	-0.0188353	0.0038211	0.0309601	0.00906946	-0.0141802
YCR061W
YCR062W	0.00932723	0.00798644	-0.00257105	-0.0189133	0.0181983	0.0414649
YCR063W	0.0698867	0.0822317	0.0231539	-0.00539353
YCR064C	0.00395447	0.0215314	0.013598	0.00521839	0.0155979	-0.00314542	0.00609162	-0.00227378
YCR065W	0.0224761	0.0116416	-0.0176295	-0.067998	-0.0353677
YCR066W	0.0173349	0.00769088	0.0295798	0.0216106	0.0116266	0.00549224
YCR067C	0.00277934	0.0256937	0.00805696	0.00367881	-0.00308579	-0.0297545	0.00115347	-0.0120952
YCR068W	-0.0372433	0.00715869	-0.0354621	-0.00392734	-0.0585459	-0.0426048	-0.041713	-0.0209072
YCR069W	0.00802856	0.0291816	0.0134567	-0.00207913	0.01274	-0.0215735	0.0053015	-0.0100693
YCR071C	-0.0177658	0.0120347	-0.0230336	-0.00381388	-0.0196712	0.0463874	-0.0266755
YCR072C	0.00432011	0.04089	0.0228045	0.0130311	0.0518955
YCR073C	0.0346667	0.0727956	0.0469481	0.0404455	-0.0459611	0.0188989
YCR073W-A	0.0871167	-0.0436335	0.0111838
YCR075C	0.0108316	0.014395	0.0148416	0.0037945	0.00481223	-0.0246766	-0.00309237	-0.00957414
YCR076C	-0.048261	-0.0321802	-0.0528643	-0.0263405	-0.0374748	0.0202804	-0.0325409	-0.0122241
YCR077C	0.0997689	0.13076	0.0397269	0.00445012
YCR079W	-0.0368159	-0.0461978	-0.0499225	-0.0439318	-0.0261094	0.0236151	-0.0226336	-0.0112266
YCR081W	0.0129421	-0.0157655	0.00337001
YCR082W	0.0864568	0.0721199
YCR083W	0.00224654	0.0167743	0.000338719	0.00161967	0.00499049	-0.012436	-0.00279687	-0.00305201
YCR084C	0.00431807	0.0360502	0.00854487	0.0208272	0.00766572	0.00538093	0.00113687	0.0144293
YCR085W	-0.0431292	-0.0365859	-0.050304	-0.0237865	-0.040143	0.0125124	-0.0306638	-0.00268898
YCR086W	-0.0427737	-0.0470326	-0.0672345	-0.0521129
YCR087C-A	-0.0426639	-0.0465317	-0.057754	-0.0405017	-0.0492253	0.0116481	-0.0603708	-0.0442397
YCR087W	-0.0365089	-0.0158447	-0.0526123	-0.0177317	0.0554642	0.0141514
YCR088W	0.0180269	0.0179691	0.00202541	0.00510103	0.0103972	0.0377819	0.020781	0.00498982
YCR089W	0.0112525	-0.0292278	0.0432018	0.0144747
YCR090C	0.0176533	-0.00835465	-0.00263018	-0.00727427
YCR091W	0.0126327	-0.0103715	-0.0149095	-0.0167492
YCR092C	0.0118321	0.00428549	-0.00101345	0.0213477	0.0157664	0.0871697	0.00368412	0.0435272
YCR093W	-0.0293703	-0.0307104	-0.0478009	-0.0359727	-0.0437105	0.00112048	-0.0426437	-0.0113638
YCR094W	0.0198679	0.00649326	0.00549793	0.00207043	0.0046817	0.0432613	0.00749931	0.0250184
YCR095C	-0.0730208	0.0225037	-0.0420546	0.0174965
YCR098C	0.0135971	-0.017819	0.00719446	-0.00372323	-0.00150047	0.0104352	-0.00805298	0.00477604
YCR099C	0.00520505	-0.0220102	-0.00256464	-0.0118811
YCR100C	0.00553612	-0.0278199	-0.0159788	-0.0227473	0.00700203	0.0139642	0.00624484	-0.00690404
YCR101C	0.0101711	-0.0157369	-0.00872757	-0.0153171
YCR102C	0.0133711	-0.0154475	0.00130315	-0.00904059	0.00028186	0.0164353	0.0200282	0.00427252
YCR102W-A	0.00499754	-0.0181204	-0.00244045	-0.0110544	-0.00842003	0.017791	-0.011741	-0.00612692
YCR105W	0.0104932	-0.00354877	-0.00989124	-0.000247577	-0.00153657	0.0382424	-0.00874874	-0.00515782
YCR106W	0.00620686	0.0286975	0.00840768	0.00356683	0.0179309	-0.00314305	0.00276838	0.00433623
YCR107W	0.0242545	0.0762286	0.0218117	0.0291323	0.0254928	-0.027334	0.0134369	-0.00698628
YDL001W	0.0203211	0.0091428	0.000244526	0.0137546
YDL002C	0.0142892	-0.0918152	0.0161794	-0.0141753	0.0183508	0.0487217	0.010109
YDL003W
YDL004W	-0.0267445	0.031001	-0.0143032	0.00109721	0.0152768	0.0483922	-0.0361172
YDL005C	0.00475774	0.016071	0.00151741	0.0126035	0.0226136	0.0435072	0.024559	0.017139
YDL006W	-0.00803164	-0.0273487	-0.0272767	-0.0137489	0.0444691	0.0217468	-0.00402599
YDL007W	0.00628552	0.0493384	0.0133573	0.031178	0.00426651	0.0216815	-0.00887861	0.016957
YDL008W	0.0165819	0.0280336	0.0169221	0.0071662	0.0166298	0.00602532	-0.000556872	0.00736978
YDL009C	0.0136409	-0.0299911
YDL010W	0.0135556	0.0616341	0.0128236	-0.00639716	0.0287335	-0.00362079	-0.00857637	-0.0133375
YDL011C	-0.00381095	0.0271017	-0.000116135	0.0030399	0.00888601	-0.0162802	-0.0132505	-0.0190086
YDL012C	0.0141544	-0.0167459	-0.00509719	-0.0083308	0.0046924	0.00225968
YDL013W	0.024097	0.0429538	0.0199913	0.0176019	0.0229616	0.00547157	0.00153674	0.0119912
YDL014W	0.0165584	-0.0214849	-0.011562	-0.0203376	-0.000253414	-0.000119555	-0.00293717	0.0133833
YDL015C	0.0150911	0.0457746	0.00862641	0.00146461
YDL016C	0.00827159	0.0306588	0.0104504	0.00513808	0.0134652
YDL017W	0.00863325	0.047126	0.0141434	0.00805496	-0.00216075	-0.000457473
YDL018C	-0.00334826	0.0315913	-0.00404107	-0.00382148	0.0117581	-0.0117752	-0.0137065	-0.0174682
YDL019C	-0.0204529	-0.0132317	-0.00581056	0.0267949	-0.00345842	-0.00211779
YDL020C	0.00247617	0.0586233	-0.000555068	0.00515922	0.0117068	-0.0158896	-0.00913907	-0.0100597
YDL021W	0.00483315	0.0288235	-0.00205132	0.00106235
YDL022W	0.0162355	0.0432319	0.0129345	-0.0165319	0.0365888	0.0307953	0.0169418	0.0282711
YDL023C	0.00352075	0.0292208	0.00204335	0.00544183
YDL024C	-0.00416078	0.0221429	-0.00510063	0.00598677	0.0122642	0.00885344	-0.00578652	0.00870497
YDL025C	0.00913023	-0.00454592	-0.0191862	-0.00707914
YDL026W
YDL027C	0.00442171
YDL028C	-0.00306849	0.0239395	-0.00217842	-0.00220221	0.00337248	-0.0261005	-0.009647	-0.00134758
YDL029W	0.00707049	0.027222	0.00881523	0.0351347	0.00309949	-0.00241537	-0.0116376	0.0128828
YDL030W	0.00292139	0.0320116	-0.0546605	0.0496188	-0.00704435	0.0027429	-0.0151964
YDL031W	0.019965	0.0364356	0.0108592	0.105927	0.00165386	0.0288763	-0.0168329
YDL032W	0.017769	-0.0272976	-0.00354117	-0.0115892
YDL033C	0.00856661	-0.0090478	-0.00925157	-0.0014117	-0.000718338	0.0131936	-0.00472402	-0.00350655
YDL034W	-0.0123289	0.0447253	-0.0167495	-0.0101029
YDL035C	0.0112616	0.00705962	0.00846202	0.00428884	-0.0104194
YDL036C
YDL037C	0.0445923	0.0863182	0.043111	-0.00775185	0.000939753	-0.0467044	0.0126753
YDL038C	0.0918755	0.122775	0.00100139	0.0133197
YDL039C	-0.00207215
YDL040C	0.0200311	-0.00248553	0.00770948	0.00117398	0.0384685	0.0742189	0.0360159	0.0382219
YDL041W
YDL042C
YDL043C	0.0122685	0.0512212	0.012907	0.0165607	0.0457129	0.108851	0.0362802
YDL044C	0.0163124	0.00747694	-0.00124819	0.00896099
YDL045C	0.0122638	0.0073905	-0.00807543	-4.75267e-05
YDL045W-A	-0.0165492	0.0261397
YDL046W	-0.00202506	0.0361971	-0.00557473	-0.00571665	-0.0139723	-0.0265044	-0.0200209	-0.0265709
YDL047W	0.0155771	0.00777457	-0.00177718	0.0387033	0.0203241	0.0707294	0.0185723	0.0371374
YDL048C	0.0136245	-0.00168486	-0.00851395	0.00291852	0.00933471	0.0460214	0.00704404	-0.00289659
YDL049C	0.0046402	-0.00886469	-0.00913801	-0.00261677
YDL050C	-0.0168671	0.019306	-0.0161548	-0.00861009	-0.00651044	-0.0217982	-0.0250232	-0.0100533
YDL051W	-0.00818701	0.0211262	-0.00897179	-0.00831827	-0.00096165	-0.00689891	-0.0149437	-0.017077
YDL052C
YDL053C	0.00615239	0.0113073	0.00170891	0.0229648	0.00189839	0.0414368	0.000199945	-0.00193493
YDL054C	0.0104072	-0.00402594	0.00014719	-0.00424475
YDL055C	0.00948596	-0.00948614	-0.0104365	-0.0100446	-0.00782206	0.0232816	-0.00284869	-0.007478
YDL056W	0.0180859	-0.0160257	0.00873037	-0.00105444	0.00336801	0.0189626	0.00623958	-0.0273851
YDL057W	0.0568794	-0.0292768
YDL058W	0.00339869	0.042863	0.00978212	0.00409761	0.0119242	-0.00701508	-0.00157058	-0.00162961
YDL059C	0.0149326	0.0400473	0.0185289	0.0154993	0.0171308	0.00591167	-0.000949201	0.0137553
YDL060W	0.00201309	0.00870955	0.00508953	-0.00835323	0.00463666	-0.0159784	-0.010679	-0.00714342
YDL061C	-0.00608438	0.0138928	-0.0048362	-0.00439927	0.00582263
YDL062W	0.00381166	-0.0406996	-0.00302362	-0.0173562	-0.00404897	0.0200188	0.0057206	-0.0115546
YDL063C	-0.000317869	0.00965081	-0.00207776	-0.0206259	0.00541153	-0.0270715	-0.00830256	-0.0256268
YDL064W	0.0184217	-0.0182426	0.00303669	-0.00423193	0.00998886	0.0442119	0.010945	0.00631702
YDL065C	0.000409959	0.0840091	0.0283705	0.039925	0.00728723
YDL066W	-0.0047984	0.0356125	-0.0147204	0.00763517
YDL067C	0.00732767	0.0306989	-0.000161077	0.00987532	0.0039025	-0.0281861	-0.00630115	-0.00845932
YDL068W	0.0118027	0.0415488	0.00120672	-0.00936766	0.00824507	-0.0292257	-0.000807698	-0.0135862
YDL069C
YDL070W	0.0170457	0.0317592	0.0245983	0.00556715	-0.0154185	-0.0123038	-0.0108983
YDL071C	0.00901207	-0.0171424	-0.0047038	-0.00226907	0.00411554	0.0531898	0.00654315	0.008122
YDL072C	0.0028266	0.0204696	0.00513838	-0.0140874	0.00967586	-0.0303738	0.0036353	-0.0142517
YDL073W	0.00492134	0.0283222	0.00178339	2.2511e-05	-0.00609783	-0.0329395	-0.0143967	-0.0292848
YDL074C	-0.0164874	0.019348	-0.0156902	0.00231372	-0.0170775	-0.0391067	-0.0308046	-0.030431
YDL075W	0.01435	0.0552968	-0.0271263
YDL076C	0.0184859	0.048157	0.023955	-0.00171865
YDL077C
YDL078C	0.00623998	-0.0361831	-0.0101216	-0.0182643	-0.0064919	0.030234	-0.00306349	0.00388215
YDL079C	0.00950743	-0.0356541	-0.00669141	-0.00847397
YDL080C
YDL081C	0.0270175	0.0344182	0.0317578	0.0213455
YDL082W	0.0115761	0.0263576	0.0188726	0.00143851	0.0251489	-0.00438247	0.00578981	0.00300045
YDL083C	0.0308883	0.0823438	0.0528914
YDL084W	0.00132997	-0.0128147	-0.0131633	0.00184612
YDL085W	0.0111838	0.0369692	0.0146041	0.0106404	0.0226859	0.0169158	0.000881224	0.0283431
YDL086W	0.00519959	0.0173392	0.00681857	-0.0131422	0.00597939	-0.0261581	-0.00977709	-0.0040856
YDL087C	0.0325767	0.0380583	0.0264103	0.0139107
YDL088C	0.0209663	0.0143537	0.00366631	0.0226696	0.0315483	0.0464953	0.0265843	0.0110895
YDL089W	0.00380459	0.0178348	0.00854948	-0.00653054
YDL090C	0.00986711	0.0299701	0.0126017	-0.0192675	0.0136425	-0.0332736	-0.00596433	-0.0142601
YDL091C	0.0118958	0.0204116	0.000871386	0.0181412	0.00855958	0.0324265	0.0141758	0.000674881
YDL092W	0.0127506	-0.0226867	-0.00410262	-0.00677207
YDL093W	0.00247503	0.0134667	0.00891796	-0.00529089	0.015654	-0.00616886	0.000684875	0.0103856
YDL094C	0.000531463	0.0132114
YDL095W	0.0137828	-0.00837682	-0.00326916	0.00134309	0.00442033	0.0226991	0.00580148	-0.00149622
YDL096C	0.00898848	0.0189027	0.0144657	0.00612655
YDL097C	0.0045223	0.0215228	0.0105797	0.0529086	0.0129812	0.0319653
YDL098C	0.00130217	0.0187441	-0.00588048	-0.0451028	0.00326027	-0.0350354	-0.0104908	-0.0170082
YDL099W	0.00377921	0.014293	0.0103695	-0.00336939	0.0345541	0.0478824	-0.0288362
YDL100C	0.0124139	-0.00856787	0.00565169	-0.00407469	0.00721333	0.0152207	0.01327	0.00393424
YDL101C	0.00484064	-0.0187988	0.00167374	-0.00459158	0.00155859	0.0285941	-0.00120591	-0.00848079
YDL102W	0.0016258	0.0302816	-0.00145489	0.0169526	0.00688622	-0.0101885	-0.0106415	0.000698416
YDL103C	0.00215107	0.0266221	0.000494421	-0.00171081
YDL104C	0.00829042	-0.021208	-0.00107572	0.000705845	0.00196663	0.025681	-0.00469976	-0.0217024
YDL105W	-0.0171524
YDL106C	-0.0014454	0.0199948	0.00810055	-0.0429003	0.00334716	-0.032049	-0.00769224	-0.025339
YDL107W	0.0036826	0.0834231	0.0312487	0.0731263	0.00159521
YDL108W	0.00302052	0.010989	0.00560252	-0.00913627
YDL109C	0.0028104	-0.00624293	-0.00846449	-0.00224695
YDL110C	0.00442333	-0.0291655	-0.000290704	-0.0162629	0.00147132	0.0133753	0.0036099	-0.00778874
YDL111C	0.00713452	0.0294103	0.0107733	0.00519009
YDL112W	0.00375298	0.030379	0.00436368	0.00941109	0.00845764	-0.00519503	-0.00551894	-0.000454313
YDL113C	-0.0146995	-0.016014	-0.0165926	-0.0121123	-0.0076921	0.0150851	-0.0131719	-0.0130623
YDL114W	-0.0020695	0.027385	0.00016268	-0.00150279	-0.001685	-0.0321048	-0.0148369	-0.0163522
YDL115C	0.00360904	0.0138891	0.00334706	-0.00197174	0.00654372	-0.0164684	-0.013845	-0.0194257
YDL116W	0.00590039	-0.0178644	-0.00910428	-0.01454	-0.020067	0.019575	-0.00809208	-0.0187085
YDL117W	0.0303212	-0.0107067	-0.011378	0.117148	0.0249576	0.0250303	0.00855476
YDL118W	0.000952419	-0.0113807	-0.00612938	-0.00918237	0.0105537	0.041378	0.00317278	-0.00111846
YDL119C	0.010895	-0.0049047	-0.00104393	-0.00111233	0.00491672	0.0159932	0.00523067	-0.0071996
YDL120W	-0.000128764	0.0258585	0.00397263	-0.0121494
YDL121C	0.00901018	-0.0168277	-0.00110013	-0.00653409	0.0068578	0.0163936	0.00542257	-0.00367142
YDL122W	0.0104135	0.0254404	0.0119709	-0.00943603	0.00803702	-0.00536938	7.42673e-06	0.00268235
YDL123W	0.0106246	-0.0194277	-0.00612626	-0.0199844	0.00342391	0.035996	0.00415497	-0.0232115
YDL124W	-0.000522976	-0.0298391	-0.00788285	-0.0121289	0.00184826	0.0232548	0.0060759	-0.000754998
YDL125C	0.00623448	0.0333486	0.011038	-0.00597433	-0.00110396	-0.0134333
YDL126C	-0.0021188	0.0235592	0.00805736	0.00174657	-0.0210992	-0.0100411
YDL127W	0.0102135	0.0212424	0.0150819	0.00282232
YDL128W	0.00375919	-0.0131074	-0.00766708	-0.00216137
YDL129W	-0.00116598	0.0351914	0.00313812	-0.00312153
YDL130W	0.0221491	0.0103924	0.0163928	0.0115229	0.0224176	0.039429	0.021519	-0.0273674
YDL130W-A	0.0245058	0.045539	0.0128685	0.0213702	0.0183339	0.00279474	-0.000690624	0.00570165
YDL131W	-0.00145478	-0.0267019	-0.0106906	-0.00778412	-0.00812462	0.0165901	-0.0109868	-0.00838304
YDL132W	0.00901358	0.0394526	0.0128853	0.027787	0.011092	0.00557844	-0.00211872	-0.00309885
YDL133C-A	-0.00939185	0.0252184	-0.000308838	-0.00155917	-0.00131856	-0.019141	-0.0134061	-0.00312569
YDL133W	0.00780607	-0.0136193	-0.0004774	-0.00871717	-0.00877238	0.0248644	0.00299815	-0.0098691
YDL134C	0.0165403	-0.022887	0.00441977	-0.00842413	0.00864085	0.0225957	0.0151626	-0.00206172
YDL134C-A	0.00300854	0.0183699	0.000533602	-0.00475382
YDL135C	0.0964598	0.121205	0.0123525	-0.0264437
YDL136W	0.00566669	-0.0225642	-0.00699885	-0.0132781	0.00328182	0.0204298	0.00336395	-0.0295034
YDL137W	0.00553364	-0.0120858	-0.00291717	-0.0057447	-0.00923044	0.022689	-0.0121735	-0.0312501
YDL138W	0.00322588	-0.0238264	-0.000221809	-0.0134732	0.00397566	0.015896	0.00757401	-0.00527071
YDL139C	0.00363754	0.0313851	0.00947453	0.00869025	-0.000917006	-0.0061472	-0.00335517	-0.00550182
YDL140C	0.00305931	0.0132764	0.00634316	-0.0138677
YDL141W	0.00446414	-0.000488782	-0.000655571	0.00039902	0.00962592	0.0232849	0.0137742	-0.00483172
YDL142C	0.010813	0.0317445	0.0160695	0.00402869
YDL143W	0.0131186	0.0303831	0.0239283	0.0124521	0.00585003	-0.0130304	-0.0132774	0.00399505
YDL144C	0.00797187	-0.0165716	0.00554387	-0.018596	0.00497124	0.0114085	-0.00222916	-0.0293996
YDL145C	-0.0514765	-0.0278072	-0.0527411	-0.0657957	-0.040367	0.0184824	-0.101154
YDL146W	0.0192461	0.0627923	0.0263783	0.0311444
YDL147W	0.00715655	-0.00689376	-0.0226085	0.00791627	0.0191579	0.068788	0.0126344	0.0667191
YDL148C	0.0091791	-0.0210314	0.000302543	-0.0121745	0.00962793	0.0233119	0.00895587	-0.00655156
YDL149W	0.00475814	-0.0181386	-0.00812827	-0.0109267	0.00341773	0.0133912	0.00624797	-0.00868312
YDL150W	-0.00238671	-0.02358	-0.016967	-0.0246502	0.0377559	0.00220392
YDL151C	0.00768521	0.0309686	0.00814323	-0.00669675	0.0142545	-0.0204689	0.000890191	-0.00350534
YDL152W	0.00243094	0.0267721	0.000528987	-0.00383859	-0.000635972	0.00850245	-0.00952791	-0.0142297
YDL153C	0.00448088	-0.0190739	-0.00818516	-0.00565879	0.000862986	0.0258119	-0.000959383	-0.037775
YDL154W	-0.00826429	0.0186862	-0.0100577	-0.0184407	0.00446939	-0.0257732	-0.0110824	-0.021518
YDL155W	0.00396338	0.0169636	0.0120392	-0.0105077	0.00873435	-0.0191816	0.00301406	-0.0021199
YDL156W	0.00022272	-0.0297192	-0.00670532	-0.0183864	-0.00322261	0.041455	-0.000976764	-0.00379355
YDL157C	0.0018056	0.0155012	0.00433931	-0.00894211	-0.00458265	0.0140857	-0.044669
YDL158C	0.00254693	0.0436817	0.00820525	-0.00724548	0.0163145	-0.0267006	0.00189759	-0.0126623
YDL159W	0.00456374	0.0129862	0.0114124	-0.00383871	0.0130659	-0.0305575	-0.00282994	-0.0175543
YDL160C	0.00724475	-0.0444973	-0.000225393	-0.0329091	0.000953803	0.0228809	0.00314186	-0.0229516
YDL161W	0.033615	0.179148	0.0218486	0.00520347	0.0147843
YDL162C	0.0106586	-0.00525188	-0.00101716	0.00207129	0.00320931	0.0411215	0.00755477	0.0219829
YDL163W	0.0128402	0.0312137	0.0510188	0.0281651	0.0171949	0.00858858
YDL164C	0.0184701	0.00446715	0.00610949	0.00713109	0.00593082	0.021431	0.0114547	0.000744551
YDL165W	-0.000707563	0.0170069	0.00170751	0.0174699	0.00606848	-0.0185112	0.00292248	-0.0108416
YDL166C	0.0120093	-0.0142129	0.00535656	0.00230577	0.0148459	0.032076	0.0162512	0.00339578
YDL167C	-0.0239364	0.00646681	-0.0185317	-0.0298641	-0.0144687	0.0896366	-0.0546666
YDL168W	-0.025801	-0.032016
YDL169C	-0.000204179	0.0150815	0.00493213	-0.011383	0.0138699	-0.0085259	-0.00273094	-0.00415664
YDL170W	0.00223541	0.0187366	0.000793266	-0.000738472	0.000376731	-0.0298301	-0.0106457	-0.025538
YDL171C	0.0181538	-0.0162515	0.00158906	-0.00607325	0.0134444	0.0413649	0.0214719	0.0048868
YDL172C	-0.00462063	-0.0380058	-0.0149253	-0.0342206	-0.00642232	0.0101756	0.00143679	-0.0303502
YDL173W	0.00447687	-0.0588632	-0.0099207	-0.0377653	0.0195473	0.0494552	0.0300167	-0.00659658
YDL174C	0.00397868	0.0605631	-0.0604523	0.00707507	0.022967	-0.00856623	0.00280795
YDL175C	0.0192003	-0.0217661	0.0114949	-0.0134314
YDL176W	-8.52355e-05	0.0557374	-0.0555015	0.0915796	0.0205879	0.0261499	0.000618375
YDL177C	0.00252336	-0.0228977	-0.00790353	-0.013965	0.00385805	0.0318713	0.0091992	-0.0124275
YDL178W	0.0121239	-0.0213396	-0.00619511	-0.00730871
YDL179W	0.0657736	0.0330462	-0.0399399	-0.00155571	0.0309922	0.0427624
YDL180W	0.00112035	-0.043167	-0.00948318	-0.0375377	0.00465815	0.0163136	0.0100635	-0.0099839
YDL181W	-0.00578795	-0.045646	-0.0299525	-0.0442331	-0.00774262	0.0243221	0.00198591	-0.0222984
YDL182W	-0.004388	-0.0268805	-0.0111769	-0.0246038	-0.0146105	0.0473063	-0.00420735	-0.00683857
YDL183C	-0.00129703	-0.031289	-0.0104777	-0.0252042
YDL184C	0.00609522	-0.0177311	-0.0163509	-0.0130109	0.0174343	0.0423617	0.00856046	0.0132485
YDL185W	0.00803785	-0.0310577	0.00198205	-0.021215	-0.00323719	0.0381331	0.0047664	0.00504625
YDL186W	0.010848	-0.0138223	-0.00925417	-0.0163203	0.0121982	0.0467006	0.00613173	0.00481429
YDL187C	0.0266001	0.073513	0.0320583	0.0178188
YDL188C	0.0100014	-0.0304331	-0.00425885	-0.0268896	0.0145375	0.0657738	0.0108037	-0.0190886
YDL189W	0.0249438	-0.00316685	0.00856672	0.000650818	0.026506	0.0296138
YDL190C	0.0217225	0.00613479	0.00240502	0.00787965	0.0198806	0.062558	0.0275066	0.0260905
YDL191W	0.0193431	0.0911935	0.00709047	0.00668466	0.0217954	0.0241838	0.00980002	0.0199474
YDL192W	0.00216828	0.0925548	-0.016763
YDL193W	0.0518801
YDL194W	0.0321979	0.0971479	0.111252	0.159778	0.0504148
YDL195W	0.00617399	-0.0153082	-0.00697605	0.00809516	0.00746171	0.0294659	0.00296512	-0.00634486
YDL196W	-0.00665657	0.0696474	-0.0324694
YDL197C	0.010499	0.0220377	0.00598833	-0.00616174	0.018376	0.112583	-0.0251173
YDL198C	0.000806498	-0.0126926	-0.00466288	0.00683183
YDL199C	0.00306443	-0.00708679	0.00413933	-0.00258276
YDL200C	0.00420567	0.0441568	0.0150721	-0.00449733	0.0155744	-0.013617	0.00477947	-0.0106689
YDL201W	0.0136834	0.0217592	0.00320631	0.00317551	0.00592371	-0.0240311	0.00558549	-0.0186594
YDL202W	0.0211659	0.0050433	0.0146916	0.00708354
YDL203C	-0.0178471	0.0482822	-0.00911219	0.0155575	-0.00578326	-0.00607675	-0.0115724	0.00567314
YDL204W	0.013285	0.0661065	0.0113772	-0.0156687	0.0213248	0.126337	-0.023939
YDL205C	0.0280887	0.0658152	0.0258589	0.0185304	0.0260552	0.0115144	0.0153176	0.0184353
YDL206W	0.0304535	-0.00035811	0.0131547	0.0200982	0.020916	0.0395993	0.0189155	0.00135458
YDL207W	0.0237215
YDL208W	0.0789456	0.0740098	0.0657667	0.063666
YDL209C	0.00885659	0.0479854	0.0115617	-0.0296274	0.0168573	-0.00257345	0.00656683	0.00698912
YDL210W	0.00258731	0.0225817	0.00194822	-0.00138154	-0.000150398	-0.0213046	0.00388333	-0.00638918
YDL211C	0.00527558	0.0458342	0.00894161	0.0207092
YDL212W	0.00263826	0.0369351	0.00518221	-0.0288615	0.012019	-0.00238809	0.000777585	0.00493552
YDL213C	-0.00427803	-0.0229868	-0.00732125	-0.0171226
YDL214C	-9.84005e-05	0.0202989	-0.00476012	-0.0138512	0.0121242	-0.0156926	0.00311277	-0.0181469
YDL215C	0.0141836	0.0402492	-0.0485059	-0.1075	0.0380065	0.0224897
YDL216C	0.00989604	0.00285564
YDL217C	-0.0693542	0.00878167	-0.0238999	0.000354902
YDL218W	0.0986531	0.0467801	0.0634536	0.00375282
YDL219W	-0.00221772	0.0621309	0.0276102	0.0232855	-0.00669846
YDL220C	0.0179991	0.0495361	0.0230583	0.0159175	-0.0127341	-0.00615695
YDL221W	-0.00835668	0.0250184	-0.00349665	-0.00259095	0.0112758	0.0422204
YDL222C	0.00135777	0.0504913	0.00627553	-0.0137752	0.00545284	0.0137298	-0.00690535	-0.000368373
YDL223C
YDL224C	0.0215107	0.0638185	0.0249221	0.0327154	0.0187587	0.0132213	0.00829252	0.023196
YDL225W	0.00413623	0.0245204	0.00480914	-0.00169682	0.00741192	-0.000465289	-0.00407174	0.000883282
YDL226C	0.000997259	-0.011381	-0.00826391	-0.00511696
YDL227C	-0.000213675	-0.0169013	-0.00715626	-0.0103412
YDL229W	0.0125138	-0.00739619	0.00370569	0.00825584
YDL230W	0.0102927	0.0181183	0.00622461	0.00994788	0.00460844
YDL231C	0.0212711	0.0368371	0.0141121	0.00863085	0.0173483	0.00153328	0.0100745	0.0132542
YDL232W	8.25868e-05	0.035126	0.00511003	-0.00682014
YDL233W	0.040115	0.0749674	0.0401691	0.0271986
YDL234C	0.0106471	0.066443	0.0144766	-0.00101278	-0.0153785
YDL235C	-0.00868232	0.0268601	-0.00257315	-0.0106148	-0.00687494	-0.0308302	-0.0126728	-0.0103022
YDL236W	-0.003373	0.0172306	-0.00309447	-0.0182999
YDL237W	0.0146133	0.0368088	0.0328782	-0.00415583	-0.000765344	-0.0129655	-0.00225926	-0.00921511
YDL238C	0.000479622	0.0376859	0.00586635	-0.0155997
YDL239C	0.00430623	0.0317907	-0.00321961	-0.000788523
YDL240W	0.00275893	0.00148986	0.00168296	-0.00238758	-0.0104791	-0.0165115	-0.0131016	-0.0182038
YDL241W	0.0302551	0.0545802	0.0113382	0.0141641	0.0145756	0.0162585	0.00749544	0.013293
YDL242W	0.00135742	0.0271307	-0.000494876	0.00871871	0.00961382	-0.00184848	0.00374636	0.001516
YDL243C	0.00406267	-0.0296271	-0.00515136	-0.0218299	-0.00444243	0.0318363	0.00136843	0.0180776
YDR001C	-0.0125808	-0.0416327	-0.0246305	-0.0376374	-0.00142824	0.0565808	0.00308837
YDR002W	0.011499
YDR003W	-0.0582988	0.0100213	-0.082172	0.00810637	0.0116403	0.00525673
YDR004W	0.0164902	-0.0105736	0.000848744	-0.00440523	0.000540328	0.0160453	-0.00221103	-0.013267
YDR005C	0.00397868	-0.036059	-0.0165136	-0.0215529
YDR006C	0.00526461	0.000461447	0.00678996	0.0076198
YDR007W	-0.00160681	0.038102	0.00796011	-0.00662879	0.00951032	-0.0102703	0.00121057	0.00455604
YDR008C	4.62533e-05	-0.0273235	-0.0159909	-0.0185936	0.0561389	-0.00171978
YDR009W	-0.00565376	0.0475137	-0.0047822	0.00227285	0.00104966	-0.0114744	-0.0052265	-0.00329302
YDR010C	0.00588982	0.0632048	0.00760184	-0.0247845	0.00751035	-0.00780062	0.00437951	0.00243594
YDR011W	-0.00386634	0.0142805	-0.000257714	-0.00694482	-0.00302664	-0.0222096	-0.0105167	-0.011624
YDR013W	0.00523699	-0.00684975	-0.00575032	-0.00649777
YDR014W	0.0112717	-0.0212993	-0.000989989	-0.01095	0.000424535	0.0288459	0.00251753	-0.0166463
YDR015C	0.0117068	0.0648072	0.0262689	0.0192029	-0.00554381	-0.00153974	-0.00261469	-0.00285245
YDR016C	0.011655	-0.00640819	-0.000123641	0.00160781
YDR017C	-0.0185342	-0.00969921	-0.0330509	0.0114208	-0.0347078	-0.0250249
YDR018C	0.00278129	-0.0132395	-0.00241202	-0.000349276	0.00313834	0.0375277	-0.00347342	0.00299555
YDR019C	0.0185101	-0.00808326	0.00115651	0.00502802	1.23014e-05	0.0339795	0.00290584	-0.0041354
YDR020C	0.00398268	0.0301735	0.0140953	0.0212793	0.0127525	-0.0163672	0.0105814	-0.000654638
YDR021W	0.00783269	-0.0189435	0.00782841	-0.00340962	-0.00494082	0.0247786	0.00407549	-0.00983882
YDR022C	-0.00510183	-0.0200774	-0.0113506	-0.0172756	-0.006988	-0.00616037	-0.00918081	-0.0191556
YDR023W	-0.0149061	0.00878785	-0.0170503	-0.0112491	0.11942	-0.0238232
YDR024W	-0.00502925	0.0202132	-0.00546747	0.00563283	0.00555155	-0.00744024	-0.0123249	-0.00557949
YDR025W	0.00608597	0.032687	0.00181934	0.00747849	-0.00197771	-0.0220861	-0.00738886	0.00221187
YDR026C	0.018462	0.0117706	0.00762398	0.0157969	0.0286479	0.0591276	0.0262336	0.0163716
YDR027C	-0.0235951	0.0117889
YDR028C	-0.00467834	0.0470829	-0.00514641	-0.0148457	-0.000120366	-0.0139469	-0.00483554	-0.00620002
YDR029W	-0.0155509	-0.0317987
YDR030C
YDR031W	0.00527803	0.0579818	0.0116765	-0.0536818	0.0189803	-0.00722965	0.0075496	0.00379926
YDR032C	0.024985	0.0528	0.0184392	0.00680751	0.00944411	-0.00235441	-0.00448473	-0.00384426
YDR033W	-0.00725669	0.0652126	0.0285224	0.0632169
YDR034C	0.00170531	-0.0146918	-0.00984037	0.0210374
YDR035W	-0.011697	0.029385	-0.0119689	-0.00777352
YDR036C	0.0219383	0.00329486	0.00233926	0.00745823	0.00843457	0.0326922	-0.000277973	-0.00419576
YDR037W	0.0192034	0.00510122	0.00201624	0.00499177
YDR041W	0.0207046	-0.00500031	0.00921362	0.0031558	0.00246165	0.0389124	0.000866643	0.021948
YDR042C	0.0149525	-0.014764	0.00486084	-0.00873972	-0.00493401	0.0209503	0.000685332	-0.0113461
YDR043C	0.0016836	-0.0264073	0.0063146	-0.016378	0.0607995	0.0365283	-0.0310497
YDR044W	0.0392305	0.0602551	0.0416178	0.0344387	0.0168835	-0.00788645	0.00693338	0.00921757
YDR045C	0.0185984	-0.0112314	0.00672621	-0.0013002
YDR046C	0.0847855	-0.0260572
YDR047W	0.0252206	0.0424528	0.0253263	0.0173016	-0.0122838	-0.0114555
YDR048C	-0.0194985	0.0371996	-0.0188091	-0.0189452	-0.0203632	-0.0274086	-0.0208732	-0.0250343
YDR049W
YDR050C	-0.0185756	0.0825938	-0.0624075	0.00781543	0.0161277	-0.0286612	-0.0196034
YDR051C	0.0168733	0.0690575	0.00354403	0.0211753	0.00914813	-0.00354112	-0.00426488	-0.00132014
YDR052C	0.0599616	0.0322027
YDR053W	0.0197829	0.0528192	0.00955401	0.00315535	0.011572	-0.00786124	7.1208e-06	-0.00225859
YDR054C	-0.0222579	-0.0336223	-0.0321106	-0.0350104
YDR055W	0.00961968	0.0220245	0.000604194	-0.0100278	-0.0221027
YDR056C	0.0148345	-0.0110446	0.00294772	-0.00547704	-0.00395834	0.0194277	0.00171767	-0.00179122
YDR057W	0.0251548	0.0493701	-0.0208918
YDR058C	8.12189e-05	0.0352785	0.00526456	0.0036804	-0.0803722	0.00910802
YDR059C	0.0118697	0.0264929	0.00352909	0.00483772	0.00568881	0.0154049	-0.00304926	-0.000641534
YDR060W	0.0132596	0.0246763	0.0042373	0.00679892
YDR061W	0.0231806	0.0169284	0.00686487	0.00675424	0.00137465	-0.0843378	0.0123907
YDR062W	0.0232733	0.0595217	0.0192993	0.0214524	0.0118344	0.0105901	0.0035108	0.00977105
YDR063W	0.00569966	-0.0177838	-0.0145214	-0.0241152	-0.000755165	0.0206898	-0.00149031	-0.00629351
YDR064W	-0.0149504	-0.00241122	-0.0198205	-0.00353957	-0.0219169	0.0333317	-0.0159286	0.00258332
YDR065W	-0.0138564	-0.0323284	-0.0177159	-0.0258029	-0.024638	-0.0412669
YDR066C	0.0123723	0.0132754	0.01934
YDR067C	0.0110013	0.00954683	-0.106414	-0.108071	-0.0339558	-0.0332612
YDR068W	0.00259972	0.0133524	-0.013122	-0.0131084	0.00816696	-0.00994457	-0.0115831	-0.00671759
YDR069C	-0.0144535	0.0158033	-0.00858992	-0.0179819	0.000216409	-0.0258012	-0.0320975	-0.0348122
YDR070C	-0.0142961	0.0139244	-0.0114579	-0.00834277	-0.0114019
YDR071C	-0.0102022	-0.0549749	-0.0105046	-0.0393861	0.0181055	0.0288116
YDR072C	0.00477408	0.0390813	0.00487078	0.00996076	0.0151018	0.00620713	0.00110789	0.00399211
YDR073W	-0.00239685	0.0249715	0.00759397	-0.0138048	0.00938697	0.0342734	-0.0289268
YDR074W	0.00349469	0.0236248	0.00584334	0.0115898	0.00231675	-0.0100097	-0.0106261	-0.0073129
YDR075W	0.0868965	0.0187793	-0.0265662	-0.00151022
YDR076W	-0.000875582	0.0252756	-0.00674286	-0.0152452	0.00882272	-0.00896067	-0.0102725	-0.0170691
YDR077W
YDR078C	-0.0237582	-0.038773	-0.00286453	0.0395794	-0.000490305	-0.00072022
YDR079W	0.00171202	0.0236818	0.00485517	-0.00274649	-0.0110842	-0.00922488
YDR080W	0.0149459	0.0180234	0.00834538	-0.0037799	0.00575556	-0.00675967	-0.0135343	-0.0175083
YDR081C	0.00692529	-0.00735164	-0.0196231	-0.00954126
YDR082W	0.0514127
YDR083W	0.0120796	0.0186503	0.00970882	-0.00685409	0.0125878	-0.00592815	-0.00790332	-0.00792859
YDR084C	0.0138535	0.0130694	0.00407496	-0.00665257
YDR085C	0.0277472	0.0554813	0.0164169	0.0139028	0.00375477	-0.08683	0.00875074
YDR086C	0.00639695
YDR087C	-0.0203998	0.00409702	-0.0241928	-0.0207595	-0.0319612	0.0176142	-0.0519301
YDR088C	0.0159641	-0.0224857	-0.00431797	-0.00420103	0.00858148	0.0208815	-0.00439956	-0.0241268
YDR089W	0.0199888	0.0217258	-0.00350615	0.0179034
YDR090C	0.0220206
YDR091C	-0.0324314	-0.0071018	0.00617163	0.0244565	0.00160288	-0.00163982
YDR092W
YDR093W	0.00604203	-0.0238376	-0.0311026	-0.0213595	0.00950798	-0.00155874
YDR094W	0.0162827	0.00268421	-0.00364126	0.0115661	0.011318	0.0388751	0.00862444	0.00861487
YDR095C	-0.0125217	-0.0110405	-0.0358933	-0.0114079	-0.011445	0.0304446	-0.0188236	-0.000245375
YDR096W	0.00215297	0.0138866	-0.00494411	-0.0149767	-0.0268672	-0.0239969
YDR097C	0.00456993	0.00326827	-0.00298242	-0.0119866	-0.00449759	-0.0267145	-0.0177723	-0.0188503
YDR098C	-0.00309358	0.0614197	0.00238093	0.000715931	-0.0044181	-0.00227435	-0.00312647	-0.00160952
YDR099W	-0.00844359	-0.014954	-0.0104142	-0.01498	0.0074048	0.0175711	0.0105747	-0.00719717
YDR100W	0.0437949	0.048298	0.00346617	-0.00993292	-0.00623198	-0.00794783
YDR101C	0.0278594	0.032204	0.0129893	0.0297099	0.0030218	-0.0131023	-0.0110474	-0.00660508
YDR102C	-0.00160696	0.0210373	0.00371489	-0.00564998
YDR103W	0.0173555	0.0422841	0.0132028	-0.0091629	-0.0169919
YDR104C	0.0148439	0.0147844	0.00481797	0.0125695	0.0360886	0.0900322	0.0371343	0.0362573
YDR105C	0.00869981	0.0442726	0.0132964	-0.0116037
YDR107C	-0.0116187	0.0035954	-0.010781	-0.0163707	-0.0134475	0.0919352	-0.0268943
YDR108W	0.00823398	0.0386611	0.00244678	-0.00884178	-0.0035541	-0.00476406
YDR109C	0.0101635	-0.00969319	-0.00416361	-4.99336e-05	0.0164239	0.0675979	0.0226558	0.00948833
YDR110W	-0.0294044	0.0242796	-0.0232535	-0.016353	-0.0238164	-0.0427908	-0.0260819	-0.0231834
YDR111C	-0.00190116	-0.0218875	-0.0172436	-0.0229779
YDR112W	0.00188184	-0.00196767	-0.0108116	-0.000962299	-9.67617e-05	0.0325086	-0.0106934	0.029499
YDR113C	0.00809422	0.0388785	0.0122983	-0.0487283	0.00154508	0.020524
YDR114C	-0.0088714	0.0149856	-0.00895989	-0.00609755	-0.0130953	-0.0264058	-0.0270954	-0.0297053
YDR115W	-0.0255663	-0.00442485	-0.0235998	-0.0305234	-0.0166753	-0.0386762	-0.0248306	-0.058146
YDR116C	0.0166245	0.00670677	-0.00708642	-0.00157224	0.0218354	0.0428433	0.0273916	0.029285
YDR117C	0.00753638	0.0319672	0.0104558	0.00281344
YDR118W	0.0105205	-0.00874928	-0.00648768	-0.00649925	0.00172134	0.0235236	-0.00405049	0.00170266
YDR119W	0.0236115	0.0385021	0.0260907	0.0109662	0.00813225	-0.00668417	-0.0092724	-0.00657734
YDR120C	0.0117888	-0.0120608	-0.00796836	-0.015187	0.0011593	0.0202253	0.00739328	0.00940147
YDR121W	0.00129365	0.0293281	1.99732e-05	-0.00697071	0.00706715	-0.0138713	-0.00480709	-0.00830126
YDR122W	0.017497	-0.00370899	0.00444912	-0.000762757	0.0408478	0.0103877
YDR123C	0.0181151	-0.0220717	0.00512079	-0.0167441	0.0121263	0.0381678	0.00769645	-0.0131643
YDR124W	0.00462366	0.0965915	-0.0175521	-0.00547655	0.0269499	0.101066	-0.00865375
YDR125C	0.0230262	0.0053078	-0.0841857	0.0018843	-0.061808	0.00848896
YDR126W	0.00817211	-0.0124307	0.00321757	-0.00349453
YDR127W	0.0110259	0.00304953	-0.00373484	0.00682798
YDR128W	0.0372439	0.0848641	0.0220772	0.00306054	0.0126479	-0.00711881	-0.00488644	-0.00848733
YDR129C	0.00849218	0.0187638	0.0636587	0.0303642
YDR130C	0.0121965	-0.000606038	-0.00219858	0.00252808
YDR131C	0.00475645	-0.00430718	-0.00114216	-0.0106566	0.00119984	0.0368344	0.00418444	-0.0167688
YDR132C	-0.00195873	-0.0203676	-0.0205235	-0.0268554	0.079581	0.00496356
YDR133C	-0.0054634	-0.012931	-0.00367984	0.0215696	-7.24808e-05	-0.0108524
YDR134C	0.0136136	-0.00102296	0.00525662	0.00236109	0.00330072	0.0159591	0.0101596	-0.00496771
YDR135C	0.00290633	0.00925987	0.00735014	-0.00774658	0.0117969	-0.0426475	-0.00214229	-0.0231505
YDR136C	-0.00466426	0.0357163	0.000875818	-0.0267866	-0.0004455	-0.0325345	-0.0143481	-0.0283956
YDR137W	7.7152e-05	-0.0194511	-0.00717473	-0.00388621	-0.000184029	0.0163846	-0.00357155	-0.0104518
YDR138W	-0.00323907	-0.0149795	-0.00905834	-0.0114541
YDR139C	0.0442626	0.0248029	0.016126	-0.0449756
YDR140W	-0.018789	-0.0382078	-0.0271567	-0.0367992
YDR141C	-0.0188648	-0.00426232	0.0113335	0.0516572	0.0179149	0.0217778
YDR142C	-0.00802829	0.0251279	0.00320569	-0.0104493	-0.00094067	-0.0157599	-0.00132828	-0.000280939
YDR143C	0.0192237	0.0807029	-0.0204104	0.0176118	0.0250818	-0.00821142	-0.00683987
YDR144C	0.0135884	-0.0220049	-0.00626461	-0.01091	-0.00980448	0.0334786	0.00358204	-0.00828632
YDR145W	0.0126206	0.0158466	0.070916
YDR146C	0.00523867	0.0468586	-0.000836212	-0.0175858	-0.00207413	-0.0390722	-0.0133541	-0.0179079
YDR147W
YDR148C	-0.0219383	-0.0213977	-0.0128728	0.000849001
YDR149C	0.00979052	0.00566796	-0.00480871	0.014483	0.00344459	0.0608801	0.000313171	0.00870683
YDR150W	0.00800855	-0.0232798	-0.000245046	-0.0157065	-0.00375895	0.0171844	0.00147903	-0.00687795
YDR151C	0.0179744	0.0611112	-0.00649836	-0.0764972	0.0832735	-0.00666685	0.0593027
YDR152W	0.108129	0.0480151	0.0540803	0.003638
YDR153C	0.00407521	-0.0248852	-0.0101142	-0.0269669
YDR154C	0.016932	-0.00059154	0.00756124	0.00837387
YDR155C	0.0310081	0.0352521
YDR156W	-0.0524592	-0.0637578	-0.0609696	-0.0562567	0.0133422	0.00267721
YDR157W	0.016023	0.0946724	-0.0235172
YDR158W	-0.00208668	0.0550738	-0.00571102
YDR159W	0.015849	-0.00180207	0.00633534	0.00680479	0.0421012	0.0915084	0.0505359	0.0385196
YDR160W	0.0174534	0.0115727	0.00850298	0.0109102
YDR161W	0.00499243	-0.0143335	-0.00604814	-0.00376136	-0.00216988	0.0480749	0.00400103	0.00125357
YDR162C	-0.00323437	-0.0199016	-0.0213202	-0.0149063	-0.00310335	0.047608	0.00764246	-0.00228659
YDR163W	0.0271909	0.0733909	0.0725471
YDR164C	0.0142145	-0.0112852	-0.00306376	-0.00168485	0.0103638	0.0517821	0.0155286	0.00355325
YDR165W	0.0251999	0.0275515	-0.00399088
YDR166C	0.00292351	0.0398558	-0.0429273
YDR167W	0.03307	0.0682352	0.126407	0.00531621	-0.0141081	-0.0155428
YDR168W	0.00342026	0.0377012	-0.0684868	0.041803	0.0162183	0.0158154	0.0029083
YDR169C	0.00162114	-0.030979	-0.00472365	-0.025672	0.00240589	0.0223807	0.00257505	-0.00661573
YDR170C	-0.0284484	0.0478525	0.0260637	0.0321041	-0.00170668
YDR171W	0.00610742	-0.0105737	-0.00849308	-0.00783673	0.00896046	0.0513693	0.00316853	0.00663034
YDR172W	0.0060402	-0.00305607	-0.00890528	0.00615911	0.00550875	0.0534291	0.00985288	0.00366058
YDR173C	-0.000475374	0.0428868	0.00392757	-0.00380958
YDR174W	0.0151828	-0.0115694	-0.0074826	-0.00746724	0.0011284	0.0222252	0.0034633	-0.00317646
YDR175C	0.0901821	-0.0310096	-0.0615809	0.0832629	0.114269	0.00144529
YDR176W	0.0730544	0.106809	0.0870448	0.120756
YDR177W	0.0172918	-0.0116681	0.00854094	-0.00422088	0.003961	0.0376371	-0.000969757	0.00569879
YDR178W	0.0039235	-0.00874119	-0.00297902	-0.00454252	0.00512289	0.042369	0.00283615	-0.00245506
YDR179C	0.0700272	0.028969	0.0479598	-0.0079189
YDR179W-A	0.00715072	0.13137	0.0457524	0.0268944	0.0366326
YDR180W	0.015546	-0.00498738	0.000996428	0.0024906	0.00924332	0.0188342	0.0126399	0.0154274
YDR181C	0.0120172	-0.0144976	-0.00600746	-0.00815875	0.00320991	0.0463502	-0.00152045	0.0199372
YDR182W	0.132302	0.0312176	0.0311356	0.0115285
YDR183W	0.00350437	0.0144448	0.00564908	0.00296689
YDR184C	-0.0315763	0.066031	-0.047776
YDR185C	0.162248	0.0247458	-0.0156761	0.0218937
YDR186C	0.00500125	-0.0193433	0.00256717	-0.0048529	0.0248267
YDR187C	0.00359979	-0.107509	0.00934789	0.000801299	0.00800673
YDR188W	-0.000154063	0.0342978	0.0103605	0.0261187
YDR189W	0.113532	0.025131	-0.00684216	0.0200403
YDR190C	0.0138915	-0.0158695	0.0145756	0.0231021
YDR191W	0.0266901	0.0775852	0.0403102	0.0530516	0.0224843	-0.0129849	0.0144353
YDR192C	0.00552216	-0.0232938	0.00326027	0.000763952	-0.00657554	0.0390833	0.000257274	0.00557167
YDR193W	-0.00605107	0.000308547	0.000740769	0.0103505	-0.00252851	0.0140631
YDR194C	0.0125673	-0.00944288	0.00901396	0.00721935	0.00419934	0.0333804	0.00488989	0.00987179
YDR195W	0.00710598	-0.01765	0.0103328	0.000811118	0.00824159	0.0350994	0.0069828	0.00391568
YDR196C	0.0159178	-0.00655869	0.00643257	0.00458797	0.00470808	0.0189267	0.00601037	0.00300733
YDR197W	0.0090887	-0.0216107	0.00549168	-0.0119273	-0.000158141	0.0223269	0.00619524	0.00703578
YDR198C	0.0317485	0.00971265	0.0154742	-0.00538001	0.0315199	-0.00781686	-0.0145964
YDR199W	0.00149634	0.0242655	0.0115892	0.015351
YDR200C	-0.00425218	0.0257674	-0.00111144	0.00475298
YDR201W	0.0157078	0.00946443	0.00366895	0.0111487	0.0146246	0.0659399	0.017553	0.0266468
YDR202C	-0.000288595	-0.0295917	-0.00898269	-0.0156581	-0.00601983	0.0152957	-0.00343745	-0.0144132
YDR203W	0.128038	0.157111	-0.045544	-0.0377166
YDR204W
YDR205W	-0.0378009	-0.0421934	-0.0396237	-0.0372614	-0.00381131	-0.000659284
YDR206W	0.00204355	0.0971985	0.00979181	-0.0275108	0.00249846
YDR207C	0.0185554	-0.0137291	0.00523194	-0.00380436	-0.00401158	0.0286134	0.014279	0.0168917
YDR208W	0.0197581	-0.00147255	0.0042051	0.00362427	0.000497144	0.0394191	0.00632256	0.0179099
YDR209C	0.0166074	-0.00536092	0.00763235	0.0142695	0.0154504	0.0195212	0.0228704	0.0153245
YDR210W	0.0109314	-0.0192173	0.00697323	-0.00664721
YDR211W	0.00133589	0.0331024	0.00375209	-0.0050351
YDR212W	0.0166459	-0.00980588	-0.00046379	-0.00756597	0.00201951	0.0194516	0.00401261	-0.00074417
YDR213W	0.00226838	-0.0367316	-0.00227859	-0.0181561	-0.00502026	0.0232021	-0.00205091	-0.00730103
YDR214W	-0.000225408	-0.0282529	-0.00432256	-0.0171836
YDR215C	-0.0107842	-0.0484967	-0.00780502	-0.0246347	-0.00523121	0.0236098	0.00151543	-0.00327851
YDR216W	-0.00372427	-0.0278537	-0.00348569	-0.0112735	0.00859172	0.0508125
YDR217C	-0.00185605	0.0200345	-0.0147156
YDR218C	0.0150074	-0.00579358	0.0122358	0.00281003	0.00592932	0.0314738	0.00771299	0.00292632
YDR219C	0.00727896	-0.0233705	0.00862705	-0.00406399	0.016235	0.013884	0.00686827	0.00891821
YDR220C	0.0100676	-0.0161336	0.00548281	-0.00498866	0.00720874	0.0703634	0.015298	0.0152245
YDR221W	-0.0662365	0.0139211	-0.0246493	0.00316109
YDR222W	0.0143117	-0.0192521	0.0051897	-0.00564664	0.00408037	0.0343612	0.00602753	0.00734203
YDR223W	0.000664778	-0.0159477	-0.0271926	-0.0173834
YDR224C	0.0248859	0.0513437	0.0219278	0.0126602	0.0188712	-0.0170721	0.0100062	-0.000733796
YDR225W	0.0100155	0.0230329	0.0111229	0.0030047
YDR226W	0.00114079	0.0243178	-0.0009842	0.00364698
YDR227W	0.0217166	0.0167744	0.0134831	0.0017781	0.00388257	0.00297011
YDR228C	-0.00861616	0.0596838	-0.010295	0.0205575	0.00168461	0.022145	0.00378492	0.0109955
YDR229W	0.00188713	0.0144934	0.00251622	0.00380173	0.00984649	0.00103804	0.00576828	-0.00484048
YDR230W	0.00629755	0.0308484	0.00861756	0.00411972	0.00829803	-0.00282763	0.00398139	-0.0034722
YDR231C	0.00441004	-0.0123453	-0.0127876	-0.0199521	-0.00849701	0.0248021	-0.00462405	-0.0088047
YDR232W	0.0286262	0.0224385	0.013584	0.0136997	0.0344223	0.0376051	0.0223875	0.011136
YDR233C	-0.00760975	-0.0535048	-0.0229458	-0.0398276	-0.00709427	-0.0138818	-0.00511444	-0.0231344
YDR234W	0.0705383	-0.00653131	0.0272108	0.0420238	-0.00289283	0.0211392
YDR235W	0.0121022	0.0191684	0.0180036	0.0149873	0.0152933	0.00482706	0.00686466	-0.00832398
YDR236C	0.00700615	0.0141753	0.00625327	-6.98748e-05	0.0314904	0.0249453
YDR237W	0.019407	0.0775335	0.0117722	0.0170168
YDR238C	0.00645913	0.0433256	-0.0625776	0.0587009	-0.0470426
YDR239C	-0.0130515	0.0267567	-0.00912798	-0.00907558	0.0068478	-0.0119193	-0.000688597	-0.0120028
YDR240C	0.0361627	0.0786466	0.0177255	0.023386	0.0136075	0.00438395	0.00184073	9.85972e-05
YDR241W	0.0135525	-0.0114056	0.010404	-0.00772405	0.00848806	-0.0765338	0.00567186
YDR242W	0.00147523	0.0241035	0.00159834	-0.00973645	-0.00540702	0.014825	-0.0348053	0.00226222	-0.00771325
YDR243C	0.0167316	-0.0196028	-0.0040735	-0.0156652	0.00320358	0.0190335	0.0110061	0.0017257
YDR244W	0.0123661	-0.000692113	-0.0102862	-0.00828891	0.0161282	0.0308409
YDR245W	-0.0060432	0.0457811	-0.00286602	-0.00895119
YDR246W	-0.144697	0.00687637	0.015482	0.00321355
YDR247W	0.00591275	0.0335954	0.00678497	0.015717	0.00776474	-0.00311643	-0.0110939	0.00823513
YDR248C	0.00952004	-0.00751984	-0.00816372	-0.0059211
YDR249C	0.00751279	0.0153734	0.00344482	-0.00876865	0.0070103	-0.0493028	-0.00967201	-0.0305033
YDR250C	0.00136891	0.0174656	0.00776831	0.00436949	0.0258843	-0.0212551	0.00711062	-0.00460959
YDR251W	-0.00603109	0.0283456	-0.0534631	-0.00762973	0.00157924	0.0448865	-0.0161682
YDR252W	-0.00271058	0.0343228	0.00124932	-0.000464443	0.00894981	-0.0455865	-0.00845696	-0.0271506
YDR253C	-0.0189779	0.0184765	-0.0151679	-0.0162646	-0.0102782	-0.0203192
YDR254W	0.0101836	0.0172025	0.0147642	-0.000674205	0.0242283	-0.0359692	0.00216844	-0.0168708
YDR255C	0.00484295	0.0152669	0.0462188	0.0217543
YDR256C	0.00420479	-0.0381494	-0.012692	-0.0249135	0.00666908	0.0205392	0.00964256	-0.00126495
YDR257C	-0.00626549	0.00369908	-0.00689166	-0.0120585	0.00110146	-0.0514047	-0.0225071	-0.0436569
YDR258C	-0.000415293	0.012141	-0.00349248	0.0096291	0.0169711	0.134605	-0.0224084
YDR259C	0.0093341	0.00820747	0.00895994	0.00541424	0.0122396	-0.0257193	-3.39075e-05	-0.0126139
YDR260C	0.0438384	0.160094	0.0145189	-0.00319484	-0.00106088
YDR261C	0.00142446	0.0213461	0.00123949	0.00465047	0.0107294	-0.029607	-0.0115016
YDR262W	-0.023448	-0.00277586	-0.0182188	-0.0128906	-0.0088698	-0.0361382	-0.0243904	-0.0568007
YDR263C	0.0282038	0.0222999	-0.0173559	-0.0121294	0.0104814	-0.0432731
YDR264C	-0.0551035	-0.0294653	-0.050908	-0.0479305	-0.0480394	-0.077619	-0.0576178	-0.0670944
YDR265W	0.0264349	0.0369211	0.0338013	0.0197776	0.00690866	-0.0143739
YDR266C	-0.00310671	0.0155731	-0.00124341	-0.012699
YDR267C	0.00212376	0.0333132	0.00522071	-0.00570912	0.00329254	0.0531808
YDR268W	-3.75591e-05	0.00104366	0.00385284	-0.00374238
YDR269C	0.0103613	0.0219088	0.0142006	0.0148774	0.0162334	0.0113958	-0.00298497
YDR270W	-0.0764663	-0.00822702	-0.00888583	-0.00930793
YDR271C	-0.00159197	0.016649	9.52978e-05	0.0144571	0.00968027	0.0344769	0.0166651	0.0333228
YDR272W	0.00359991	0.0373686	0.00364469	0.00475077	0.0206486	0.0591119
YDR273W	-0.00219738	0.00975993	-0.00365483	0.0107416	0.0216042	0.00806857
YDR274C	0.0241797	0.0658873	0.0241832	0.0273729	0.0105727	-0.0107247	-0.00421731	0.0113761
YDR275W	0.00488135	-0.0117531	-0.0221845	0.00305161	0.0163841	0.00534745	5.273e-05
YDR276C	-0.000766581	0.0554699	0.00185344	0.00593759	0.00854461	-0.0212887	-0.0172984	-0.0187136
YDR277C	0.0092673	0.0434949	0.00657898	0.0164046	0.0263405	0.0149729	0.00411284	0.0196284
YDR278C	-0.00402384	0.0124773	-0.00646633	0.00123444	0.00577211	-0.0285708	-0.0117796	-0.02257
YDR279W	0.00620843	0.0228476	0.00414716	-0.00443439
YDR280W	-0.0133651	0.00999546	0.0161655	0.0210392	0.0279674
YDR281C	0.00611657	-0.0267339	-0.0124793	-0.0209099
YDR282C	-0.0857274	0.015357	0.0482271	0.00807375
YDR283C	-0.0344897	-0.0194799	-0.0013483	-0.00485053	-0.00259034
YDR284C	-0.000852749	0.0120684	0.00305779	0.00221456
YDR285W	-0.0169412	-0.0351589	-0.00818298	0.0229657	-2.80174e-06	-0.00676083
YDR286C	-0.00860411	-0.0236221	0.0118976	0.0319447	0.0178444	-0.002938
YDR287W	0.00523699	0.0115147	0.00524478	-0.0105353	0.0419187	0.0186498
YDR288W	0.0026379	-0.0135429	-0.0173768	-0.012306	0.00260761	0.0754638	-0.000465192	-0.00500237
YDR289C	0.00483036	0.00705444	0.00882489	-0.012064
YDR290W	0.00453661	-0.0602015	-0.07164	-0.0304307	-0.045852
YDR291W	-0.00134045	-0.0204837	-0.0163028	-0.0209845	0.00199293	0.0306645	0.00592316	0.00309092
YDR292C	-0.00169808	0.0206679	-0.00101568	0.000444434	-0.000947443	-0.037496	-0.0204234	-0.0320593
YDR293C	0.0104744	0.0115898	-0.0033158	0.00171507
YDR294C	0.0038132	-0.0234856	-0.00826863	-0.0255652	-0.00433181	0.0104783	-0.00778287	-0.000564298
YDR295C	0.0163749	0.0227757	0.019233	0.00475132	0.0319398	0.00463111	0.0184147	-0.010638
YDR296W	0.00444238	-0.0352648	-0.0149565	-0.0267758	-0.000383175	0.0143861	0.000739889	0.000216518
YDR297W	0.0189745	-0.011942	-0.00462485	-0.0104594	0.00557963	0.00993651	0.010423	0.00122766
YDR298C	0.0106058	-0.0336339	-0.0101201	-0.0375991	-0.00224323	0.00822267	-0.000414845	-0.0142796
YDR299W	0.0143437	-0.0213492	-0.00701277	-0.0154142	-0.00820813	0.00450714	-0.00776406	-0.00825641
YDR300C	-0.0061387	-0.0352508
YDR301W	-0.0059515	0.0196436	-0.00582368	0.0139573
YDR302W	0.023113	0.00769684	0.0117952	-0.0251535	-0.0137774
YDR303C	-0.0257285	0.0414404	-0.0158397	0.0296712	0.030184	0.0241634
YDR304C	0.00963801	0.0300698	0.00609499	0.00361245	0.00390367	-0.0232244	-0.0149396	-0.0187335
YDR305C	-0.000154116	0.0114157	0.000590489	-0.00658678	0.0111571	-0.0110764	0.00015794	0.0267118
YDR306C	0.015778	-0.0290052	-0.00633772	-0.0176164	-8.62303e-05	0.0251092	-0.00420767	-0.00321269
YDR307W	-0.00267245	0.00235484	-0.00314123	-0.00767385	0.00642982	-0.0203138	-0.0143323	-0.0210505
YDR308C	0.00305322	0.00811013	0.00415075	-0.00571205
YDR309C	0.00217753	0.0160407	0.000768994	-0.00821014	0.00810957	-0.0457248	-0.00988894	-0.0402795
YDR310C	0.0151325	-0.0360421	-0.00267815	-0.0204963	-0.0016697	0.024519	-0.00520489	-0.0170895
YDR311W	-0.00167167	-0.0209759	-0.0166411	-0.0110992	-0.00226147	-0.045031	-0.00708174
YDR312W	0.00235471	-0.0209552	-0.012426	-0.00946956	-0.00757814	0.0216804	-0.00205367	-0.00272724
YDR313C	0.0055077	-0.0393465	-0.00918671	-0.0284457
YDR314C	0.00986733	-0.0169496	-0.00809231	-0.0117101	0.0174074	0.0382356	0.00387275	-0.00964103
YDR315C	0.00729502	0.0128867
YDR316W	0.0168083	0.0243479	-0.00651759	0.00940053	-0.111953	0.00419497
YDR317W	0.0101233	-0.0326185	-0.00605955	-0.020332
YDR318W	0.00458337	0.0106391	0.00674241	-0.00091539
YDR319C	0.00470098	-0.027773	-0.0159095	-0.0174419	0.0202958	0.0423549	0.0248319	0.0287414
YDR320C	-0.0057987	0.00859288	-0.00307412	-0.012233	-0.00195136	-0.0364483	-0.015082	-0.025796
YDR321W	0.000393017	0.0110161	-0.00244252	-0.0111366	0.00424956	-0.0320475	-0.0093249	-0.024272
YDR322W	0.024164	0.0710024	0.0142057	0.0030983	0.00965629	-0.0230805	0.000272137	-0.0208373
YDR323C	-0.00565875	-0.0152128	-0.00950945	-0.0195376	-0.00261683	0.0200566	0.00300626	0.00212761
YDR324C	0.0140549	0.0269838	0.0106039	0.000496364	0.0328927	-0.00303353	0.0155864	-0.00827603
YDR325W	0.0205045	0.0239983	0.00130219	0.0248255	0.0114523	0.0717343	0.0121182	0.0313289
YDR326C	0.000896051	0.0158441	0.00547022	-0.00466977	0.0137276	-0.016702	0.00700207	-0.0100228
YDR327W	0.00128199	0.011394	-0.00474406	-0.00455817	0.0089888	-0.0117117	0.0041467	-0.0124094
YDR328C	-0.0820114	0.0308715	-0.00288375	0.0107119
YDR329C	-0.00239685	0.0231404	-0.00579235	0.00105822	0.00846399	-0.0141643	-0.00755063	-0.0154659
YDR330W	0.00717809	-0.0147271	-0.0101447	-0.0151318	-0.00397842	0.00734083	-0.000356657	-0.00694197
YDR331W	-0.00902488	0.0172093	-0.011837	0.00630526	0.000567475	-0.0132589	-0.0233493	-0.0175917
YDR332W	-0.00278596	0.013087	0.00144042	-0.00317544	0.00648149	-0.0212503	-0.0153009	-0.0219968
YDR333C	-0.00755962	0.0127348	0.119525	-0.0209041	0.0507537	-0.0255915
YDR334W	0.0298657	0.00981461	0.0137784	0.00866331	0.00829152	0.0242047	0.00824626	0.00308791
YDR335W	-0.0534592	-0.00778775	-0.0111492	-0.00914771	-0.0527267	0.00541356	-0.0621418
YDR336W	0.0101066	0.0643217	0.00468476
YDR337W	0.0183401	0.0685477	0.0181751	0.0504909	0.0233374	0.0333	0.0215578
YDR338C	0.0101275	0.0274357	0.013011	0.00697921	0.0057542	0.144828	-0.013742
YDR339C	-0.00036393	-0.049623	-0.0176284	-0.0441607	0.0246531	0.0401078	0.0411179	0.015635
YDR340W	-0.00854336	0.0323338	-0.00472726	0.011536
YDR341C	-0.0132372	-0.0186016	-0.030644	-0.0192721	0.0284668	0.0149932
YDR344C	0.00387354	-0.0370305	-0.00630458	-0.0216115
YDR345C	-0.00406636	0.0241382	0.00289832	0.00478176
YDR346C	0.0179376	-0.000457965	-0.000224145	0.010381	0.0249331	0.0547895	0.0215055	0.0224346
YDR347W	0.00539597	0.0297219	0.00915523	0.00955663	0.0127355	-0.0151989	0.00883322	-0.00141354
YDR348C	-0.00843316	0.0130521	-0.00213467	-0.0123347
YDR349C	-0.0213481	0.0444505	-0.0151617	0.0143397	-0.025944	-0.0341227	-0.0678346	-0.0707809
YDR350C	-0.00328837	-0.0428232	-0.0215371	-0.0258013	0.0205022	0.00735523	-0.00593002	-0.0115224
YDR351W	0.00293353	0.0260424	-0.00158336	0.00412952	0.00444966	-0.0264797	-0.0102026	-0.0086075
YDR352W	-0.00181756	0.0359112	0.00693491	0.0172338	0.0154004	-0.0267343	-0.00535113	-0.0201032
YDR353W	-0.00165368	-0.0561431	-0.0162481	-0.0327263	-0.00664436	0.0206283	0.00428294	0.00282305
YDR354W	0.026023	0.0192229	0.0297099	0.0111002	0.0451781	-0.0155706
YDR355C	-0.0080123	0.0179201	0.00124608	0.0092746	0.0174577
YDR356W	0.00681365	-0.0797181	0.00296735	-0.0608232	0.00105743
YDR357C	0.0255788	0.042906	0.0356142	0.0372063
YDR358W	0.00651173	0.0169295	0.00771404	0.0113749	0.0258341	-0.0320158
YDR359C	2.04897e-05	0.0314624	0.00517892	0.00925707	0.0130871	-0.0183235	0.0049043	0.000385436
YDR360W	-0.122422	0.0364052	0.00256048	0.0271712
YDR361C	0.00618286	0.0436464	0.00744922	0.00847133	0.0156879	-0.0257644	-0.000314454	-0.0137301
YDR362C	-0.00651936	-0.0487002	-0.0132024	-0.029394	-0.00879964	0.0072677	-0.00304976	-0.0143157
YDR363W	0.0199089	0.0365857	0.0135187	0.0166453	0.0073468
YDR363W-A	-0.000564345	0.127842	-0.00362183	0.0521624	-0.0145604	-0.005714
YDR364C
YDR365C	0.00578052	0.0343396	-0.0238626	0.0824341	0.0115359	0.0240257	0.00148311
YDR367W	0.0192854	-0.0091624	0.00113114	0.00902379	0.0364616	0.0627872	0.0445586	0.0611222
YDR368W	0.0179677	-0.031586	-0.0102438	-0.0178139	0.011555	0.0233466	0.00957146	0.00765721
YDR369C	-0.00293874	-0.0618126	-0.0229553	-0.0249342	-0.00310048	0.00914442	-0.00539248	-0.00631518
YDR370C	0.0123501	-0.0351737	-0.00691109	-0.0108555	0.00632092	0.0141467	0.00549739	-0.000211441
YDR371W	0.00282244	-0.051613	-0.0215872	-0.0375557	-0.0157091	0.030585	-0.00157918	0.00328289
YDR372C	0.000450843	-0.0314121	-0.0165839	-0.0107148	-0.00099356	0.0249801	-0.00572565	0.00623242
YDR373W	0.00594804	0.0273799	0.00908356	0.0190251	0.000334141	-0.0409233	-0.00793761	-0.0034761
YDR374C	0.00900036	0.0115315	0.0126313	0.0129832
YDR375C	-0.0114667	0.0242935	-0.00487684	0.00286456
YDR376W	-0.00840672	-0.0328155	0.0265824	0.0659234	0.0348605	0.0307726
YDR377W	-0.0196498	0.0470718	-0.0798933	0.00746979	0.00275543	0.0493195	-0.0204261
YDR378C	0.0058254	0.0171327	0.00360546	0.00626638	0.0146024	-0.0339186	-0.00825764	-0.00667049
YDR379W	-0.00193332	0.0253786	0.00671404	0.00258744
YDR380W	0.0187938	0.0416307	0.0385292	0.0479871	0.00436348	0.0275303	-0.0326239
YDR381W	-0.000477277	-0.0406891	-0.0120948	-0.0205523	0.061398	0.0175511
YDR382W	0.00330573	0.0631027	-0.0239142	0.036882	0.0222988	0.0159485	0.0124675
YDR383C	0.0106402	-0.0262409	-0.00496113	-0.0101688	0.00766334	0.024756	0.00538684	0.00401041
YDR384C
YDR385W	0.0209846	0.0326188	0.0184638	0.0197859
YDR386W	0.000737715	0.0176744	0.00232405	0.00489648	0.00352544	-0.0204726	-0.0133483	-0.00656552
YDR387C	0.0103132	0.0213031	0.0141606	-0.00109069	0.013162	0.0140559
YDR388W	-0.0203119	-0.0495666	-0.0404915	0.0726286	0.000656113	-0.0129516	-0.00854465
YDR389W	0.00585965	0.0158123	0.00703512	-0.0147571	-0.00129955	-0.0460079	-0.0205076	-0.0366395
YDR390C	0.00552381	0.0108206	0.00402226	0.0105942	0.0152226	-0.0179564	-0.00265873	-0.0147554
YDR391C	-4.83339e-05	-0.0314361	-0.016045	-0.0208708	0.0302636	-0.0477775	0.00239237
YDR392W	-0.00640078	0.0206662	-0.0100103	-0.0126182
YDR393W	0.00423284	0.010596	-0.000707615	-0.00284581	0.00749171	-0.0304355	-0.000175313	-0.00899542
YDR394W	0.020333	0.0244626	0.00582132	0.0293576
YDR395W	0.00296864	0.0125669	0.00477295	-0.00195069	0.0109339	-0.0209578	-0.00767158	-0.00958195
YDR396W	0.0159462	-0.0102155	-0.00422449	-0.00655586	0.0121385	0.0404775	0.0156178	0.0153044
YDR397C	0.00434005	-0.00534686	-0.0115607	-0.0185017	0.00912807	0.0193251	0.00999268	0.00426182
YDR398W	0.0149492	0.050991	0.0258712	0.0493573	0.00675151
YDR399W	0.0115664	0.0220377	0.0146009	0.00872207	0.00679836	-0.0256687	-0.0163405	-0.0206207
YDR400W	0.0137075	0.0116735	0.0201589	0.0130415	0.0280285	-0.00759911
YDR401W	0.00297151	0.0175253
YDR402C	0.0159953	-0.0177457	-0.00202652	-0.00982776
YDR403W	-0.00151378	0.015895	0.00152117	0.0245039	0.0144262	-0.0272042	-0.00690621	-0.0167936
YDR404C	-0.023528	0.0390201	-0.0156633	0.00210707	-0.0173905	0.00644622	-0.0303377	0.0116097
YDR405W	-0.0043577	-0.0397082	-0.0141347	-0.0164739	0.0143198	0.0342044	0.0279147	0.026472
YDR406W	0.0191432	-0.0112604	-0.0068813	-0.0140522
YDR407C	0.0231853	0.00493979	0.00662397	0.00653047	0.0153902	0.0353828	0.0200171	0.0127633
YDR408C	0.00837626	0.0430845	0.0134488	0.0163937
YDR409W	0.00730993	0.0282049	0.012107	0.00754748	0.00972512	-0.00671729	-0.00499446	-0.00961903
YDR410C	0.0312185	0.038769	0.0349946	0.020841
YDR411C	0.00763366	-0.0254729	-0.00766619	-0.00890646
YDR412W	0.0275427	0.0184965	-0.0073734	0.0103836	0.00872047
YDR413C	0.000635659	-0.0283036	-0.010684	-0.0107854	0.00177165	0.00742793	0.00581172	0.000366198
YDR414C	0.00262423	0.00812811	0.00435818	0.0045613	0.00332489	-0.0255484	-0.00667568	-0.0164169
YDR415C	0.00939872	0.0862502	0.0355254	0.0717788	0.00247543
YDR416W	0.00134262	-0.0196597	-0.00582271	-0.0171429	0.00638761	0.0174565	0.00818804	-0.00178852
YDR417C	0.0122281	-0.00842481	0.00969843	0.0168556
YDR418W	0.0315877	0.0771524	0.0370487	0.0865077	0.0154782	0.0505244
YDR419W	0.00739832	0.00648609	0.00654698	0.00507565	0.00170143	-0.0201933	-0.00804377	-0.0147421
YDR420W	0.0224827	0.00222443	0.00853066	0.00856354	0.0146994	0.0235181	0.00921935	0.0094329
YDR421W	0.00616524	-0.0117972	-0.00533234	-0.0121982	0.00319225	0.0237705	0.00731283	0.00471493
YDR422C	-0.0129878	0.0168438	-0.00466663	-0.00467157	0.00309949	0.00190322
YDR423C	0.0165583	-0.0138356	0.00298042	0.00126667	0.0102653	0.0390541	0.00965832	0.00559359
YDR424C	0.000356668	-0.0378952	-0.0215906	-0.0185611	0.0189268	0.00172863
YDR425W	0.0178981	0.00578414	0.00249905	0.0141275	0.0136831	0.0278754	0.0179628	0.0225967
YDR426C	-0.00290406	0.0149242	-0.000131631	-0.00566344	0.00997385	-0.0266859	-0.00418382	-0.00925057
YDR427W	-0.00285469	0.0429244	-0.00201407	0.02069	-0.00853284	-0.00510926	-0.012906	0.00733937	0.00561592	0.0164801	-0.00301506	0.0174075
YDR428C	0.0198799	0.0358821	0.0126041	0.0127429	0.0243513	-0.00172504	0.00399869	0.00492303
YDR429C	-0.0289174	-0.000102016	-0.041197	0.0121345	-0.0315611	0.0305812	-0.0255109	0.0347285
YDR430C	0.00294877	0.0129306	0.00522438	0.00249741	0.0151114	-0.0163073	0.00449705	-0.00349184
YDR431W	0.00250067	0.0137198	0.00806281	0.00126526	0.0154505	-0.017403	-0.00640978	-0.00437679
YDR432W	-0.00478874	-0.0311108	-0.0119569	-0.0146441	-0.0130724	0.00581756	-0.00693232	-0.0287615
YDR433W
YDR434W	-0.000438204	0.0477872	0.000714794	0.00393768	0.00424579	0.000402192	-0.00288623	-0.00338648
YDR435C	-0.127455	0.00682752	-0.05107	0.00792912
YDR436W	0.00810976	-0.0122986	-0.00229994	-0.00817973	0.0238122	-0.0538572	0.00776417
YDR437W	0.0219106	0.0182053	0.00590655	0.0215913	0.0149204	0.0562644	0.0138524	0.030665
YDR438W	0.00210237	-0.0328704	-0.018692	-0.0258273
YDR439W	0.00723544	0.0349954	-0.0631827	-0.00940174	0.0207724	0.0183897	0.00366556
YDR440W	0.0196046	-0.00682513	0.00666481	0.00183958	0.0335723	0.0502518	0.0372798	0.0321721
YDR441C	0.0223452	-0.0250865	0.00240184
YDR442W	0.0100152	-0.0152454	-0.014588	-0.0147584
YDR443C	0.00909089	-0.0312579	-0.00119913	-0.0142302	-0.00197226	0.0457602	0.00938535	0.000128352
YDR444W	0.0153023	-0.0294316	0.000976481	-0.00534461	0.0162552	0.0525166	0.0116258	-0.000925998
YDR445C	0.00962879	-0.0311762	-0.00312022	-0.0317269
YDR446W	0.00247253	-0.017259	-0.00379341	-0.0222609	0.0237184	0.0378038	0.0159	-0.0135256
YDR447C	-0.01155	0.0135652
YDR448W
YDR449C	0.0135273	0.0233018	0.0437733	0.0781056	0.0446622	0.0468186
YDR450W	-0.0143874
YDR451C	0.00410079	-0.0192874	-0.00581359	-0.0193336	0.00757009	0.0529176	0.00941188	0.019807
YDR452W	0.0114784	0.00433689	-0.00573524	-0.00726838	0.0174074
YDR453C	0.0165248	-0.0123437	-0.0114083	0.00251531	0.0112151
YDR454C	0.0140763
YDR455C	0.00764569	-0.0306701	-0.0152118	-0.0360843	0.0044593	0.0260747	0.00466419	-0.0268628
YDR456W	0.0195844	-0.0116359	0.00563831	0.000549286	0.0178573
YDR457W	0.00993606	-0.0124992	0.00572595	-0.00211725	0.00752163	0.0348788	0.00612739	-0.00588484
YDR458C	0.045589	0.0145023	-0.00130267	0.0173405	-0.0107594	-0.00760586
YDR459C	0.013058	0.00486832	-0.000237415	0.00828166	0.00532535	0.0639203	0.0121398	-0.00207826
YDR460W	0.00971102	-0.0169588	0.00656729	-0.000671788	0.0102224	0.0589207	0.0115493	-0.00717147
YDR461W	0.0195551	-0.00727413	0.00895692	0.00127578	0.003574
YDR462W	0.13064	0.0407803	0.00380992	0.0150551
YDR463W	0.0214314	-0.0028323	0.0156678	0.00925115	0.0423958	0.0807729	0.0390944	0.0416503
YDR464W	0.0316926	0.0636024	0.0243285	0.0214876
YDR465C	0.00873044	-0.00381148	0.00659875	0.00241954
YDR466W	0.00754543	-0.0119629	-0.00094448	-0.00552628	0.00393	0.0374337	0.00485469	0.0192093
YDR467C	-0.0252053	0.0812385	-0.0265164	-0.0874391	0.0116322	-0.0445619	0.00390921
YDR468C	0.0539154	-0.00196749	0.0152016	-0.0055975	-0.00832215
YDR469W	-0.0359301	-0.0229997	-0.0379598
YDR470C	0.0157173	-0.00509505	0.105536	0.00531862	0.0805057
YDR471W	0.00852596	0.00546624	0.028169	0.0088866	-0.0029983
YDR472W	-0.00696078	-0.0102642
YDR473C	0.0131412	-0.013284	0.0158716	0.0111622	0.0210237	0.0537189	0.0219356	0.0391751
YDR474C	0.0306744	0.0238785	0.0159818	0.0449909
YDR475C	-0.018224	-0.0264878
YDR476C	0.0166448	0.00638516	0.00674124	0.00980584
YDR477W	0.00960287	-0.0211233	0.00538268	-0.00654914	-0.00174509	0.0267311	-0.00213855	-0.0132181
YDR478W	0.00925342	-0.0248889	-0.00404509	-0.00493377	0.00955373	0.0432461	0.00258736	-0.00349052
YDR479C	0.00920107	-0.00325215	0.00390122	0.00360729	0.0359977	0.0694755	0.0399912	0.0413126
YDR480W	0.0126975	-0.0131792	0.00686762	-0.00449188	0.0166644	0.0372713	0.0219481	0.00544314
YDR481C	-0.0407306	-0.0482283	-0.060971
YDR482C	0.0128454	-0.0129844	0.00578846	-0.00020034	0.0140664	0.0561082	0.00665622	0.00728038
YDR483W
YDR484W	0.00224139	-0.0290815	-0.0135374	-0.0213623	0.0324075
YDR485C
YDR486C	0.0015053	-0.0285031	-0.0200041	-0.0301486	-0.00643381	0.0341959	-0.00171056	0.0107753
YDR487C	-0.0515365	-0.0303982	-0.0685507	-0.0439719
YDR488C	0.00967334	0.0417717	0.0169469	0.0051773
YDR489W	0.0147532	-0.0105315	0.0027286	-0.00816899	0.0120725	0.0259806	0.00674423	0.000434029
YDR490C	-0.00814578	-0.0471	-0.0157944	-0.0266338	-0.00223746	0.0387213	-0.00381211	0.00164192
YDR491C	0.0153326	-0.00289351	0.0120696	0.00448211	0.00212005	0.0483877	0.000602672	-0.0130359
YDR492W	0.0052108	0.0121232
YDR493W	0.00828567	-0.0180724	0.000557724	-0.00809369	0.00172741	0.0190705	-0.00353578	-0.0142766
YDR494W	0.00178532	0.00389791	-0.0111266	0.0193516	-0.000859037	0.064662	-0.00317505	0.0260373
YDR495C	0.00992832	0.00490918	-0.000294424	0.00630714	0.00396534	0.0818835	0.00509305	0.0343963
YDR496C	0.0160396	-0.00315463	0.0112516	0.00658197
YDR497C	0.0166614	0.00814025	0.0106139	0.0111173	0.00400397	0.0672822	-0.00569944	-0.00948005
YDR498C	0.00679346	-0.0286181	0.00375313	-0.011953	0.000770129	0.0357069	-0.00186396	0.00609501
YDR499W	0.0164954	-0.00138379	0.0100539	0.0084713
YDR500C	0.00274759	0.0222344	0.00424277	-0.00897894	0.0305921	0.115534	0.0710331	0.0590959	0.0238032	-0.102699	-0.139178
YDR501W
YDR502C	0.0154957	-0.00171256	-0.00400748	0.00418347	0.00601474	0.0393664	0.00991566	0.0011102
YDR503C	-0.00593055	-0.0282395	-0.0170546	-0.0214144
YDR504C	0.0228297	-0.0049588	0.0161617	0.0159515	0.0120548	0.0518936	0.00734391	-0.000587421
YDR505C	0.0286124	0.0736541	0.0331997	0.0297195
YDR506C	0.021124	-0.0101002	0.010244	0.00592626	0.0229532	0.0709358	0.0179471	0.0268223
YDR507C	0.0217221
YDR508C	0.00913461	-0.00412861	0.00646472	0.0510542	0.0180982	0.0418977
YDR509W	0.00203932	-0.0181383	0.100391	0.127392	-0.0091308	-0.010958
YDR510W	0.0149842	-0.012547	0.00342425	-0.0107082	0.0179713	0.0431911	0.0150955	-0.00307899
YDR511W	0.0205387	0.00325146	0.0042697	0.0132631	0.0188244	0.0603388	0.0194948	0.00370008
YDR512C	0.0267047	-0.00711529	0.00469745	0.00611214	0.0111422	-0.0078668	0.00817052	0.00293593	0.00689437	0.0626809	0.00240108	-0.0262784	0.0303388	0.0684112	0.0327646	0.0362137
YDR513W	0.014547	-0.00933887	0.00771927	0.00589101	0.0282898	0.06764	0.0332509	0.0386548
YDR514C	0.00195776	-0.0204989	-0.0151574	-0.0133124	-0.0103919	0.0218743	-0.0186057	-0.00967441
YDR515W	0.00749424	-0.0350291	-0.0102541	-0.0253325	-0.00489224	0.02847	0.00276157	-0.00502041
YDR516C	0.0532742	0.000303286	0.031487	0.029054	0.107748	0.02574
YDR517W	0.0119086	-0.0231975	0.00147417	-0.0101373	0.00538391	0.0319378	0.0064258	0.00232723
YDR518W	0.0104068	0.0100207
YDR519W	0.0104064	-0.0240075	-0.000774448	-0.0102406	0.00172176	0.0401458	0.00766442	0.00311352
YDR520C	-0.000425261	-0.0278481	-0.0124236	-0.0133888	-0.017135	0.0265744	-0.0098677	0.00542498
YDR521W	0.00820245	-0.0260832	-0.00107134	-0.00970426	0.0110016	0.0348341	0.0131921	-0.00103627
YDR522C	0.00217128	-0.029069	-0.00397012	-0.0150335	-0.0184266	0.0221075	-0.0124246	-0.00823278
YDR523C	0.00799913	-0.00267331	-0.00598341	0.00410574	-0.00150334	0.0438705	-0.00122806	0.00436463
YDR524C	0.146999	0.0147379	0.0106809	0.000742959
YDR525W	0.0027597	-0.0325642	-0.00458649	-0.0132539	-0.00467961	0.0279518	0.000171028	-0.000168988
YDR525W-A	-0.107044	-0.095513	-0.162066	-0.128643
YDR526C	0.0182248	-0.011017	0.00823013	0.000109562	0.00347763	0.0291075	0.00653735	0.00309005
YDR527W	0.0115651	-0.0292193	0.00541654	-0.0153457	0.00682544	0.0273141	0.00980294	-0.00760046
YDR528W	0.01553	-0.0199888	0.00837812	-0.00328206	0.00832054	-0.0467589	-0.0022688
YDR529C	-0.00546182	0.0192406	-0.00107024	0.00438005	-0.00305559	-0.0302055	-0.00493921	0.00115271
YDR530C	0.0161042	0.0439647	0.0160078	0.0274213	-0.011307	-0.0334167
YDR531W	0.0406481	-0.0576373
YDR532C	0.00854919	0.0164034	0.00151028	0.0173393	0.0311897	0.0267506
YDR533C	-0.00561812	-0.0257268	-0.00875759	-0.00421814	0.0163449	0.0388257	0.0149219	0.0154768
YDR534C	0.00974601	-0.0165862	0.00549519	-0.00446842	0.000926195	0.0460715	0.00351973	0.00799622
YDR535C	0.0851453	0.0336754	-0.0239534	0.0384203	0.0917296	-0.00441241
YDR536W	0.0120041	0.112447	0.0117765	0.00575883	0.0241245	-0.0160304	0.00904174	-0.0144615
YDR537C	-0.00316489	0.0886111	0.00396232	0.0178737	0.0130687	-0.00747964	-0.00595389	-0.0157976
YDR538W	0.00804093	0.00816882	-0.00350122	0.00626026	0.0146219	0.0191453	0.0157983	0.0100806
YDR539W	0.00171451	-0.0115336	0.000715147	-0.00782506	-0.00652632	0.0175301	-0.00278804	-0.00150662
YDR540C	0.00184275	0.0377081	0.117937	0.0224752	0.00328172
YDR541C	-0.00760604	0.00943552	-0.00371882	-0.0171244	0.00534466	-0.0110662	-0.00555962	-0.0127526
YEL001C	0.003118	0.0207112	-0.0100293	0.00531935	0.0056319	-0.0136355	0.00634473	-0.00312355
YEL002C	-0.00189034	-0.00747135	-0.0124142	-0.00892753	-0.000211034	0.0335087	-0.00628655	-0.00141705
YEL003W	0.0145911	-0.013935	0.0105807	-0.00219123
YEL004W	0.00391676	0.0526921	0.000967013	0.0159752	0.00471259	-0.0232979	0.00153316	-0.00903886
YEL005C	0.0826381	-0.0296812
YEL006W	-0.0128688	-0.0152154	-0.0193599	-0.0208076
YEL007W	-0.0161074	0.00387546	-0.0157786	-0.0099231
YEL008W	-0.00555405	-0.0449512	-0.00109953	-0.0343161	-0.0146055	-0.00726623	-0.0272334	-0.0274123
YEL009C	-0.00378419	0.0120908	0.116914	-0.00728459	0.0421931	-0.0237865
YEL010W	0.0207763	0.0255032	-0.0100143	-0.0126729	0.0053332	-0.0263719	-0.00117697	-0.0203775
YEL011W	0.0112242	-0.0227644	-0.000285729	-0.0128556	0.0173602	0.0232535	0.00858381	0.00182983
YEL012W	0.000550445	-0.0344864	-0.0110168	-0.0180133	0.00340146	0.0250184	0.00979544
YEL013W	0.0213022	0.0591111	0.0291443	0.0305719	0.0264225	0.0264271	0.00723338	0.0163607
YEL014C	0.0138624	-0.00150609	-0.00946827	-0.000435148	0.00162891	0.0300253	0.0198409	0.00893956
YEL015W	0.0131581	-0.0209655	-0.00675816	-0.0201239	0.0106129	0.0045954	0.0175698	-0.024358
YEL016C	0.00325227	0.0219962	0.0138747	-0.00471008	0.00910363	-0.0154992	-0.0065317	0.00381368
YEL017C-A	0.0379635	0.00954365	0.0134914	-0.0357468
YEL017W	-0.0223551	0.0678111	-0.0707629
YEL018W	0.00528621	-0.0173939	-0.00803508	-0.0184732	0.00281855	0.0336967	0.00346997	-0.0347201
YEL019C	0.00974759	-0.00993772	-0.00745566	0.000661646	0.00276891	0.0307972	-0.000118284	-0.00582789
YEL020C	-0.00251266	0.00515204	0.00833513	0.0468134	0.00519649	-0.00819995
YEL023C	0.125911	-0.0292623	-0.0660172	0.0390847	0.0360923	0.0122381
YEL024W	-0.0236553	0.0156596	-0.0229733	-0.0367167	-0.0368071	-0.0532106	-0.0346597	-0.0224982
YEL025C	0.020622	-0.016519	0.00290901	-0.00629463	0.0127136	0.035556	0.00717272	-0.0134286
YEL026W	-0.00910095	0.0186401	-0.00266132	-0.0190243	0.00526732	-0.0258845	-0.00612372	-0.0164613
YEL027W	-0.0566003	-0.00783471	-0.0529252	-0.0876873	-0.0572503
YEL028W	0.022368	0.0956098	0.0187646	0.0292099	-0.00217241
YEL029C	0.00381384	0.0262204	0.00990436	0.0101411	0.0153977	-0.0371736	-0.00462166	-0.0177222
YEL030W	0.00294378	0.0170196	-0.011104	-0.00682832
YEL031W	0.00335571	0.000100477	-0.00261397	0.0103143	-0.00270193	0.0400663	-0.00243753	0.00700635
YEL032W	-0.0165503	0.0224267	-0.0130488	-0.000294147	0.00246647	-0.0292597	-0.00445489	-0.0178068
YEL033W	0.0125738	-0.0206667	0.00388557	-0.00913155	-0.00366889	0.0200722	0.00541797	0.00431199
YEL034W	0.0208378	-0.0090919	0.0100927	-0.00160442	0.00483635	0.0400807	0.0125539	-0.00138953
YEL035C	-0.0168522	0.0773004	0.0043912	0.00531127	-0.0125398
YEL036C	-0.0278928	-0.0612957	-0.0266306	-0.0647532	-0.0225537	-0.0624151	-0.0356257	-0.0550967
YEL037C	-0.00584561	0.0128436	0.00123568	-0.00772721	-0.00532214	-0.0360063	-0.0235308	-0.0371824
YEL038W	0.0209452	-0.00501089	0.010174	-0.002057
YEL039C	0.00397868	0.00985543	-0.0287397	0.0271635	0.0192226	-0.00203753	-0.000769121
YEL040W	0.0121874	-0.0121735	0.00681371	-0.00842322	0.0119676	-0.00879626
YEL041W
YEL042W	-0.00709123	0.0577737	-0.0370118	-0.0741023	0.0188086	0.00240676	0.0190394
YEL043W	0.0177739	0.00771494	0.00561235	0.00817385
YEL044W	0.00453777	0.0177384	-0.000175558	0.00303244	0.0177542	-0.0209655	-0.00365148	-0.0209181
YEL045C	0.0151852	0.01997	0.0242643	0.00433277
YEL046C	0.0275289	0.0298668	0.027062	-0.00364009	0.0362676	0.0245444
YEL047C	0.00573207	-0.0368182	-0.011105	-0.0193645	0.0212178
YEL048C	0.00341045	0.021591	0.00606189	0.00540027	0.00532093	-0.016293	0.00118243	-0.000412915
YEL049W	-0.000875031	0.0250039	0.00123033	-0.0084633	0.0123146	-0.0204681	0.0110753	-0.00241581
YEL050C	0.002069	-0.0329898	-0.00225233	-0.0188184	-0.0142524	0.00765814	-0.0120014	-0.00460447
YEL051W	0.0120391	0.0140735	-0.00286851	0.0146917	0.0315259	0.0979343	0.015332	0.046332
YEL052W	0.015051	0.00291824	-0.0182891	-0.0471514
YEL053C	-0.00292111	-0.0183263	-0.014673	-0.01884	0.00114751	0.0359833	-0.00114366	-0.0150569
YEL054C	0.0136382	0.036738	0.011316	-0.00354554	0.0285664	0.0172666	-0.00748497	-0.0044277
YEL055C	0.119047	0.026541	-0.00862968	0.00205765
YEL056W	-0.0010982	0.00963709	0.00537943	0.00391293	0.00342836	-0.00676035	-0.00588359	-0.00303802
YEL057C	-0.0108167	0.0140777	-0.000228455	-0.0146327	-0.00538442	-0.0387671	-0.0141167	-0.0281267
YEL058W	-0.00174219	0.0165501	0.0062063	-0.000479679	0.0123155	-0.0111938	-0.00155856	-0.00190907
YEL059W	-0.0201755	-0.0434543	-0.0396425	-0.0369877	-0.0233231	0.0020375	-0.0204661	-0.0195524
YEL060C	0.011901	0.000128016	-0.00352843	-0.00377108	0.029159	0.0636933	0.0392135	0.0443061
YEL061C	0.0146219	-0.0130995	-0.00242717	-0.00586129
YEL062W	0.0104961	-0.0344109	-0.0127422	-0.0250606	0.00470446	0.0180729	-0.0019709	-0.016466
YEL063C	-0.00570031	0.0350523	0.00513281	-0.00543063	0.00971533	-0.0310537	-0.0117108	-0.0278764
YEL064C	-0.00729463	-0.0419958	-0.0181509	-0.0325642	-0.00294396	0.0546304	0.00145723	0.00629492
YEL065W
YEL066W	-0.00716252	-0.0427158	-0.0171239	-0.0222796	0.00325409	0.0286436	-0.0320444	-0.0387219
YEL067C	0.0102679	-0.0187373	-0.0103609	-0.0108983	0.000675221	0.0241819	0.00521609	-0.0239608
YEL068C	0.0225079	-0.000848391	0.0129671	0.00655194	0.0161389	0.0605592	0.0168908	-0.00263638
YEL071W	0.00665232	-0.0228829	-0.00766434	-0.0174467	5.2741e-06	0.0303367	0.0116441	-0.00370239
YEL072W	0.0150939	0.00783474	0.00540708	0.00822812	0.0173681	0.0357675	0.029575	0.0225492
YER001W	-0.00153847	0.015751	-0.000830945	-0.00493358	0.0092094	-0.00962117	-0.0016106	-0.00288775
YER002W	0.0040905	-0.0343159	-0.00920838	-0.0312284
YER003C	0.00719475	-0.00145004	-0.00580713	0.00247244	0.0274296	0.00411305	-0.00477223
YER004W	0.0386453	-0.0339485
YER005W	0.000259517	0.0310184	0.0059342	-0.000494106	0.0110163	-0.006206	-0.00339012	0.00853337
YER006W	-0.0250159	-0.00949438	-0.0220658	-0.00393164	-0.0113315	-0.00900626	-0.0160213	-0.0153793
YER007C-A	-0.000965093	0.0386975	0.00428222	0.00870088	0.00931373	-0.0197822	-0.00691736	-0.0105218
YER007W	0.0636248
YER008C	-0.00871311	0.00329649	-0.00767258	-0.00396244
YER009W	-0.00742843	0.00966007	-0.00689114	-0.00777218	0.00298272	0.120747	-0.0312259
YER010C	0.0213004	0.0380225	-0.00478359	0.00480802	-0.00268115	-0.0208108	-0.0100862	-0.014891
YER011W	0.00858076	-0.00800218	-0.00513521	0.00404278
YER012W	-0.0144961	-0.00757432	-0.0260219	-0.00728339
YER013W	0.00225319	0.0319156	0.0122718	-0.0169921	0.0176411	-0.00863708	0.00814604	-0.010962
YER014C-A	0.00519808	0.038032	0.0086709	-0.00393484	0.00825459	-0.0196557	-0.0161402	-0.0252838
YER014W	0.0138905	-0.00716763	0.00258126	-0.00521784
YER016W
YER017C	0.0142795	-0.00774818	0.00953412	-0.022735	0.0186826	-0.0337887	0.00351398	-0.0214139
YER018C	-0.00486583	0.0411983	0.150502	-0.00561416	0.0158487	-0.031368
YER019C-A	0.0180942	0.00223084	0.00419143	-0.00856531	0.00360118	0.033212	0.00791187	0.000479396
YER019W	0.0222649	-0.0479772	0.00322824	-0.00481801	0.00581831	0.0103918	0.00874967	-0.00974155
YER020W	0.0115127	0.0401637	-0.00340236	0.0390318	0.00371012	0.0429951	0.00476571	0.0273505
YER021W	0.00208408	0.0161672	-0.0164341	0.0201637	0.00101595	0.0544832	0.00838091	0.0348597
YER022W	0.000540588	-0.0362405	-0.0147867	-0.0249449	-0.0191397	0.00359374	-0.0101414	-0.032061
YER023W	-0.00168245	0.0187111	0.013205	-0.00139214	0.00888474	-0.0170564	0.0027965	-0.00579174
YER024W	0.00567887	0.0581221	0.0136873	0.0174167	0.0160381	-0.00077186	-0.00261688	-0.00876817
YER025W	-0.0227068	0.0304545	-0.039727	0.0332334	-0.0375662	0.0926179	-0.0358976	0.0489605
YER027C	0.0170791	0.0182144	0.0226751	0.00949132	0.0137421	0.00397926	0.00317586	0.00654973
YER028C	0.00917865	0.0023864	0.000307697	-0.00056373	0.0227693	0.0628225	0.0304766	0.032641
YER030W	0.00819507	0.000377305	-0.00327314	-0.00220506
YER031C
YER032W	0.0112974	0.0378784	0.0139581	0.0108634	0.0154635	-0.0323734	0.00458535	-0.0127192
YER033C	0.0154482	-0.0138269	-0.00872615	-0.017567	-0.000754365	0.0345576	0.00447007	-0.00960796
YER034W	0.0560752	0.00306748	0.00171355	0.00398613
YER035W	0.00277854	-0.0382927	-0.0105672	-0.0205353	-0.00164011	0.0219898	0.00302731	-0.00351464
YER036C	0.0149345	0.0368087	0.0228868	0.00689963	0.0156446	-0.00863492	0.00313285	0.00447716
YER037W	0.0173002	0.00562998	0.0110959	0.026229	0.0217515	0.0101129	0.0110512	0.0177079	0.0242455	0.045374	0.0351844	0.0223602	0.0207701	0.0579849	0.0278361	0.0148338
YER038C	0.0134665	-0.0223287	0.000357886	-0.00975721	-0.00118838	0.0313577	-0.00301215	0.0131994
YER038W-A	0.0108371
YER039C	0.00225921	0.0376999	0.00530944	-0.00113967
YER039C-A	0.0139866	-0.0113639	0.00480198	-0.00578834
YER040W	-0.0105137	0.00716452	-0.00876272	0.00781081	0.00321163	-0.0170265	-0.0121625	-0.00992804
YER041W	-0.00407826	0.0339436	0.00488773	0.000895241	0.00875078	-0.000345872	-0.000864287	0.0023653
YER042W	-0.0110661	0.0246257	-0.00638854	-0.0130474	0.0106797	-0.0202927	-0.00181482	-0.0135612
YER043C	-0.00117468	0.0207571	0.00267935	0.00401101	-0.00366234	-0.020204	0.00096884	-0.00986052
YER044C	0.00252826	0.0105724	0.00716845	0.00110531	0.0149034	-0.00827119	0.00224523	-0.00134844
YER044C-A	-0.00742366	0.0179103	-0.0087123	-0.0133154	0.0254027
YER045C	0.0142699	0.0362904	0.0178456	0.0183125	0.0221731	0.00860107	0.0127463	0.011849
YER046W	0.0164977	-0.0114302	0.00496594	-8.12202e-05	0.00615315	0.0351665	-0.00213887	-0.0175621
YER046W-A	0.00378727	0.0210701	0.0086648	0.00185323	0.0138032	-0.0106927	-0.00231099	-0.00723644
YER047C	0.0822723	-0.00131679	0.0341068	-0.011122	0.00199589
YER048C	0.0165912	0.0210061	0.00480644	0.0203289	0.00142368	0.0577741	0.00116463	-0.0042002
YER048W-A	0.017797	-0.00115284	0.000122118	0.00917923	0.010116	0.027985	0.00594296	0.00306343
YER049W	0.0107771	-0.00448598	-0.0118774	0.0010241
YER050C	0.00187914	-0.0242738	-0.0048698	-0.0134314	0.00136064	0.0198832	0.00516289	0.00386452
YER051W	0.0102736	0.0234652	0.0147629	-0.00182841	0.00805732	-0.0331458
YER052C	0.0105518	-0.0070024	-0.00340133	0.00589882
YER053C	0.0139621	0.0427045	0.0214664	0.0220225	0.00323754	0.0223463
YER054C	0.0316308	-0.0211331	0.0199144	0.0244594	-2.83013e-06	-0.085375	0.00851503
YER055C	0.0100278	0.038732	0.0176888	0.00502534	0.00924356	-0.00113613	-0.00108882	-0.00190098
YER056C	0.0431453	-0.0692661
YER056C-A	0.0284897	0.0578177	0.0278326	0.00185185	0.0312268	-0.0165355	0.0159078	-0.00445698
YER057C	0.00635753	0.0452349	0.000974861	0.00255122	0.0126744	-0.00854999	0.00045949	-0.00321524
YER058W
YER059W	-0.02146	0.0437217	-0.0290988	-0.00550953	-0.0167542	-0.00722556	-0.0316456	-0.0103467
YER060W	0.00770133	-0.0097113	-0.0122261	-0.000837484	0.0145421	0.0463241	0.00668313	-0.00375882
YER060W-A	-0.010174	0.0203269	-0.00974462	-0.00565162	-0.008631	-0.0138994	-0.0285575	-0.0203218
YER061C	0.0106396	0.0277626	0.0155025	0.0035443	-0.00563309	0.0272158	-0.00813809	0.00980559
YER062C	0.0192537	0.028105	0.0333612	0.0154039	0.0105684	0.00237671	-0.00959162	-0.00881166
YER063W	0.00940458	-0.0145777	-0.0136569	-0.00811359
YER064C	0.0138639	-0.011871	-0.00843202	-0.00287889	0.0242524	0.0355026	0.0323445	0.0204055
YER065C	0.0116839	-0.0283319	-0.00384232	-0.0112687	0.00309321	0.0275721	0.0110863	-0.0023186
YER066C-A	0.0730792	0.113408	0.0059436	0.019628
YER066W	-0.00868225	0.0447661	-0.00668497	-0.0134016	-0.0139429	-0.0158883	-0.0289062	-0.0207967
YER067C-A	0.000835723	0.0220952	0.0102299	-0.00255804	0.00380483	-0.0168071	-0.0226652	-0.027357
YER067W	0.0126336	-0.00964993	-0.0119603	-0.0204552
YER068C-A	0.00117903	-0.00100303	-0.0171689	-0.00414877	-0.0616507	-0.0252493
YER068W	-0.0150857	0.0243689	-0.0287608	-0.0179078	-0.00756763	-0.0218373	-0.0380052	-0.0488188
YER069W	-0.0405226	-0.0403383	-0.0408244	-0.0321051	-0.0310792	-0.00136989	-0.0302386	1.1054e-05
YER070W	0.00972814	-0.00354772	0.000329167	0.00456283	0.0148414	0.0133675	0.0222404	0.0157139
YER071C	0.0123036	-0.0174026	-0.00714651	-0.00861008	0.0126835	0.0120436	0.0157637	0.000680564
YER072W	0.0104978	0.00546783	0.0053867	0.0082649	0.0157432	0.0300025	0.0198554	0.0193076
YER073W	-0.0110216	-0.0103587	0.00494552	0.0482016	0.00130255	0.00474678
YER074W	0.0105995	0.0103618	-0.00127123	0.0150887	0.00212063	0.0586719	0.00468387	0.0255403
YER075C	0.000222899	0.0232858	0.00308025	-0.000734862	0.0010438	-0.00818499	-0.00951823	-0.0048522
YER077C
YER078C	0.010113	-0.0344162	0.00232132	-0.0111093	0.0221101	0.0466392	0.0274784	0.0227288
YER079W	0.0159686	-0.0143088	0.00375329	-0.00392939	0.0139171	0.0414939	0.0154306	0.0138458
YER080W	0.0112906	-0.0333007	-1.46872e-05	-0.00896902	0.0120713	0.0451701	0.0177293	0.0145176
YER081W	0.0111827	0.026443	0.0223623	0.0136645	0.0212242	-0.032095	0.0100342	0.000260551
YER082C	0.00700908	0.0150636	0.0110228	0.0100498	0.00203685	-0.0309093	-0.00832808	-0.00746921
YER083C	0.00345543	0.0344062	0.00553951	-0.0102282	0.0127507	-0.0201745	-0.000628858	-0.0118628
YER084W	0.0694146	0.0374825	0.00996547	0.00594967
YER085C	0.00460192	-0.0163902	-0.00242518	-0.00309545	0.00186986	0.0339633	0.00999922	0.00618212
YER086W	0.00529041
YER087C-A	0.0136623	0.031782	0.0188663	0.0175751	0.0208307	-0.0136115	0.00740023	-0.00283668
YER087W	0.0131366	-0.015464	0.0100282	-0.00318649	0.00645749	0.0436653	0.0137599	-0.0036374
YER088C	-0.0352813	-0.00517961	-0.0430905	0.00694961	0.076656	-0.01989	0.0351222
YER089C	-0.000852076	0.033305	0.00395005	-0.0126491	-0.00225522	-0.0178428	-0.0157353	-0.0187068
YER090W	0.0243778	-0.00930208	0.00171824	-0.00259687
YER091C	0.0203396	0.0386861	0.0195594	-0.000692871	0.0142498	-0.0273323	0.00671619	-0.013994
YER091C-A	0.0166548	0.0335283	0.00787451	0.00144999
YER092W	-0.0172685	-0.0063705	0.138595	0.0152113	0.0560568	0.00176947
YER093C	0.107939	-0.00111932	0.0427243	-0.0190511
YER093C-A	0.00919877	0.0291009	-0.00173422	0.0715821	-0.00763504	0.0221417	-0.0213325
YER094C	0.0126365	0.0193417	0.0152001	0.00913519	0.018337	-0.0323339	0.00030584	-0.0174391
YER095W	-0.0106889	-0.0154702	0.00431847	-0.0484483	-0.00114172	-0.017604
YER096W	0.0141174	0.0185736	-0.00330836	0.0148247	-0.00488993	0.0394581	-0.0020147	0.0199502
YER097W	0.00640865	-0.0475897	-0.0181802	-0.0291846	-0.00180779	0.0286317	0.00296868	-0.00951502
YER098W	0.0135365	0.0142447	0.00618244	0.00749003	0.00872779	0.0261047	0.0177052	0.0160732
YER101C	0.029033	-0.0147273	0.0490379	0.0790908	0.00147205	-0.00810142
YER103W	0.00670025	0.0334482	0.00976584	0.0045531	0.00769326	-0.0137846	0.000943194	-0.0176574
YER104W	0.000584156	0.0116704	0.00910076	-0.0019929	0.000912148	0.0203149
YER106W	0.0256694	0.00679837	0.0150328	0.0140799	0.00927724	0.0255476	0.0181269	0.0173684
YER107C	0.0216276	0.0330368	0.0236049	0.0135158	0.0255673	-0.00491753	0.0109527	0.0114007
YER108C	0.0105582	-0.0235557	0.00667461	-0.00386481	-0.00289613	0.00408731	0.0138508
YER109C	-0.00474106	0.0219322	-0.00940432	-0.00382328
YER110C	0.00308782	0.0147066	-0.00181231	0.0123778	-0.0170559	0.0650327	0.0418341
YER111C	0.0252703	0.0517887	0.0397443	0.019398	0.0256158	0.0132079	0.00456913	0.0218675
YER112W	0.0128075	0.0180521	0.0178885	0.00782135	0.0283081	0.011988	0.00991812	0.0118678
YER113C	0.00137847	-0.0237249	-0.0119359	-0.00358871	0.0630202	0.0178954
YER114C	0.00863835	-0.0277443	-0.00461114	-0.014562	-0.00152	0.0325193	0.00203125	-0.0128151
YER115C	0.0222842	-0.00395725	0.00221115	-0.00335707	0.0158882	0.0437094	0.025391	0.00605772
YER116C
YER117W	0.0119131	0.0562095	0.0117772	0.0105337	0.0208149	0.00157384	-0.00587417	0.00482033
YER118C	-0.0159033	-0.0388126	-0.00471199	-0.0111782	0.0283406	-0.0110126	-0.02595
YER119C	0.097748	0.01558	0.0319425	0.00216175
YER119C-A	0.0192829	-0.00725712	-0.011898	-0.00937366	0.00885938	0.0438163	0.0105329	0.00631294
YER120W	0.0138435	-0.0105558	-0.0136481	-0.00880643	-0.000810124	0.0392452	0.00175976	-0.0202175
YER121W	0.00159131	-0.0166298	-0.019268	-0.00850707
YER122C	-0.0169868	0.0237407	-0.0182864	-0.0159053
YER123W	0.000674247	0.011643	-0.00332481	-0.0152991	-0.00790212	-0.0122033	-0.016315	-0.0128422
YER124C	-0.00146067	-0.00207395	-0.0238908	-0.00540054	0.000144315	0.00944926	0.0102863	-0.00909737
YER125W	0.0424644	0.0764562	0.0492503	0.0498767	0.0346166	0.0327231	0.0168336	0.0340849
YER126C	-0.00261477	-0.0307076	0.00399305	-0.0763428	0.0153827	0.00928622	0.00626233
YER127W	0.00247683	-0.0576487	-0.0859264	-0.0558222	-0.0368799
YER128W	0.00545221	0.0358475	0.0152265	0.02424	0.0731333	0.0153745
YER129W	0.00639241	0.02554	-0.00399779	0.0099052	0.0180089	-0.00142932
YER130C	0.0126027	-0.00471066	0.00382462	0.00446007	0.00753683	0.0307841	-0.000204623	0.00404303
YER131W	0.013097	-0.0172864	0.00927359	0.00331112	0.0220507	0.0403394
YER132C	0.00746879	0.0129655	0.00970853	-0.00288446	0.00967951	-0.0177901	0.00107744	-0.00770314
YER133W	-0.0315787	0.0200686	-0.0343485	-0.0107748	-0.0304052	-0.0494319	-0.0597836	-0.0305199
YER134C	0.000975904	0.018269	0.00081368	-0.0143799	0.00011976	-0.0181984	-0.000689015
YER135C	0.016607	-0.0183748	-0.00783701	-0.0016138	0.0239375	0.00350691
YER136W	0.00450923	0.016219	0.00922936	0.00665748	0.0205413	-0.0210864	-0.00171685	0.000758
YER137C	0.00746277	0.016245	0.00473285	0.016309	0.00905624	-0.0253249	-0.00673781	-0.0184195
YER139C	-0.00396503	0.00333561	0.0171132
YER140W	0.00345879	0.0207634	0.00663945	0.0118517	0.0145427	-0.00283976	0.00586821	0.00513122
YER141W	0.00926047	0.0162523	-0.000755224	0.00674923	0.00797469	-0.0181131	-0.00176063	-0.0120474
YER142C	0.00415073	-0.0126937	-0.0101768	0.00926007	0.00329837	0.0537622	0.00727143	0.0286064
YER143W	0.0264317	0.0562612	0.0320785	0.0491389	0.0176741	-0.00728496	0.00102608	-0.000926252
YER144C	0.0111028	-0.00378214	-0.000744746	-0.016084	0.0116159	0.0254571	-0.000693279	-0.00260515
YER145C	-0.0457717	-0.0527797	-0.0303468	0.0291933	-0.0583156	-0.0360481
YER146W	0.000968376	-0.0231231	-0.0120517	0.0262269	-0.00846247	0.00766447
YER147C	0.0350942	0.0883057	0.046279	0.0364295
YER148W	0.030154	-0.00241102	0.0162955	0.00254276	0.0265362	0.0419409	0.0317162	0.013169
YER149C	-0.00110707	0.0130648	-0.00335419	-0.0107732	0.00612148	-0.0242845	3.69911e-05	-0.00808325
YER150W	0.0175785	0.0349321	0.0195368	0.000944377	0.0198343	-0.020076	0.00297643	-0.00855588
YER151C	0.00385355	0.0582386	0.00264602	0.0305614	0.00548435	0.0151362	-0.00774139	0.0112837
YER152C	0.0182849	0.0405717	0.0178136	0.00977963
YER153C	0.0102026	-0.0167532	-0.00501836	-0.0309914	0.00918971	0.0173689	0.00905739	-0.00251654
YER154W	0.0170812	-0.011399	0.0029611	0.00665343
YER155C	0.00801977	0.0349466	0.0136819	0.0121332	-0.014976	0.0761791	-0.0203212
YER156C	-0.00428777	0.0159392	0.00123283	-0.00821079	-0.00214843	-0.0298599	-0.00105094	-0.0040041
YER157W	0.0209824	-0.00142331	0.062807
YER158C	-0.0200868	0.00330584	-0.0217934	-0.0394158	-0.0358432	0.0456531	-0.0514773
YER159C	-0.00947896	-0.00374371	-0.00713814	0.013515	0.00984471	0.065054	0.00763319	0.017765
YER161C	-0.00368424	-0.0303948	-0.00665298	-0.00424852	0.00527055	0.0404313	0.00895649	-0.00400909
YER162C	0.00960483	0.0125321	0.00643113	0.0337588	0.0160377	0.0763548	0.0153049	0.0271293
YER163C	-0.0140078	0.043107	-0.0106536	-0.00921857	0.100348	0.0724087
YER164W	0.022455	0.0200016	0.00943939	0.0448778	0.00992793	0.053424	0.00542224	0.00359633
YER165W	0.00825323	-0.00772444	0.00883764	0.00513128	-0.00742333	0.0412449	0.00167486	-0.00516071
YER166W	0.0116937	0.0249243	0.00388224	-0.0544084	-0.0572995	0.0318511
YER167W	0.0143104	-0.0119984	0.00464999	-0.000855224	-0.00245275	0.0366325	0.000601049	-0.00560378
YER168C	0.00231335	-0.0224071	-0.00264231	-0.00886989	0.00586493	0.0330145	0.00628992	-0.0139829
YER169W	0.000853571	0.0309784	-0.00736558	-0.0364834	-0.00868341	-0.0108966	-0.0100556	0.00142161
YER170W	-0.00772601	-0.00306841	-0.0137186	-0.00563706	0.00563443	0.0315014	0.0122169	-0.00935657
YER171W	0.0175419	0.0397744	0.0237136	0.0155663	0.00883393	0.00776245	0.00506176	0.0147713
YER172C	-0.0274185	-0.00346175	-0.0715637	-0.0238466	-0.0481486	0.000127987	-0.0456862	-0.0405934
YER173W	0.0146383	-0.0220849	-0.0174603	-0.0261134	0.0511231	0.0555718	0.0131811	0.0402628
YER174C	-0.00181763	0.0248261	0.000349679	-0.0129158	0.00810103	-0.0223947	-0.020641	-0.00670284
YER175C	-0.00563081	-0.034014	-0.0245963	-0.0365367	0.0075305	0.0246615	0.0108291	-0.0125718
YER176W	0.00484127	0.0452408	-0.00232378	0.00866687	0.0138226	-0.0275744	-0.00587517	-0.0213172
YER177W	-0.0169919	-0.0407151	-0.0437484	-0.0697548	0.0287072
YER178W	0.00864952	0.0141162	-0.00778089	0.0128834	0.0171951	0.0421488	0.0150891	-0.00979645
YER179W	0.0179286	-0.00938687	-0.00883799	-0.00559653	0.00474619	0.0326603	0.00447544	0.00167553
YER180C	-0.0058268	0.0171325	0.00118312	-0.0324739	-0.0197881	-0.0307042	-0.0323373	-0.0349238
YER181C	-0.00186439	-0.0042304	-0.0185301	-0.00313745	0.0161844	0.0203807
YER182W	0.00353142	-0.00995147	-0.0198748	-0.0148969	-0.00402106	0.0184014	0.00545225	-0.00567049
YER183C	0.0142755	-0.00808895	0.000337005	-0.00277209	5.28526e-05	0.0165213	0.00328925	-0.00648597
YER184C	0.00815208	-0.00817137	-0.0084487	-0.00429991	-0.00577885	0.0232868	0.00176819	0.00217088
YER185W	0.0118195	0.00348299	-0.00873011	0.00416032	0.0123976	0.0343259	0.0149483	0.000727643
YER186C	0.101832	0.0163267
YER187W	0.0127629	0.000583944	0.00335854	0.00937201	0.00697462	0.0219241	0.0154417	0.00342007
YER188W	-0.0220847	0.0558174	-0.0285674	0.00746818	-0.0210415	0.0343959	-0.0455861	0.0289113
YFL001W	0.0107921	0.00203872	0.0951622	0.0256829	0.0865464	0.0573915
YFL002C	0.0758332	-0.024847
YFL003C	0.010547	-0.0174598	-0.00459619	-0.000495264
YFL004W	0.0118352	-0.000858963	-0.00268966	-0.001449	-0.00416472	0.0529527	0.00288278	-0.0064985
YFL005W	0.0656764	0.020375	0.0788308	0.0463099
YFL006W	0.00972218	-0.0189024	-0.00740742	-0.0214991
YFL007W	0.00204893	-0.0400249	-0.0105735	-0.0281944
YFL008W
YFL009W	0.00417247	-0.0126252	-0.00820556	-0.0152696
YFL010C	0.00044177
YFL010W-A	-0.0081794
YFL011W	0.00610422	-0.0390943	0.00491278	-0.018385
YFL012W	0.0130939
YFL013C	0.0126735	-0.0273461	0.00423061	-0.0133746
YFL013W-A	0.0139421	-0.0913871	0.0249151	-0.0627237	0.0165199
YFL014W	0.00164555	0.0554232	0.00679356	-0.00621925	-0.00428323	-0.0293275	-0.0063881	-0.0349963
YFL015C	0.0174829	0.0125545	0.00824317	-0.00401351	0.00628992	-0.0401806	-0.00744094	-0.0279501
YFL016C	0.0121982	0.0307189	0.00125553	0.049754	-0.0273094	0.0454965	-0.0356299
YFL017C	-0.00746082	-0.0236989	-0.0226661	-0.0366116	0.0120344	0.00554839
YFL018C	0.0193177	-0.00964633	0.00443952	-0.0108754	0.0282866	0.0588647	0.0288576
YFL018W-A	0.0104467	0.0937701	-0.0275226	0.0134958	0.0361276	-0.00903274	-0.000571109
YFL019C	0.00100272	-0.0259709	-0.00415575	-0.016291	0.0122375	0.0198247	-0.00209767
YFL020C	0.00882156	0.00474511	0.00361159	-0.0164228
YFL021W	-0.00404083	0.00282743	0.000600976	-0.0121206	-0.0111465	-0.0253843	-0.0082552	-0.0129408
YFL022C	-0.00267332	0.102805	-0.0189386
YFL023W	0.0268654	0.0338978	0.0233124	0.00303758
YFL024C	0.00197003	-0.0165602	-0.00738263	-0.011634	0.0088489	0.0423345	0.00921726	0.00780371
YFL025C	-0.00215173	0.0181691	-0.00684549	-0.0118711
YFL026W	0.0258587	0.054615	0.0324163	0.0226254	0.0040026	-0.0293582	-0.00718128	-0.0132211	0.0101556	0.0318469	0.0110655	-0.0235481	-0.00460818	-0.00788606
YFL027C	0.0137935	0.0128895	0.00470975	0.0168938	0.0313944	0.0640253	0.0250661	0.0115353
YFL028C	-0.019093	-0.0188378
YFL029C	-0.0117882
YFL030W	0.0501882	-0.0207372	-0.0174701	0.00659774
YFL031W	0.0156305	0.0501537	0.018505	0.0116081	0.0135307	-0.0098188	0.000764677	0.00622806
YFL032W	0.0025791	0.0369796	-0.0200738	-0.0176381	0.00439529	-0.0131361	-4.90655e-05	0.000551508
YFL033C	-0.00707004	0.0243713	-0.0139894	-0.0142881	0.0708785	0.0568346
YFL034C-A	0.0251147	0.0453082	-0.031898	0.0254801	0.0157924	0.0189807	-0.0145388
YFL034W	-0.00106536	0.0337766	0.00977476	0.0109349	-0.00296931	-0.00811777
YFL035C	-0.00231588	-0.0240452	-0.0115689	0.0017739	0.0138228	0.0372997	0.0131921	0.00703612
YFL035C-A	0.0153025	-0.0129508	0.0034716	-0.0499598	-0.00775913	-0.0303739
YFL035C-B	0.00328109	-0.0355317	-0.00438087	-0.0257603	0.00762886	0.0382071	0.000417175	-0.0182841
YFL036W	-0.00132214	-0.0222229	0.0452679
YFL037W	-0.0215753	0.0100368	0.0249702	-0.00275177	-0.0752178	0.00743931
YFL038C	-0.0249711	-0.0495979	-0.0438703	-0.0267636	-0.0171974	0.018288	-0.0265612	0.010639
YFL039C
YFL040W	0.0371101	0.0883829	-0.00634315	-0.00961881	-0.0251532	0.0148434	-0.0341901
YFL041W	0.00606306	-0.0211446	-0.0103435	-0.0155836	0.00289775	-0.0413154
YFL042C
YFL043C	0.0082708	-0.00979978	-0.012875	-0.00271698	0.00626951	0.0277144	0.0103316	0.0133551
YFL044C	0.03118	0.0492843	0.0351143	0.0135717
YFL045C	0.0085643	-0.00369307	-0.0160678	-0.00323323	0.00526783	0.0485268	0.0121914	0.0128596
YFL046W	-0.00189688	0.0421593	-0.0444665
YFL047W	0.0182303	0.0038389	0.00426757	0.017704	0.038893	0.0599073	0.0220058	0.0243023
YFL048C	0.00528353	0.0387584	0.00484207	-0.00654321
YFL049W	-0.0178882	0.00988712	-0.0159125	-0.0273132	-0.0116665	-0.0532383	-0.021459	-0.0335033
YFL050C	0.0199681	0.0446083	0.0204533	0.0179239	0.0169591	-0.00741269	-0.00477277	-0.00187276
YFL051C	0.00651488	-0.0478781	-0.0012703	-0.0067589	0.00660938	0.0265482
YFL052W	0.0147422	-0.0238361	0.00710994	-0.00666313	0.00452657	0.0249935	0.00223889	-0.00190623
YFL053W	0.00828993	-0.0289363	-0.00782915	-0.0151633	0.00732594	0.0340239	0.00893652	0.00879613
YFL054C	0.00860041	0.0276176	0.00824273	-0.000121634	0.01139	-0.0276019	-0.0130769	-0.0069475
YFL055W	0.00193795	0.0306555	-0.00880549	0.0172286	-0.0077405	-0.0138443	-0.0141764	-0.0024258
YFL056C	0.0180933	-0.0229139	0.00121957	-0.00703705	0.0242551	0.0371512	0.0180816	-0.00575291
YFL060C	-0.00480319	-0.0618841	-0.019466	-0.0437061
YFL063W	0.00654655	-0.0432974	-0.00380032	-0.028678
YFR001W	0.00846976	-0.0343035	-0.00849461	-0.00960626	0.00584968	0.0339434	0.00466231	-0.00509016
YFR002W	0.0137156	-0.0124042	0.0125778	-0.0161118	0.0219374	0.0327173	0.00997659	0.00446371
YFR003C	0.0107176	-0.0184378	0.00204135	-0.0131798	0.00631272	0.0526013
YFR004W	0.00168348	-0.00847461	-0.00958733	-0.000766097	0.0485995	0.0134127
YFR005C	0.00169968	0.0340624	-0.000352955	-0.0162935
YFR006W	0.00269101	-0.0067805	-0.00145084	-0.0213385	0.00122911	0.0347427	-0.00097437	-0.0076717
YFR007W	0.00959555	-0.0160789	-0.0105424	-0.0152275	-0.00241961	0.0167233	0.0114365	-0.00492823
YFR008W	-0.012916	0.0515198	0.000879229	0.0218106	0.0035663	-0.0264708
YFR009W	0.00544269	-0.0431624	0.00272524	-0.0200573	0.0166956	0.0438852	0.0121451	-0.015315
YFR010W	0.00866634	0.104775	-0.0438215
YFR011C	-0.00194431	0.0251761	0.000869982	-0.00898674	0.00489748	-0.0304833	0.00729008	-0.0132733	-0.00188608	0.0126243	-0.00501962	-0.0436433	0.00781116	-0.0354499	-0.00102954	-0.021443
YFR012W	-0.000872683	-0.0327611	-0.00957017	-0.0206109	0.00248765	0.0144307	0.00484628	-0.0182341
YFR013W	0.00288422	0.0241483	0.00574412	0.00469424	-0.000697695	0.0403311	0.00593894	-0.00337572	0.10162	-0.00406616	0.0182974	-0.0270382
YFR014C	0.0125543	-0.0490265	0.0309103	-0.0135198	0.0117625	-0.0280066	-0.0106671	-0.0183766
YFR015C	0.00703862	0.075235	-0.0223296	0.0208059	0.0170085	-0.00460614	-0.00248088
YFR016C	0.0364849	0.0398608	0.0174531	0.00104169	0.0745243	0.0406917
YFR017C	0.0200288	-0.0158526	0.00443734	-0.00135835	0.00650565	0.0455153	-0.00372787	0.0327084
YFR018C	0.00903093	-0.0383932	0.00180065	-0.0156848
YFR019W	0.0106285	0.0224022	0.00393682	0.00519128
YFR020W	0.00507071	0.0184373	0.0663101	0.105223	-0.0396935	-0.03638
YFR021W	-0.000114907	0.0232875	-0.00571235	0.0209659
YFR022W	0.00792379	-0.027661	-0.0145129	-0.0210325	0.0256036	0.0334488	0.0231133	0.014037
YFR023W	0.0104988	0.0301856	0.00940012	-0.0047958	0.00655822	-0.0271891	-0.0046496	-0.0126185
YFR024C	0.0145731	0.0206084	-0.000862449	0.0218424	0.0128517	0.0446351	0.0178536	0.0129852
YFR024C-A	0.0210404	-0.00194475	0.00901094	0.000588939
YFR025C	0.0181601	-0.0146468	0.00195799	-0.106407	0.0137893	0.0639253
YFR026C	-0.0124005	0.013502	-0.0114465	-0.0258005	-0.0129132	-0.0403415	-0.0275119	-0.0299346
YFR027W	0.0107872	-0.017008	0.0011776	-0.0145437	-0.0145792	0.0186354	-0.00979829	-0.0138265
YFR028C	0.0181588	0.0873211	-0.0205427
YFR029W
YFR030W	0.009033	0.0506311	-0.0344894
YFR031C	0.010317	-0.0292413	-0.014417	-0.0097317	-0.00718441	0.0385203	-0.00294958	-0.00711017
YFR031C-A	0.0198619	-0.00897686	0.0089866	-0.00314899	0.012503	0.0453915	0.0121545	0.0110906
YFR032C	0.016694	-0.00870262	0.00588788	-0.00280938	0.00568431	0.0413899	0.0102692	0.00423847
YFR032C-A	0.0159782	-0.00416535	0.00593371	0.00171298
YFR033C	0.0953123	-0.0175363	0.0379641	0.0241121	0.0194936	0.00671528
YFR034C	0.00938713	0.0174759	0.00659843	0.00408691	0.0172911	-0.00679938	-0.00146239	-0.00316456
YFR035C	-0.00187323	0.00552491	-0.00177455	-0.0111011	0.0212642	-0.0148391	-0.0280224
YFR036W	0.0145006	-0.000544933	6.94708e-05	-0.00103228	0.0022039	0.0307924	0.00197936	-0.013353
YFR037C	0.00933667	0.0105224	-0.0115948	0.00337528	0.00434735	0.0434674	0.00948949	0.0141769
YFR038W
YFR039C	0.0121058	0.000227161	0.00810685	0.0140428
YFR040W	-0.0129983	-0.0203303	-0.0245283	-0.0140041
YFR041C	0.00390481	0.0226456	0.010391	0.0031464
YFR042W	-0.000349726	0.0283148	-0.00660168	-0.0119175	0.0141805	-0.00523274	-0.0119674	-0.0157623
YFR043C	-0.0116393	0.0128766	-0.00608279	-0.017146
YFR044C	0.0272151	0.0521084	0.0206849	0.0111881	0.0217382	-0.0051223	0.00418471	-0.00517676
YFR045W	0.0102474	0.0127847	0.00135918	0.00243948	0.0206084	0.0562774	0.0153267	0.0123951
YFR046C	0.00669191	0.0405955	0.00470872	-0.00209898	0.0121437	-0.00730894	0.000116347	1.65327e-05
YFR047C	-0.00697264	0.032945	0.00641049	0.00212338	0.00990172	-0.0327428	-0.00518439	-0.0207654
YFR048W	0.00083856	0.0247166	-0.00081792	-0.00223725
YFR049W	0.0093252	0.037348	0.00373387	-0.00358809	-0.0123413
YFR050C	-0.000930092	-0.000159373	-0.0142191	0.00676995	-0.0130338	0.0535488	-0.0076575	0.0297721
YFR051C	-0.0522405	-0.0511457	-0.0785572	-0.0794275	-0.0359604
YFR052W	-0.000249437	-0.00852823	-0.00793929	-0.00705116
YFR053C	0.00725919	-0.0225335	-1.03634e-05	-0.0168145	0.00597016	0.0282483	0.004998	-0.00960414
YFR054C	0.0318189	0.0817339	0.0253477	0.0312047	0.0215265	0.0143536	0.00734806	0.00941968
YFR055W	0.0660861	0.000611855	-0.0508849	-0.0174322
YFR056C	0.01094	-0.0120793	-0.00808645	-0.00853562	0.00963725	0.0281243	-0.00189797	-0.018264
YFR057W	-0.0144753	-2.35524e-05
YGL001C	0.0134306	0.0478906	0.0125153	0.00119402	0.00845817	-0.0072148	-0.0018972	0.00248081
YGL002W	-0.00297799	0.0367943	-0.0208831
YGL003C	0.0173086	0.0493045	0.0225259	0.0121427
YGL004C	0.0070039	-0.00682411	-0.00964042	-0.00606217
YGL005C	-0.00168125	-0.0394196	-0.0256879	-0.0364388
YGL006W
YGL007W	0.0104884	-0.00849604	-0.00261236	-0.00443507	0.0474261	0.0501109	0.0472978
YGL008C	0.0243272	0.0677437	0.018194	0.0138777	0.0183614	0.0142536	0.013376	0.00975054
YGL009C	0.00664785	-0.0151746	-0.0124553	-0.0169947	0.00582263	0.0307153
YGL010W	-0.000114654	-0.0171991	-0.0126108	-0.0157746
YGL011C	-0.033982	-0.00710436	-0.0412122	-0.00878539	-0.0330911	0.0226087	-0.023644	-0.00655274
YGL012W	-0.0399165	-0.0381485	-0.0599227	-0.0404194
YGL013C	-0.0264548	0.0216993	0.0876786	0.0215231
YGL014W	0.00462066	-0.00562384	-0.0115735	-0.00919494	0.000437532	0.018244	-0.0011588	-0.00146277
YGL015C
YGL016W	-0.00356164	0.0216141	0.00209361	-0.00648239	-0.0205871
YGL017W	-0.0181166	0.0181814	-0.0195148	0.00445154	-0.00231073	-0.00160346	-0.0237643	-0.0118589
YGL018C	0.0764204	0.0507636
YGL019W	-0.0361094	0.00474537	-0.0354855	-0.0386294	-0.00616818	0.00657098
YGL020C	0.00926114	0.0510356	-0.0302129
YGL021W	0.000510928	0.0298741	-0.00257994	-0.0164432	0.00672753	-0.00581358	-0.00827216	0.00183157
YGL022W	-0.00944664	0.0204777	-0.00476321	-0.0222045	0.00895162	-0.00906456	-0.0119327	-0.0146199
YGL023C
YGL024W	-0.00825988	0.0546826	-0.0795113	-0.0257165	-0.0143347	0.00432464	-0.0435441
YGL025C	-0.00446316	0.0462203	-0.07996	0.00315238	-0.019995	-0.0320387	-0.0413554
YGL026C	0.00801254	-0.0258005	-0.0115729	-0.0189307
YGL027C	0.0175063	-0.0206914
YGL028C	-0.0117014	0.0247134	-0.00305467	0.00275254
YGL029W	0.0232935	0.00122213	-0.00399377	-0.00501788	0.00555299	0.0453161	0.004558	0.0138445
YGL030W	0.0398981	0.0238658	0.0368597	0.0199648
YGL031C	-0.014216	0.0282457	-0.0139816	-0.0081611	-0.000523255	-0.0245013	-0.00356552	-0.0147135
YGL032C	0.00473894	0.0127796
YGL033W	-0.0113975	0.00658971	-0.00967597	-0.0129386
YGL034C	0.0101857	0.0100272	-0.00523809	-0.0115969
YGL035C
YGL036W	0.00420854	-0.0230861	-0.0106958	-0.0034388
YGL037C	0.0116571	0.00414306	-0.0103908	0.00600969	0.0128261	0.051098	0.0121154	0.00156961
YGL038C	0.012547	-0.011434	-0.00809325	-0.0106927	-0.00122816	0.0231704	0.000184224	-0.043933
YGL039W	-0.000255353	0.0240549	0.00739583	-0.00490345	0.0110335	-0.0195158	-0.00713037	-0.00885689
YGL040C	0.0107232	0.0172783	0.00804317	-0.00521658
YGL041C	0.00919462	0.0324466	0.00520215	-0.00111335
YGL042C	0.0108977	0.0771335	-0.0323566	-0.0387666	0.0388913	0.0511255	-0.00363172
YGL043W	-0.00427668	0.000992457	0.000308323	-0.01238	-0.00192284	-0.0125851	-0.0144007	-0.0184322
YGL044C
YGL045W	0.0166433	-0.00754858	-0.00151286	0.0132181	0.00801427	0.0227299	0.0188748	0.00385751
YGL046W	0.00819127	0.0226324	0.0117791	-0.00139773	0.0144881	-0.010471	0.00330074	-0.00760323
YGL047W	0.0113828	0.0273975	0.0159106	0.00848834
YGL048C	0.00360409	0.030092	0.0070079	0.00741326	0.00822896	0.0144273	-0.0106177	0.0174199
YGL049C	-0.00427106	0.0544321	-0.0348837
YGL050W	-0.0153389	-0.0353003	-0.0201646	-0.0220408	0.0160877	0.0686697
YGL051W	0.00421476	0.0105325	0.00401841	-0.00694565	-0.0094891	-0.032532	-0.0226565	-0.0275758
YGL053W	-0.00989884	-0.00657385	-0.0270168	0.00683021	-0.00995428	0.031985	-0.00788072	0.00530528
YGL054C	-0.0118858	0.0286879	-0.00920125	0.00725405
YGL055W	0.0173832	-0.0196715	0.00114518	-0.0112026	0.0265357	0.0335479	0.0306311	0.0193177
YGL056C	-0.00428055	-0.0476101	-0.019861	-0.0324833	-0.0080324	0.0108621	-0.0149326	-0.0111268
YGL057C	0.00641766	0.0239377	0.00630284	0.00310296	0.0038675	-0.0292123	-0.014052	-0.0214316
YGL058W	-0.0207752	-0.0421425	-0.0399997	-0.0234681
YGL059W	0.0195487	0.000761125	0.00192612	0.0133411	0.00884026	0.0169131	0.0109719	0.00589348
YGL060W	-0.00293518	0.0143267	-0.00279743	-0.0242096	0.0786172	0.0583997
YGL061C	0.0116024	-0.013019	-0.00561353	0.00190382	-0.00496361	0.0298177	-0.000578884	0.00582433
YGL062W	-0.00757564	0.0216738	-0.00418652	-0.022933	0.00113561	-0.0333456	-0.0152729	-0.0220003
YGL063W	0.0280277	0.0561669	-0.0639333	-0.0614728	-0.0357511	-0.0554815
YGL064C	0.00845117	-0.0344773	0.000719552	-0.019396	0.00595648	0.0128431	4.0417e-05	-0.0199705
YGL065C	0.013951	0.035132	0.0160002	0.00837512	0.00880634	-0.00984492	-0.00523362	0.000418229
YGL066W	-0.0824484	-0.021955	-0.0746398	-0.00585032
YGL067W	-0.00742903	-0.0533621	-0.0202905	-0.0354528	-0.00393733	0.0125781	-0.000275127	-0.0270975
YGL068W	-0.00438923	0.0101739	-0.00541588	-0.0169151
YGL069C	0.00124854	-0.039888	-0.0188905	-0.0310044	0.000972281	0.0171474	0.00635198	-0.00857953
YGL070C	-0.0547832	0.00691871	-0.0222011	-0.0117897	-0.0375695	0.0201751	-0.058254
YGL071W	-0.039721	-0.02487	-0.0369087
YGL072C	0.0151741	-0.0166797	-0.00443778	0.00158075	0.00592249	0.034818	0.00860379	0.00640623
YGL073W	-0.000987902
YGL074C	0.0153381	-0.0246521	0.000874123	-0.00719718	0.00663788	0.0195079	0.00709926	0.00235871
YGL075C	0.00091032	0.0192427	0.00434961	-0.0111247	0.00871253	-0.0403582	-0.0115943	-0.0217435
YGL076C	0.00393612	0.0192895	0.00831616	0.00136924	0.00798747	-0.0359591	-0.00406381	-0.0107412
YGL077C	0.0119779	0.0199921	0.0152756	-0.0041623	-0.0198384
YGL078C	0.00614961	-0.0271795	-0.00981933	-0.0128551	0.0129701	0.0291931	0.0133126	0.0140434
YGL079W	0.00166779	0.0169588	0.00415446	0.00598781	0.0038462	-0.0323262	-0.00800266	-0.00251927
YGL080W	0.0107845	0.0185252	0.00835012	0.0086318
YGL081W
YGL082W
YGL083W	-0.00264526	0.012643	0.00270269	-0.00344022	-0.00541383	-0.018969	-0.0167917	-0.00922191
YGL084C	0.00861592	0.0184792	0.0118558	-0.00135147
YGL085W	-0.000246497	-0.0136465	-0.0132272	-0.0149003	0.000326294	0.0260564	0.000744617	-0.0215582
YGL086W	-0.00147465	-0.00863296	-0.0182518	-0.00554042	-0.00640762	0.0489487	0.0102672	0.00974645
YGL087C	0.0234746	0.0813367
YGL088W	-0.00433464	0.0468103	-0.0365859	0.0193677	0.040372	0.0287548	0.00750526
YGL089C	0.00651897	0.0211413	-0.0391556	0.0169313	0.0450254	0.0592407	0.0105394
YGL090W	0.0209326	-0.000119642	-0.00338895	0.0134429	0.0257703	0.0731859	0.0300255	0.0225365
YGL091C	0.00406185	-0.0205375	-0.0155902	-0.0222893	0.00402337	0.0271934	0.00111451	-0.00851188
YGL092W	0.00511009
YGL093W	-0.0321205	0.0168109	-0.105346
YGL094C	0.00356023	-0.0184409	-0.00860804	-0.0112293
YGL095C	0.00932062	-0.0178868	-0.000110938	-0.00762802	0.0183193	0.0431946	0.023754	0.0104237
YGL096W	-0.00155073	-0.0402117	-0.00217298	-0.0178661	-0.00592048	0.0371811	0.00495327	-0.0130459
YGL097W	0.0106448	-0.0192994	0.00457704	0.000624692
YGL098W	0.0057746	0.0289046	0.00387997	0.00393079	0.00247788	0.0153716
YGL099W
YGL101W
YGL102C	0.00964986	-0.00433623	-0.00183567	0.0117434	0.00649657	0.0404436	0.00318464	-0.0104952
YGL103W	0.0118129	0.023538	0.00516135	0.000328885
YGL104C	0.0282673
YGL105W
YGL107C	0.00141518	-0.013408	-0.00214305	-0.00249037
YGL108C	0.0239379	0.024186	0.00862456	0.0256813	0.0148887	0.0423062	0.013164	0.0122021
YGL109W	-0.0119856	0.0162872	-0.00113293	-0.0281921
YGL110C	-0.000112609	0.0150616	-0.0150907	-0.0844548	-0.0403675
YGL111W	-0.00853488	-0.0189326
YGL112C	0.0104849	0.0525848	0.00321184	0.0118779	0.00425878	0.0187057	-0.00535585	0.0156367
YGL113W	0.00435455	0.0206164	0.0109968	-0.0101385	0.00737017	-0.0148081	0.00715464	-0.00148204
YGL114W	0.00995469	-0.0028688	0.00290676	0.00325817	0.0294094	0.0377526	0.00603315	0.0110706
YGL115W	-0.00281074	0.0214529	0.0113682	0.00342476	0.0144815	0.000993296	0.0091599	0.00791349
YGL116W	-0.021985	0.0423194	-0.0284904	-0.00603377
YGL117W	0.00715852	-0.011821	-0.00213772	-0.00345289	0.00514721	0.0389535	0.00997693	8.04716e-06
YGL118C	0.0146262	-0.00105359	0.00262683	0.00412063	0.00689236	0.039111	0.00520237	-0.00424726
YGL120C	0.00372291	0.0130365	0.00666463	-0.00982512	-0.00449572	-0.0329162	-0.0166478	-0.0328291
YGL121C	0.010026	0.0244126	0.00563453	-0.00556876	0.0166552	0.00181286	0.00861105	0.0103074
YGL122C	0.0302329	0.00934921	-0.00991574	0.00467073	-0.00122758
YGL123W	0.00417086	0.0468347	0.00751794	0.00255111	-0.015572	-0.00681257
YGL124C	0.0153136	0.0366741	0.00530181	0.0108384	0.00768707	-0.00775099	0.00134416	-0.00109916
YGL125W	0.0124885	0.0375708	0.0233452	0.0160001
YGL126W	0.010564	0.0322713	0.00298472	-0.0139655	0.0176398	-0.00407274	-0.00250126	0.0374659
YGL127C	0.00357653	0.0168522	0.00891628	-0.0107829	0.0105406	-0.0134359	0.00241036	-0.00264827
YGL128C	0.0118597	0.0220406	0.0167465	0.00639172
YGL129C
YGL130W	0.0117717	0.0537948	0.0136872	-0.00172732
YGL131C	0.0153693	0.0365839	0.0183961	0.0153446	0.0170156	-0.00410087	-0.0013637	0.00288148
YGL132W	0.0222491	0.035196	0.0258973	0.00881645	0.00762483	-0.00088345	0.0048793
YGL133W	0.00979822	0.0256714	0.0121966	0.00725527	-0.000536001	0.0374165
YGL135W	0.0479661	0.0692899	0.0553795	0.0486441	0.0172335	0.0107182	0.00036991	0.0214879
YGL136C	0.0224848	0.0308848	0.0319866	0.0133142
YGL137W	0.00347141	-0.0454021	-0.0156783	-0.0484518	-0.000531652	-0.0098138	0.00279016	-0.0320508
YGL138C	0.0129759
YGL139W	-0.00259672	0.0228722	0.00604041	-0.00318794
YGL140C	0.00861626	0.0147961	0.0159727	-0.00345085	0.0122322	-0.00162806
YGL141W	-0.00395887	-0.0115675	-0.0111866	-0.00928758
YGL142C	-0.00388401	0.0622496	-0.00460508	0.0152381
YGL143C	-0.0175791	0.0268329	-0.0179769	-0.0045709
YGL144C	0.0559104	0.010766	0.0331428
YGL145W	0.00403557	0.0041291
YGL146C	0.0124204	0.0142472	-0.00103278	0.00998943	0.01516	0.061	0.0181863	0.023943
YGL147C	0.0152918	-0.00108449	0.00432179	0.00357144	0.0135391	0.0491175	0.0302918	0.00513972
YGL148W	-0.0132695	-0.0499627	-0.0329464	-0.0406836	-0.0133141	0.0274958	-0.0123379	0.0050638
YGL149W	0.01667	0.0221132	0.00198409	0.0214522	0.0766357
YGL150C	0.0224473	-0.0106334	-0.0416051	-0.0628673	0.0265092
YGL151W	0.00478356	0.0106302	-0.00898259	0.0143427	0.0667654	0.0362059
YGL152C	0.00810742	0.00314077	-0.00414811	0.00684945
YGL153W	0.0131446	-0.0040365	0.000663556	-0.000658262	0.0171235	0.0375276	0.026657	0.0166468
YGL154C	0.0162746	0.00772286	-0.0011236	-0.00666095	0.00131615	0.017952	0.00960443	0.00587711
YGL155W	0.0161558	0.00922128	0.000700335	0.0138404	0.00989242	0.0615055	0.0130663	0.00969944
YGL156W	-0.00231169	-0.00701666	-0.00617699	-0.00348679	-0.00178283	0.0372291	0.0153299	0.016721
YGL157W	0.00460007	-0.0166067	-0.00213506	-0.0131639	-0.00634846	0.0558825	0.0190959	0.0256199
YGL158W	-0.00430941	0.0214498	0.000868323	0.00566138
YGL159W	0.0117978	0.00304363	-0.00212735	0.00307108	0.016373	0.0327955	0.0174289	0.0200733
YGL160W	0.00187435	0.00765145	0.00315578	0.000267327
YGL161C	0.00488945	-0.00798834	-0.0105302	-0.0158917	0.0101688	0.0293074	0.0279265	0.0203305
YGL162W	-0.00774444	-0.00603036	0.00454628	0.00849969
YGL163C	0.0104356	-0.00724618	-0.0050801	-0.00291919	0.00704891	0.0278306	0.00608376	-0.00379563
YGL164C	0.0142165	0.0105908	-0.00107664	0.00776832
YGL165C
YGL166W	0.0210979	0.00341556	-0.00294585	0.00396739	-0.00584329	0.0415148	0.0118534	0.0092682
YGL167C	0.00865684	0.00605649	-0.00579882	0.0161944
YGL168W	0.0163023	0.0135709	-0.00110502	0.0110737	0.00613975	0.0830834	0.0153764	0.0146876
YGL169W	0.00860324	-0.0170532	-0.00336743	-0.00415435	0.0178645	0.0302585
[truncated: 3,920 more rows]

## Sheet: Chromium
CHROMIUM
ORF	Log ratios
YAL001C	0.0249681	-0.0411185	0.0118238	0.0501962
YAL002W	0.0080319	-0.0474866	-0.0222225	0.00287072
YAL003W	0.0261992	-0.0316266	-0.0046719	0.016235
YAL004W	-0.0218976	-0.0581943	-0.0436044	-0.0248687
YAL005C	0.00934318
YAL007C	0.0406503	0.0087076	-0.000405536	0.0299106
YAL008W	0.0245363	-0.00734398	5.70623e-06	0.0273317
YAL009W	0.0348461	-0.0111066	-0.00236995	0.0111621
YAL010C	0.0221591	-0.018661	-0.00550174	0.0229371
YAL011W	0.0408623	-0.0163047	0.00663625	0.0385204
YAL012W	-0.0135038	0.0220847	0.0111815	0.0155694	0.026884	-0.000356738	0.0186863	0.0693154
YAL013W	0.0539218	-0.0332183	-0.000527845	0.0337298
YAL014C	0.032891	-0.00586092	-0.00304993	0.00633153
YAL015C	0.0218694	-0.0389796	-0.0156555	-0.00777222
YAL016W	-0.0295374	-0.0142262	-0.00357824	-0.0110755	-0.0209089	0.0294909
YAL017W	0.0208953	-0.0525031	-0.0197745	-0.00738184
YAL018C	0.0210412	-0.0372392	-0.00471795	0.0249228
YAL019W	-0.00382132	-0.0437262	-0.0386157	0.0454572
YAL020C	0.0179957	-0.00659316	0.000163017	0.0273139
YAL021C	0.00444928	-0.0432453	-0.0173481	0.0017941
YAL022C	-0.00496724	-0.0173385	-0.00323413	0.0326884
YAL023C	0.0773279	0.0315802	0.0322845	0.0460346
YAL024C	-0.0292887	-0.00207947	-0.00280055	-0.00159465	0.0115608	-0.023786	-0.00790883	0.0239023
YAL025C	0.0228231	-0.0246132	-0.00573924	0.00748244
YAL026C	0.066109	0.0386134	0.00604928	0.0215573
YAL027W	0.0209716	0.106646	0.00730363
YAL028W	-0.00572559	0.057484
YAL029C	0.00538593	-0.0379847	-0.0164331	0.0201903
YAL030W	0.00891858	-0.00556591	-0.00806523	0.0236361
YAL031C	0.0134799	-0.0123292	-0.0205634	0.0258511
YAL032C	0.0216858	-0.0234217	-0.00716091	-0.0031434
YAL033W	0.019275	0.000448386	-0.00529171	0.0378152
YAL034C	0.0287769	-0.0101138	-0.00471828	0.0414147
YAL034W-A	0.0310539	-0.0244397	0.00444928
YAL035C-A	0.0213139	-0.0268459	-0.00965908	0.0299683
YAL035W	-0.0306287	-0.0329311	-0.0548035	0.0166866
YAL036C	0.0114989	0.019185
YAL037W	0.000228726	-0.0497817	-0.0313355	-0.00433837
YAL038W	-0.000813627	-0.0539248	-0.0167275	0.00328532
YAL039C	0.0148971	-0.0232898	-0.0138277	0.0259209
YAL040C	0.00618768	-0.0444	-0.0205374	0.00831845
YAL041W	0.0169141	-0.0663584
YAL042W	0.0145742	-0.0421993	0.00326899	0.0273624
YAL043C	0.019258	-0.0317289	-0.0129429	0.0101477
YAL043C-A	0.0254186	-0.0481855	-0.00343498	0.00629138
YAL044C	-0.0403349	-0.0292428	0.0378546
YAL045C	0.0334947	-0.03985	0.00220107	0.0120953
YAL046C	0.0113368	-0.0180269	-0.00975255	0.018182
YAL047C	-0.0129933	0.0487797	-0.0342679	0.00249118	-0.0112805	-0.0101199
YAL048C	0.0232658	-0.0239042	-0.00722604	0.024542
YAL049C	0.0166595	-0.0362553	0.00157458
YAL051W	0.0203311	-0.0326653	0.00024647	0.0256589
YAL053W	0.00385083	-0.0386565	-0.0171951	0.00969243
YAL054C	-0.0336158	-0.00306738	-0.00437675	-0.00492354	0.016314	-0.0111243	-0.0223819	0.00973828
YAL055W	0.0314745	0.00289667	0.0141861	0.0553143
YAL056W	0.0243504	-0.0283498	0.00688735	0.0506093
YAL058C-A	0.0201225	0.00386091	-0.00719219	0.0338605	-0.0136519	0.0126507	0.00281911	-0.0065383
YAL058W	0.0247586	-0.0194068	-0.0051514	0.0313903
YAL059W	0.0112775	-0.01672	-0.0144844	0.00725048
YAL060W	0.0254322	-0.00929218	-0.00430423	0.0209615
YAL061W	0.0257782	-0.0235279	-0.00860413	0.0195154
YAL062W	0.0221768	-0.0169106	-0.00622206	0.02078
YAL064C-A	-0.021081	-0.0189314	-0.131991	-0.00930608	-0.0910157	0.0116452
YAL065C	0.0234242	-0.0471149	-0.00372873	0.0178675
YAL066W	0.0122013	-0.016548	0.00442991	0.0328375
YAL067C	0.0549236	0.0102738	-0.00447601	0.0674831
YAL068C	0.0162272	-0.0403316	-0.0197002	0.00933799
YAR002C-A	-0.0275787	-0.0223932	-0.00862714	-0.0224788	0.0115357	-0.00701653	-0.0096765	0.0218263
YAR002W	-0.124732	-0.11181	-0.130686	-0.0730325
YAR003W	0.0222729	-0.0237739	-0.00937732	0.00914812
YAR007C	0.0133353	-0.0478669	-0.0125529	-0.000460308
YAR008W	0.0255277	-0.0116927	0.00122257	0.0241324
YAR014C	0.0287118	-0.0130464	0.0106774	0.0326742
YAR015W	0.0067053	-0.0342462	-0.015574	-0.00171983
YAR018C	0.014201
YAR019C	0.0308018	-0.0209842	-0.00366858	0.0147925
YAR020C	0.0214459	-0.0162051	-0.00513194	0.0257324
YAR023C	0.0232432	-0.0170171	-0.00262024	0.0278237
YAR027W	0.0142276	-0.0130174	-0.0101422	0.0318853
YAR028W	0.0201392	-0.0324682	-0.0093955	0.00932093
YAR029W	0.0205727	-0.0180726	-0.0117008	0.01844
YAR030C	0.0181453	-0.0351649	-0.00716006	0.0179817
YAR031W	0.0158868	-0.0274041	-0.0117314	0.0308501
YAR035W	0.0108856	-0.0347324	-0.0101847	0.0140462
YAR037W	0.013894	-0.0160806	0.00290927	0.0367703
YAR040C	0.0118233	-0.026605	-0.0131059	0.0163625
YAR042W	0.0132726	-0.0125575	-0.0123369	0.0122088
YAR043C	0.00537947	-0.036553	-0.0182451	0.0179139
YAR044W	-0.00126625	-0.0484945	-0.0306984	0.00714997
YAR047C	0.0157365	0.0110286	-0.0120796	0.0663662
YAR050W	0.0079102	-0.024012	0.000689905	0.0463579	-0.017269	0.0270295	-0.000218107	0.0101103
YBL001C	-0.0139828	-0.0515461	0.0726979
YBL002W	-0.00484836
YBL003C
YBL004W	0.00200583	-0.0488884	-0.0148487	0.010486	-0.0119847	-0.00272581	0.00975227	-0.00471854
YBL005W
YBL006C	-0.0140019	-0.0352345	-0.02648	0.0142198
YBL007C	-0.0206107	-0.0117642	0.010631	-0.0145938	-0.0132661	0.0485635
YBL008W	-0.00560835	-0.0355957	-0.0150736	0.00729623
YBL009W	-0.0242874	-0.0077682	0.00998051	0.00133622	0.00752286	-0.0183663	-0.0156445	0.00833851
YBL010C	0.00827047	-0.0248756	-0.00811923	0.0316118	-0.019247	-0.0178103	0.0024624	-0.0156747
YBL011W	-0.085408
YBL012C	0.00567461	-0.123654	-0.0116774	0.0132335	-0.0307547	-0.028893	-0.00531658	-0.0224967
YBL013W	0.0721979	-0.0232543	0.00660334	-0.060578	-0.0415461	-0.00312618
YBL014C	0.00143693	-0.142303	-0.0320877	-0.0597252	-0.0227859	0.0218438
YBL015W	-0.0252939	-0.0245909	-0.00611386	-0.015908	-0.0102935	-0.0903159	-0.0126785	0.00292251
YBL016W	-0.0186457	-0.00561452	-0.00350219	-0.0227256	0.0107087	-0.0398427	-0.0257879	0.0146573
YBL017C	0.0176439	-0.00490206	-0.00279121	0.0553302
YBL018C	0.0017436	-0.0353471	-0.0260057	0.0157416	-0.0330538	-0.00342276	-0.00954905	-0.00819291
YBL019W	0.0135844	-0.0179484	-0.0134882	0.027848	-0.0259496	-0.0117686	-0.010175	-0.0238619
YBL020W	0.0118541	-0.024422	-0.00587045	0.0342298	-0.016745	-0.015523	0.0103205	-0.0160407
YBL021C
YBL022C	0.00984337
YBL023C	0.0083462	0.0343703
YBL024W	0.00713839	-0.167204	-0.191117	-0.0472495	-0.0392383
YBL025W	-0.0127592	-0.00121729	0.0147159	-0.00464058	0.00453104	-0.0673657	-0.0103004	0.0207514
YBL026W	-0.0293154	-0.0580806	-0.0364511	0.0238582
YBL027W	-0.00632234	0.00851168	0.0237915	0.0100748	0.00244482	0.0556175	-0.017091	0.0476924
YBL028C	0.0161072	-0.0155246	-0.00617497	0.0230376
YBL029W	-0.00916682	-0.00865343	0.0217616	-0.00931252	0.00265165	0.0365739
YBL030C	-0.00468379	0.0466966	0.013243	0.0593412	0.00520005
YBL031W	-0.228673	-0.023736	-0.0356198	-0.000160628
YBL032W	0.000868349	0.00745503	0.00181439	0.186785	-0.0230169	-0.0644024	0.000169241
YBL033C	0.0039364	-0.0484636	-0.0185938	0.0099492
YBL034C	-0.0114265	-0.00515327	0.00764897	-0.00546444	0.0231959	-0.0250843	0.00550072	0.0284243
YBL035C	-0.0130352	0.00238105	0.00656819	-0.00625847	0.00927446	-0.0341492	-0.0148974	0.0100846
YBL036C	-0.0180356	-0.00329166	0.0163703	0.000430364	0.0122423	-0.026357	-0.0115729	0.00513657
YBL037W	-0.0254732	0.0346615	-0.00235885	0.0474966	0.00661748	-0.0118564	-0.00590978	0.0584324
YBL038W	0.0116626	-0.034771	-0.00994836	0.0248069	-0.0277393	-0.00660454	-0.00364055	-0.0103099
YBL039C	-0.0206403	-0.00932806	0.00668335	-0.011676	0.00245958	-0.0715594	-0.0104061	0.0249436
YBL040C	0.0180581	-0.00964138	-0.00339544	0.0349942	0.00604703	0.0373858	0.0211695	0.029951
YBL041W	-0.014817	-0.0582267	-0.0322151	0.00946147	-0.0452332	-0.0214203	-0.0171781	-0.017269
YBL042C	0.0109902	-0.040426	-0.0211216	0.00837982	-0.0266807	-0.0122037	0.00127481	-0.0200852
YBL043W	-0.0142812	0.0181613	0.00974489	0.0136227
YBL044W
YBL045C	0.00795373	-0.0425559	-0.00428085	0.0339824	-0.0230525	-0.0187528	0.00267368	-0.0156631
YBL046W
YBL047C	0.0194607	-0.0125893
YBL048W	0.00721904	-0.0280174	-0.00639813	0.0307242
YBL049W	0.00052034	-0.0645835	-0.0152082	0.0255257
YBL050W	-0.0200361	-0.00771157	-0.00739047	-0.0196655	0.00690228	-0.026037	-0.00749697	0.0351959
YBL051C	-0.0204295	-0.0197333	-0.0123702	-0.0304778	-0.00735005	-0.0449856	-0.0269029	-0.00288423
YBL052C
YBL053W	0.0114495	-0.0349557	-0.0171221	0.0160355
YBL054W	-0.0061229	-0.0650407	-0.0204319	-0.00445868	-0.0267872	-0.00264732	-0.00630915	-0.0114855
YBL055C	0.00774905	-0.0337668	-0.0225273	0.00954422
YBL056W	-0.0248438	-0.0189887	-0.00446397	-0.0266794	0.000734271	-0.0553745	-0.0191365	0.005353
YBL057C	0.0128261	-0.0267612	-0.0123317	0.0179726	-0.0130523	-0.00540589	0.00289247	-0.0214681
YBL058W	0.00170682	-0.00797056	-0.0101956	-0.000186645	-0.000832358
YBL059W	-0.035686	-0.0159729	-0.0112897	-0.021566	0.000914377	-0.0575998	-0.0184644	0.00537658
YBL060W	-0.00730508	0.00124563	0.0159868	0.00151718	0.00378159	-0.0592943	-0.0126007	0.0143806
YBL061C	-0.0246565	-0.0263745	-0.00083114	-0.0209913	0.00134248	-0.0442006	-0.0194745	0.0116255
YBL062W	-0.0358515	-0.00899664	-0.0274051	-0.0118795	-0.00625943	-0.0230363	-0.0330137	0.0193052
YBL063W	-0.00390787	-0.0503614	-0.0207051	0.00455201	-0.0172088	-0.0167103	0.00670208	0.0022265
YBL064C	-0.0347798	-0.0321493	-0.0148428	-0.0357554	-0.0103009	-0.0724067	-0.0219431	0.00812141
YBL065W	-0.0078185	-0.0674592	-0.0181326	0.030948	-0.0243276
YBL066C	0.00896906	-0.0414528	-0.0128955	0.011461	-0.00992187	-0.000662639	0.00612409	-0.00110978
YBL067C	-0.081248	0.0709084
YBL068W	0.00842232	-0.0413748	-0.0214813	-0.00202794	-0.0145088	-0.00279464	0.00553402	-0.00927291
YBL069W	-0.00619911
YBL070C	0.0280134	-0.0478396	0.00608878	0.0200902	0.00292286	-0.0276334	0.0191376	-0.0206431
YBL071C	0.0099981	-0.0339611	-0.00880994	0.0216271	-0.0322617	-0.00811058	-0.00709509	-0.0163791
YBL072C	0.0139478	-0.0282798	-0.0129097	0.0176811
YBL073W	0.00206627	-0.0894065	-0.0155231	0.0113917	-0.0237767	-0.0130215	0.00155574	-0.00852569
YBL074C	0.0130887	-0.0584567	-0.0156063	-0.0001628	-0.0244246	-0.0262101	0.000715717	-0.0201522
YBL075C	-0.0706128	-0.0140634	0.039836
YBL076C	0.00420303	-0.0477801	-0.0227121	-0.00595028	-0.0236537	-0.0177779	-0.0137272	-0.0255217
YBL077W	0.0147825	-0.0271163	-0.0163959	0.000166947	0.0113712
YBL078C	0.00172721	-0.0680494	-0.0242408	0.00735509	-0.0209874
YBL079W	-0.0238128	-0.00191467	0.015432	0.0185254	0.0437615	-0.00619497	0.000813211	0.0316977
YBL080C	0.0033558	-0.054318	-0.0162899	-0.0148476
YBL081W	-0.0164291	-0.0448793	-0.021563	0.00579673
YBL082C	0.00470248	-0.0373801	-0.0202021	0.00146589
YBL083C	-0.0182219	0.0247376	0.00560631	0.0291657	0.0243629	0.00790171	-0.00511888	0.0540673
YBL084C	-0.0455492	-0.0364237	-0.0307291	-0.0601245	-0.0198454	-0.0414018	-0.0289789	0.00439099
YBL085W	0.0109413	-0.0227723	-0.014003	0.00273
YBL086C	-0.0231725	-0.0156446	0.0262052
YBL087C
YBL088C	0.00374325	-0.050981	-0.015944	0.01098
YBL089W	-0.0325535	-0.0239163	-0.00624021	-0.00580526	0.00721975	-0.0273015	-0.0128964	0.00564281
YBL090W	0.0133257	-0.000926141	-0.00747671	0.0232639
YBL091C	-0.0810945
YBL091C-A	-0.0327189	-0.0358833	0.00394864	-0.0356124	-0.0122537	-0.0624146	-0.0337381	-0.000539001
YBL092W	0.0274173	0.0296791	0.00998699	0.0592889	0.0105226	0.0474347	0.0386971	0.0416622
YBL093C	0.0365204	-0.0447279	0.0152086	0.0298564
YBL094C	0.0129803	-0.0128752	-0.0168612	0.0177189	-0.0223316	-0.00381076	0.00802144	-0.0145778
YBL095W	-0.00577756	-0.0535108	-0.0221308	0.0115631	-0.028754	-0.0116705	-0.0060512	-0.0147776
YBL096C	-0.00314745	-0.00246655	0.0113878	-0.0244738	-0.0217061	0.021993
YBL097W	-0.0227481	-4.84343e-05	-0.0062277	-0.0010181	0.00474452	-0.0308195	-0.0151876	0.00572662
YBL098W	-0.00684673	0.0052307	0.0245921	-0.0109997	0.00907887	-0.0288964	-0.0154112	0.00656165
YBL099W	0.00735504	-0.0190753
YBL100C	0.0188075	-0.0234958	0.00595882	0.0577435	-0.0324604	-0.00236226
YBL101C	0.0291261	-0.0413564	0.00590622	0.0187169
YBL102W	0.00978702	0.0103394	-0.015828	0.0560377	-0.0318773	0.0640341
YBL103C	0.0462408	-0.0125893	-0.00141915	0.0246546	-0.0178262	0.00187262	0.0087591	0.00420113
YBL104C	-0.0213457	-0.00861293	0.00557244	0.00465014	0.00493501	-0.0368325	-0.0104115	0.0139597
YBL105C	0.208731	0.0326426	0.0094319	0.0308841
YBL106C	-0.0155267	0.0203536	0.00833337	2.15885e-05	0.00163362	-0.017146	-0.0051688	0.0362425
YBL107C	-0.0240748	-0.00784806	-0.00528393	-0.0084204	0.00079447	-0.0160741	-0.0176207	-0.00442801
YBR001C	-0.0178333	-0.00779612	0.00450128	0.00192991	0.0134663	-0.0282154	-0.0161811	0.0145411
YBR002C	0.0125044	-0.0267567	-0.0136279	0.0174412	-0.0269699	-0.0197989	-0.00793981	-0.0107313
YBR003W	-0.0438363	-0.0132759	-0.0302038	0.00137158	0.00128182	-0.06327	-0.0188479	0.00260706
YBR004C	-0.0234725	-0.00673511	0.0032908	-0.000912323
YBR005W	0.143489	0.0116118	0.0147113	0.0148907
YBR006W	-0.0127559	-0.154625	-0.0114124	-0.0298145	-0.0257117
YBR007C	-0.0135493	0.00613933	0.0132767	0.0137457	0.0169337	-0.0197661	-0.0021357	0.0406899
YBR008C	0.0177459	0.00322064	-0.00185869	0.0365647	-0.0173127	0.0190203	0.00482202	0.0314328
YBR009C
YBR010W
YBR011C	-0.0164568	-0.00206005	0.0252196	-0.012526	0.0124539	-0.0378133	-0.00837404	0.0096736
YBR012C	-0.0205061	0.0122171	0.0104165	-0.00867637	0.0235391	-0.027056	-0.00253562	0.0190637
YBR013C	-0.039962	-0.0245954	-0.01262	-0.0251418	0.0147602	-0.0300864	-0.0141997	0.00958275
YBR014C
YBR015C	-0.00411673	-0.0123459	-0.0319617	0.136765	-0.015895	0.0128977	-0.0130098	0.0057815
YBR016W	-0.0287849	-0.0127738	-0.0181631	-0.0244936	0.0308955	-0.0276158
YBR017C	0.00367663	-0.165123	-0.0193517	-0.0227457	-0.000637004
YBR018C	0.0145871	-0.0245637	-0.0119872	0.0151165	-0.0462339	-0.039563
YBR019C	-0.0217075	-8.49543e-05	-0.00433612	-0.00113766	0.0127534	-0.0256816	-0.0055228	0.0113919
YBR020W	-0.0278906	0.00709905	-0.0140225	-0.0250197	0.0083874	-0.0114042	-0.0105531	0.0211088	-0.0370012	0.0163018	-0.00502587	0.0351582
YBR021W	-0.0372049	-0.0197722	-0.0279609	-0.0210731	0.0101372	-0.0389936	-0.0236987	0.019982
YBR022W	0.0111672	-0.03273	-0.0151252	0.00887318
YBR023C
YBR024W	-0.0226285	0.0157096	-0.0105513	0.00122009	0.0175621	-0.0340731	-0.00650195	0.0116481
YBR025C	-0.0318209	-0.0171005	-0.00407721	-0.0177545	0.00233061	-0.0429085	-0.0135957	0.0243122
YBR026C	-0.0250134	-0.0106852	-0.0142335	-0.025258	-0.0148149
YBR027C	-0.0225267	-0.00422059	-0.00096418	-0.0152491	0.0123167	-0.0302978	-0.00213001	0.0380756
YBR028C	0.00420093	-0.0391572	-0.0158367	0.0137594	-0.0299882	-0.0116264	-0.0118177	-0.0277994
YBR029C	0.0166254	-0.0307058	-0.00738936	0.0259231	-0.0213857	0.00217738	-0.00673506	-0.0143707
YBR030W	0.014416	0.00883931	-0.0418575	-0.0174743	0.0149003
YBR031W	0.0215803	0.00120745	-0.0113729	0.0150153	-0.0205571	-0.0101564	0.0163862	-0.00413158
YBR032W	0.00829356	-0.0347553	-0.00878109	0.0397821
YBR033W	-0.0253876	-0.015893	0.00337426	-0.015839	0.0113234	-0.0496878	-0.0102676	0.0181522
YBR034C	0.0120061	-0.0268139	-0.00294542	0.0296082
YBR035C	-0.0229474	-0.00153764	-0.0152694	-0.0120641
YBR036C	0.00190221	0.0347939	0.0453172	0.0328375	0.0348882	-0.00120062	-0.00110301	0.0614167
YBR037C	0.0345275	-0.0263054	-0.00458487	0.0300056
YBR038W	-0.0155912
YBR039W	-0.0166152	0.0272237	-0.0272396	-0.0268603	-0.00440547	-0.0251581
YBR040W	0.00476148	-0.0339432	-0.0150373	0.00751933	-0.0313719	0.0138552
YBR041W	0.0225047	0.00359771	0.0103172	0.0596857	-0.0632739
YBR042C	0.0211482	0.00803027	0.00102908	0.0456592	-0.0210656	-0.0133735	0.000476333	-0.0134322
YBR043C	0.00820006	-0.0227907	-0.00964975	0.0267447
YBR044C	-0.0329317	-0.0203686	-0.00969397	-0.0141059	0.0178085	-0.037261	-0.0111852	0.0188104
YBR045C	0.00919705	-0.0355238	-0.0178005	0.0145726	-0.0278373	-0.0167403	-0.00126027	-0.00946361
YBR046C	-0.0270024	0.0109066	-0.00727901	-0.0179363	0.0113756	-0.0263794	-0.0167027	0.0164864
YBR047W	-0.0025113	-0.0964031	-0.00121385	-0.00529751	-0.0195423	-0.0159296	-0.00147253	-0.0181829
YBR048W	-0.0155616	0.00707163	0.0031035	-0.00544407	0.0126204	-0.0244195	-0.0205528	0.00982153
YBR049C	0.0619635	0.0101468	0.0356353	0.0571239
YBR050C	0.0196929	-0.0250828	-0.00766497	0.0254742	-0.0262783	-0.000913297	0.00825095	-0.00507323
YBR051W	0.016806	-0.0161514	-0.0112829	0.040945
YBR052C	0.213061	0.168748	0.232542	0.206511
YBR053C	0.00276199	-0.045403	-0.0191165	0.00606415
YBR054W	0.0138831	-0.00403907	-0.00869808	0.0151679	-0.0319615	-0.0213709	-0.0156893	-0.0190377
YBR055C	-0.0276551	-0.025371	-0.0107892	-0.0137648	0.017328	-0.0330417	-0.00230057	0.0142489
YBR056W	-0.01433	0.00564143	0.00286295	-0.00880438	0.0121193	-0.0287576	-0.0167544	0.00141908
YBR057C	0.00617249	0.00374848
YBR058C	-0.00607205	-0.0435326	-0.0293072	-0.00956952	-0.0420969	-0.0254988	-0.0143055	-0.0249312
YBR059C	-0.021459	-0.0266304	-0.00107557	-0.0290602	0.0194696	-0.0740731	-0.0153875	-0.0159343
YBR060C	0.0297691	0.0934857	0.0146401	0.0969329	-0.00579687
YBR061C	-0.00891744
YBR062C	-0.0315816	-0.0192402	-0.0120438	-0.0148739	0.0126006	-0.0242671	-0.00505826	0.015566
YBR063C	0.0115543	-0.0361101	-7.26123e-05	0.0263149	-0.0186849	-0.0156885	-0.000919739	-0.0189145
YBR064W	-0.0411469	-0.0273051	-0.0255519	-0.0356589	-0.00346852	-0.0592096	-0.0200109	-0.000666458
YBR065C	0.00638945	-0.0459879	-0.0135943	0.00193944	-0.0417125	-0.0371481	-0.0219508	-0.0342945
YBR066C	0.0109952	-0.0338141	0.000476706	0.0241517	-0.0185425	-0.028335	0.0087497	-0.0198287
YBR067C	-0.0118804	-0.00262325	0.000320986	-0.00623913	0.016042	-0.000525677	-0.00943984	0.0351826
YBR068C	-0.00574291	0.0160878	0.0118387	0.0141576	0.0172406	-0.00339664	-0.0073209	0.0279575
YBR069C	-0.00915724	0.02438	0.007492	2.90068e-05	0.016988	0.000512538	-0.00696153	0.0226804
YBR070C	-0.000752346	-0.0409588	-0.000359205	0.0315129	0.0584211
YBR071W	-0.0276365	-0.0246689	-0.0131768	-0.0270297	0.011807	-0.0294062	-0.00118479	0.0102714
YBR072W	-0.00503044	0.0382166
YBR073W	-0.0121342	0.00336794	0.00389524	-0.014112	0.0143156	-0.0104862	0.00358664	0.0401152
YBR074W	0.00816036	-0.0356603	-0.0163351	0.00764122	-0.03218	0.000210351	0.00549593	-0.018366
YBR075W	0.00635358	-0.0284577	-0.0053111	0.0448673	0.00828001	-0.0737246	-0.0158437
YBR076W	-0.0142505	0.00175022	0.00258115	-0.00121921	0.0227954	-0.0146478	-0.0112461	0.0406481
YBR077C	0.192057	0.00793824	0.0269114	0.0092472
YBR078W	-0.000179635	0.0186265	0.00692669	0.0629185	-0.0196481	-0.0645694	0.00158724
YBR079C	-0.024278	-0.0133653	-0.00651769	-0.0170225	0.00143927	-0.0304349	-0.0214475	0.0110937
YBR080C	-0.0219225	-0.0113759	-0.00519351	-0.0117824	0.0138697	-0.0387137	-0.0106312	0.0257156
YBR081C	-0.00664873	-0.0457011	-0.032195	0.00431799	-0.0634179	-0.0411972	-0.0493937	-0.0536002
YBR082C	0.0147756	-0.0223416	-0.00950013	0.00704732	0.0296199
YBR083W	-0.0191294	0.00308467	0.00427007	-0.00401432	0.010531	-0.0345571	-0.0152322	0.00398077
YBR084C-A	0.021199	-0.0134232	0.00528817	0.0330624	-0.0192157	-0.00544581	0.0107725	-0.0131227
YBR084W	0.0038754	-0.0258119	-0.00666652	0.018879	-0.0104739	0.0171152	0.0126473	0.0118925
YBR085W	-0.0437541	-0.112465	-0.0896431	-0.124973	0.00845642
YBR086C	-0.0302685	-0.0215992	-0.00856243	-0.0195732	0.00562486	-0.0428269	-0.0125113	0.00142832
YBR087W	0.0100948	-0.0279942	-0.01452	-0.000767408	-0.0212442	-0.0181141	0.00247569	-0.0111492
YBR088C	0.00506776	-0.044486	-0.0124063	0.0135825	-0.0173527	0.0540214	0.00435469	0.00838303
YBR089W	0.00755396	-0.0134244	0.0301514	-0.0077407	0.020422	-0.023955	0.00443815	0.0128904
YBR090C	-0.0247502	0.00600377	-0.00448998	-0.0104144	0.00183236	-0.0445795	-0.00682597	0.0233983
YBR090C-A	-0.0895425	-0.0209699	-0.108324	-0.0254516	0.0151737
YBR091C	-0.000937538	-0.00980656	-0.0309771	0.043517	-0.0462908	0.0338212	-0.025909	0.025915
YBR092C	-0.0265645	-0.0112725	-0.00089262	-0.0126303	0.00374693	-0.0163142	-0.0062992	0.0243403
YBR093C	-0.0333577	-0.0163902	-0.00898018	-0.0116882	0.00795365	-0.0274125	-0.0217101	-0.00470662
YBR094W	0.02203	-0.0113655	-0.000614106	0.0217758	-0.0175052	-0.00374732	0.00302783	-0.00466815
YBR095C	-0.0004456	-0.0571654	-0.0334335	-0.00270929	-0.0467986	-0.0286817	-0.0204181	-0.0275235
YBR096W	-0.000662696	-0.0330447	-0.0167859	0.00405806	-0.0259728	-0.0181776
YBR097W	-0.0185243	-0.00895362	-0.0296378	-0.0321584	0.00721253	0.0029911	-0.00302251	0.0188542
YBR098W	-0.0204038	-0.00298745	0.00399653	0.000285019	0.0145075	-0.0183959	-0.0118006	0.01366
YBR099C	0.00457473	-0.0216402	-0.0159281	0.00221261	-0.0292255	-0.0161867	0.000877373	-0.0054169
YBR100W	-0.0296452	-0.00998478	-0.00588372	-0.0122868	0.00696348	-0.0219441	-0.017995	-0.000238809
YBR101C	-0.0508885	0.00506772
YBR102C	-0.0202445	-0.00302104	-0.00393283	-0.00114042
YBR103W	-0.0201383	0.0212033	0.0138057	0.0151225	0.0264031	0.0166851	0.00346608	0.0505857
YBR104W	-0.0153717	0.000900155	0.00513808	0.00102381	0.013055	-0.0207587	-0.00719727	0.0174622
YBR105C	-0.133348	-0.036898	-0.138934	0.00385727
YBR106W	-0.0313067	-0.0114452	-0.0157669	0.0032967	0.000265477	-0.0222029	-0.0159122	0.0179357
YBR107C	0.00135708	-0.0343041	-0.0170849	0.00320353	-0.0383352	-0.0273734	-0.0102842	-0.0149315
YBR108W	-0.02349	0.00502274	-0.00568245	-0.00575491
YBR109C	0.013157	-0.0141915	-0.0159078	0.0130062	-0.000458343
YBR110W	-0.0388951	-0.0138191	-0.0181883	-0.0114043
YBR111C	0.0170668	-0.00826074	0.00326675	0.0384814	-0.031412	-0.0112979	-0.00259065	-0.00522274
YBR112C	-0.0568264	-0.0363337	-0.0401159	-0.041107	-0.017325	-0.0463614	-0.0468859	-0.00982347
YBR113W	-0.0626645	-0.0574389	-0.042661	-0.0605273	-0.0206543	-0.0681006	-0.0552698	-0.0280266
YBR114W	-0.0220401	-0.0119006	-0.00810978	-0.0177051	0.0137423	-0.00459998	-0.0121718	0.0277384
YBR115C	0.00521504	0.0520167	0.0337771	-0.0250743
YBR116C	-0.0169138	-0.0129875	0.0132342	-0.00592401	0.027575	-0.00231509	0.00217636	0.0495785
YBR117C	0.00506815	-0.0212714	-0.00993971	0.0220277	-0.0368676	-0.00969155	-0.000252207	-0.000607
YBR118W	-0.0299322	-0.0289744	-0.00759366	-0.0282008	0.0106512	-0.027894	-0.0195921	0.0201589
YBR119W	-0.0673828	-0.0612881	-0.074955	-0.0715079	-0.022505	-0.0605572	-0.0655169	-0.0252736
YBR120C	0.00271003	-0.0321377	-0.0190167	0.0162327	-0.0282913	0.00290524
YBR121C	0.222115	0.177335	-0.0321341	-0.0261234	0.0182202	-0.00905382	0.0561732	0.0431238
YBR122C	-0.00857634	-0.0162731
YBR123C	-0.0144225	-0.0741523	-0.0378434	-0.105859
YBR124W	0.0157423	-0.0173996	-0.00249854	0.0340392	-0.0215287	-0.00829502	-0.000364858	-0.00142912
YBR125C	-0.0182405	0.00715203	0.00499942	-0.00697216	0.0201551	-0.0216959	0.00420372	0.0155506
YBR126C	-0.0205613
YBR127C	-0.0146804	-0.00420338	0.000381464	-0.00479765	0.00762499	0.00835696	-0.00854731	0.0134942
YBR128C	-0.0315962	-0.0188121	0.000526953	-0.00476211	0.0115004	-0.00912601	-0.0149534	0.0132929
YBR129C	0.0181463	-0.0149555	-0.00843137	0.0247991	-0.0319629	-0.0249222	-0.00404804	-0.013264
YBR130C	-0.0245698	-0.000356994	0.0821659	0.0802126	0.011451	-0.00232209	-0.00822752	0.0256233
YBR131W	0.226649	-0.0211259	-0.0344355	-0.00167217
YBR132C	0.0212651	-0.0151276	0.00051847	0.0289476	-0.0230061	0.000845212	-0.00992398	0.0159947
YBR133C	-0.0649798	-0.0495024	-0.0377919	-0.0414849	-0.00823777	-0.0106942
YBR134W	0.00849482	-0.0371569	-0.0122215	0.00994194	0.00403362
YBR135W	0.0198235	-0.056999	-0.0255039	0.00323591	-0.0349533	-0.0274285	-0.0108814	-0.0238534
YBR136W	-0.0284377	-0.00996624	0.011736	0.00731431	0.00876382	-0.0276544	-0.00241191	0.0300028
YBR137W	0.0141624	-0.0257276	-0.00284733	0.0255062	-0.0202736	0.00835312	0.0243134	0.00915735
YBR138C	0.0076932	0.00567947	0.0277314	0.0181822	0.0184236	-0.0128029	-0.00780053	0.0104363
YBR139W	-0.0251104	-0.00655892	0.00933075	0.000376069	0.030328	-0.0164986	-0.00597456	0.0308046
YBR140C	0.00664828	-0.0409627	-0.0169189	-0.000104741	-0.0302864	-0.0220848	0.00629699	-0.015677
YBR141C	-0.0483988	-0.00113601	0.00998128	-0.00788338	0.00198633	-0.034046	-0.0150445	0.00349101
YBR142W	-0.0143942	0.00876603	0.00942984	0.0174933	0.0028257	0.0322652	-0.00598525	0.015344
YBR143C	0.0121582	-0.018935	-0.0126588	0.0164888
YBR144C	0.00502237	-0.0348793	-0.015715	0.00477174	-0.00909444	0.0162881	0.0259473	0.0215587
YBR145W	-0.0175329	0.00895599	0.00146967	-0.0106923	0.00322166	-0.0270316	-0.010583	0.0230201
YBR146W	-0.0158489	0.0179849	0.00918578	0.0076905	0.0216973	-0.00790172	-0.00967027	0.0190693
YBR147W	0.00232084	-0.0259285	-0.015897	0.0107569	0.00240671	0.0548067	0.0176868	0.0254726
YBR148W	0.0101622	2.17466e-05	-0.217344	-0.201642	-0.0273156	-0.026316
YBR149W
YBR150C	-0.0548073	-0.00325785	-0.027123	-0.0250747	-0.00292225	-0.0375322	-0.034148	0.0082089
YBR151W	-0.0190465	0.0121797	0.0131206	0.00379547	0.0106876	-0.0140147	-0.0155603	0.0189384
YBR152W	-0.0300522
YBR153W	-0.0323817	-0.000133865	0.00226029	-0.000865115	0.00219791	-0.0286961	-0.0174249	0.00957128
YBR154C	0.151011	0.198866	0.0246393	0.0384646
YBR155W	-0.0307404	-0.00920094	0.00581171	-0.00454122	0.0130313	-0.0165148	-0.0164951	-0.00154535
YBR156C	-0.027767	0.0657756	0.0166571	0.0668426	-0.0353637	0.0151525	-0.0413262	0.0713431
YBR157C	0.0137899	-0.0139872	-0.0115933	0.0166442	0.0208261	0.0166806
YBR158W	-0.0212884	-0.012261	0.00918385	-0.0117327	0.0137377	-0.0257545	-0.010796	0.0133355
YBR159W	0.0197866	-0.0211677	-0.00328158	0.0139593	-0.0243136	0.00617135	-0.00503529	-0.0325889
YBR160W	-0.0218254	-0.00372815	-0.00258023	-0.0227571	0.0173519	0.0588095	-0.00640312	0.00882297
YBR161W	0.00477643	-0.0294761	-0.0162365	0.0117135
YBR162C	-0.0125086	-0.214832	-0.18411	0.0206865	0.0123671
YBR162W-A	-0.017328	-0.000974263	0.00489366	-0.00471592	0.0168182	-0.0121407	-0.0134324	0.00604705
YBR163W	0.00625817	-0.00918718	-0.0120156	0.0106
YBR164C	-0.0300258	0.000781843	-0.0027867	0.00389966	-0.0123603	0.017086	-0.00787828
YBR165W	0.011363	-0.00696991	-0.0165204	0.0202197	-0.0113829	0.0292405	0.029802
YBR166C	-0.0503996	0.0409274	-0.0042813	0.0263951	0.00581911	-0.022104	-0.0100587	0.0301948
YBR167C	-0.00796903	-0.0230971	-0.015164	0.0255272	-0.00314745
YBR168W	-0.0154382	0.0011543	-0.02589	0.00156364	-0.0326705	-0.0198874	0.0027808
YBR169C	-0.0307002	-0.0221632	-0.00417155	-0.0193255	0.00443082	-0.0221091	-0.0193246	0.00322566
YBR170C	-0.00864307	-0.0259161	-0.11006	-0.0046694	-0.0374061	-0.013265
YBR171W	0.0299132	-0.0088895	0.054463	-0.0142629	0.014124	-0.0247223	-0.00669513	-0.00464526
YBR172C	-0.0134395	-0.00144711	0.0151082	-0.0036089	0.00941528	-0.0135913	-0.0100427	0.00937284
YBR173C	-0.0425795	-0.0142928	-0.0171819	-0.0151816	0.00709385	-0.041636	-0.022649	0.0308781
YBR174C	-0.0119702	0.0287574	0.00679562	0.0274695	0.00707431	0.00225538	-0.00617358	0.0427722
YBR175W	-0.00147387	-0.0394327	-0.0236528	0.0150984	0.0127638	0.0418528
YBR176W	-0.202512	-0.0131425	0.0116191	0.0325362
YBR177C	0.00332395	-0.0409279	-0.00369647	0.0260468	-0.0404166	-0.026186	-0.00640558	-0.0167545
YBR178W	0.00833364	-0.0262253	-0.0116915	0.0135719
YBR179C	-0.0238567	0.00626858	-0.00216156	-0.00533751	0.00499216	-0.0108072	-0.0148368	0.0258224
YBR180W	-0.0280719	0.00304663	0.00199807	0.0110738	0.00921003	-0.00934508	-0.0114736	0.0347032
YBR181C	0.0270687	-0.00926722	-0.00497675	0.0340922
YBR182C	0.129	-0.00714914	0.0114289	0.0142127
YBR183W	-0.0268345	-0.0035128	0.00388366	0.00371761	0.0142787	-0.0288377	0.00593636	0.0561493
YBR184W	-0.0150232	0.0239102	0.0105942	0.00761671	0.0278548	-0.00690301	0.00887544	0.0380877
YBR185C	-0.00778968	0.0091951	-0.00340986	0.0483421	0.0446747
YBR186W	0.0227923	-0.0214946	0.00200065	0.0385927	-0.0241479	-0.00919246	0.00875736	0.013176
YBR187W	0.00883931	-0.0262526	-0.00926893	0.184984	-0.0145872	-0.00535899	0.00197322
YBR188C	0.00706069	-0.0392864	-0.0112973	0.0144895	-0.0445929	-0.0181	-0.0117933	-0.0135997
YBR189W	0.04068	1.20867e-05	0.015955	0.0443215	-0.0227863	0.00495539	-0.000310624	0.0173706	0.0129182	0.0039767
YBR190W	0.0438285	0.00583448	0.0161888	0.0575289	-0.0137134	0.00898043	0.00892132	0.0236232
YBR191W	-0.0127829	0.00578538	0.0106456	0.0218618	0.0225637	-0.0131735	-0.00353694	0.0189063	0.014758	0.0433809	0.0350824	-0.102927	-0.0058485	-0.0386586	0.0277385
YBR192W	0.0439979	0.192722	0.181788	0.0188079	-0.00223384
YBR193C	-0.0307468	-0.0264643
YBR194W	0.0180816	-0.0129828	-0.00442056	0.0307536	-0.0178099	0.0146886	-0.00316661	0.00788343
YBR195C	-0.01821	0.0297433	0.00611454	0.0195123	0.0249619	0.0020999	-0.00250296	0.0528897
YBR196C	0.0186631	0.14307	-0.00832833	0.0153665	-0.0159962	0.00707668	0.0212324	0.00935848
YBR197C	-0.0256735	-0.00859987	0.00820936	-0.00846314	0.0191055	0.00199259	-0.0071729	0.0208608
YBR198C	-0.0206084	-0.0815683	-0.0485461	-0.0239588	-0.0787072	-0.0577409	-0.0766301
YBR199W	0.00178871	-0.0270611	-0.0178501	0.0154881	-0.0241438	-0.00367168	-0.00588361	-0.00376841
YBR200W	0.0192508	-0.00413139	-0.00883371	0.0268683
YBR201W	0.0116611	0.0687381	0.0432587	0.0734155
YBR202W	0.0323033	-0.0191339	0.006092	0.0236865	0.00669932	0.0170649	0.0490133	0.0282919
YBR203W	0.012604	-0.0168022	-0.000819095	0.0308363	-0.0224738	-0.0135037	0.0117823	-0.0071468
YBR204C	0.00901216	-0.0286824	-0.013671	0.0168009	-0.0149038	-0.00520192	0.0228883	0.00475474
YBR205W	0.00207639	-0.0453521	-0.0166355	0.00701463	-0.0123823	0.00625425	0.0103539	-0.00355112
YBR206W	0.00731851	-0.0398986	0.0251788	0.161843	-0.00281909	0.0133408	0.0113591
YBR207W	-0.00042158	-0.0426273	-0.0230147	-0.000877928	-0.0131454	-0.0213387	0.0142988	-0.0153487
YBR208C	-0.00120098	-0.0468454	-0.0254177	0.00636105	-0.0348543	-0.0251167	0.00140473	-0.00776913
YBR209W	0.0093389	-0.0299008	-0.0148074	0.0109396	-0.0121682	-0.00569234	0.000551728	-0.00113665
YBR210W	0.00892194	-0.0323959	-0.014993	0.0184565	-0.0168386	-0.00712205	0.00984007	-0.00482833
YBR211C	0.0102584	-0.0180571	-0.00484601	0.0218516	-0.00559767	-0.00174903	0.0263511	0.00272306
YBR212W	0.0173871	-0.0491501	-0.000613868	0.0312329	0.00737495	0.0121944	0.0353872	0.00477536
YBR213W	-0.0124451	0.0245981	-0.016462	0.0227891	0.0271789
YBR214W	0.0124692	-0.0282496	-0.00733431	0.0250169	-0.00203188
YBR215W	0.0131822	-0.0254143	0.00250947	0.0365955	-0.0230475	-0.00199752	0.00506907	-0.0117813
YBR216C	0.00939384	-0.0145322	-0.0138574	0.0370805
YBR217W	0.00558758	-0.0307796	-0.0118516	0.0154026	-0.0209702	-0.00672006	0.0107453	-0.0150269
YBR218C	0.00504349	-0.0198436	-0.0134498	0.0315438	-0.018467	0.000277383	0.0103741	0.000195764
YBR219C	0.0219237	0.00125429	-0.00361676	0.0271499	-0.0106732	0.0122302	0.016394	0.0137283
YBR220C	0.0136513	-0.0117372	-0.0115551	0.0229074	-0.0166193	-0.00632744	0.00440086	0.000475844
YBR221C	-0.00152994
YBR222C	0.0183025	-0.0310638	-0.0138113	0.0220246	-0.0135135	0.00975174	0.00892447	0.00352683
YBR223C	-0.0123218	-0.00234426	0.0211226	0.012407
YBR224W	0.0257738	-0.0129819	-0.0144358	0.0142282	-0.0101728	0.0263306	0.0329692	0.0435973
YBR225W	0.0052173	-0.0276057	-0.00906293	0.0117803
YBR226C	0.0138057	-0.00682421	-0.011491	0.0170417	-0.0116144	0.0160045	0.0227366	0.0179841
YBR227C	0.0467953	0.0376825	0.0797393	0.173252	0.0696921	0.0384546	0.0839676
YBR228W	0.0130772	-0.0343486	-0.0123337	0.00854943	-0.0170159	-0.00115559	0.0207844	-0.0146977
YBR229C	0.00800948	-0.0317476	-0.0155065	0.00270894	-0.00770429	0.0106111	0.0217464	0.0011171
YBR230C	0.0114143	-0.0315282	-0.00866369	0.00654206	0.0171363	-0.00622833	0.0289315
YBR231C	0.0154056	-0.0151486	-0.00746853	0.0249005
YBR232C	0.00873832	-0.0275641	-0.0148961	0.000294545	0.00340412	0.00617022	0.0308491	-0.00200935
YBR233W	0.0133178	-0.0170173	-0.0101411	-0.000485637	0.00877806	0.0165167	0.0341349	0.0128394
YBR234C	0.000678983	-0.0323644	-0.0200522	-0.00810027	-0.0191067	-0.0146927	-0.00182226	-0.0227967
YBR235W	0.000139363	-0.0366336	-0.016907	-0.000581448
YBR236C	0.0180658	-0.0158736	-0.00621261	0.0127753	-0.0159578	-0.00493965	0.00819359	-0.00593604
YBR237W	0.00603525	-0.0242195	-0.0122301	0.016741	-0.0244421	0.000954276	0.00722735	-0.00180975
YBR238C	0.036182
YBR239C	0.0109286	-0.0383413	-0.0135154	0.00717282	-0.018588	0.00211261	0.00840212	-0.000261355
YBR240C	0.0096263	-0.029639	-0.00238996	0.0269292	-0.00582848	0.0173648	0.0259453	0.0192635
YBR241C	0.00890007	-0.0286189	0.00219005	0.0378683	-0.0127503	0.00237218	0.0198385	0.00264363
YBR242W	-0.000934538	-0.00954951	-0.012213	0.0233207	-0.00827702	-0.00171105	0.0059327	0.000956727
YBR243C	0.00120816	-0.0363532	-0.015732	0.00983194	-0.0206107	0.00293158	0.0134039	-0.00199072
YBR244W	0.00614589	-0.0188986	-0.0163532	0.00331354	-0.0157237	0.00316436	0.0102979	0.00914484
YBR245C	0.0303065	-5.0167e-05	0.00442529	0.0448424	0.00969803	0.0419914	0.044166	0.0464745
YBR246W	-0.00435526	-0.143757	-0.000410222	0.0315902	0.019241
YBR247C	-0.000844792	-0.0230459	-0.0184561	0.0143629	-0.0108606	0.00847371	0.0153858	3.93997e-05
YBR248C	-0.00130012	-0.0260476	0.0423593	0.106922	-0.0112065	0.021388	0.0128436
YBR249C	0.00232092	-0.0130142	-0.0123844	0.0166756	-0.0216228	0.00335164	0.00493352	-0.0072507
YBR250W	0.0107766	-0.0215939	-0.0080763	0.00628022	-0.0109479	-0.0103229	0.0286824	-0.0202619
YBR251W	0.0015912	-0.0281079	-0.0157993	0.0123352	-0.0310639	-0.0300981	0.0222706	-0.00196454
YBR252W	-0.00357112	-0.103907	-0.0408021	-0.0498146	-0.0168162	-0.0116002	0.0213656	0.00849134
YBR253W	-0.00387892	-0.0404171	-0.0188565	-0.00134736	-0.0278649	-0.0351043	0.000994357	-0.0224088
YBR254C	0.0216197	-0.0292297	-0.016448	-0.0082506	-0.00862398	-0.0318057	0.0169128	-0.00864872
YBR255W	0.0164056	-0.0122776	-0.0106398	0.00657528	-0.0115467	-0.024083	0.0329887	0.0262284
YBR256C	0.00698425	-0.024513	-0.00912461	0.00831879	-0.0161812	-0.0428248	0.0137437	-0.000581748
YBR257W	0.00236358	-0.0181204	-0.0136353	0.00700367	-0.0235689	-0.0569523	0.0268918	0.00394916
YBR258C	0.005505	-0.0349632	-0.0124414	0.00764813
YBR259W	0.00087847	-0.030269	-0.021399	-0.00417973	-0.0438005	0.00922573	-0.00854241	-0.0140102
YBR260C	0.000689918	-0.017943	-0.0171635	0.00477547	-0.0228301	0.0128567	-0.00279642	0.00413093
YBR261C	0.00644291	-0.0364575	-0.0146296	0.00540194	-0.0103344	0.010122	0.0167847	0.00353855
YBR262C	-0.000393772	-0.0181313	-0.0214145	-0.0026551
YBR263W	0.025763	0.0539933	0.00613282	0.065815	0.00918798	0.121633	0.0458765
YBR264C	-0.0354012	-0.0260285	-0.0222648	0.0118535	0.00646282	-0.0193609
YBR265W	0.0413582	0.0108564	0.00368833	0.0309883	0.0377174	0.0689834	0.0737164	0.0524252
YBR266C	7.73482e-06	-0.0292994	-0.0133542	0.00774824	-0.0355507	-0.0213559	-0.0083855	-0.0167879
YBR267W	0.013155	-0.0134219	-0.0108141	0.0231238	-0.0260183	0.0105971	0.0170692	0.0124745
YBR268W	0.00718217	-0.0369527	-0.00450997	0.0261054	-0.0178131	0.00299086	0.0157689	-0.00101543
YBR269C	-0.0445433	0.000835502	-0.0020813	0.00795737	0.00414952	-0.0191346	0.000227544	0.0376567
YBR270C	-0.0119657	-0.00847739	0.0181347	-0.00748649	0.0158312	-0.0262139	-0.00264995	0.0449297
YBR271W	-0.0224203	-0.0209639	0.031655
YBR272C	0.0234417	0.0549054
YBR273C	0.00418287	-0.0369087	-0.017501	0.023465
YBR274W
YBR275C	-0.0308411	-0.0308291	-0.0166371	-0.0488528	0.00590369	-0.0454166	-0.0152243	-0.000531206
YBR276C	0.0013892	-0.0438021	-0.0236799	-0.0139082	-0.0170457	-0.013871	0.000506304	-0.0244408
YBR277C
YBR278W	-0.0811392	-0.057141	0.119548	0.103204	-0.089494	-0.0782127
YBR279W	-0.0646436	-0.0254229	-0.0508903	-0.0685298
YBR280C	0.00538531	-0.0360853	-0.0238473	0.00533478
YBR281C	-0.0645478	-0.0453667	-0.0394933	-0.0458789	-0.0197706	-0.0497628	-0.0420491	0.00347144
YBR282W	-0.074889	-0.0384304	-0.0328567	0.0325739	-0.0598142	-0.0343437	-0.0399863
YBR283C	-0.0214356	-0.0667604	-0.0534279	-0.0269577	-0.0513887	-0.0467423	-0.0281856	-0.0407025
YBR284W	-0.0732179	-0.0469445	-0.0521415	-0.049214	-0.0282843	-0.0512108	-0.0512384	-0.00883167
YBR285W	-0.00369622	-0.0527106	-0.0340716	-0.0028923	-0.00264844	0.0027757
YBR286W	-0.00945007	-0.0196141	-0.0302367	0.00674834	-0.0632683	-0.0203389	-0.0316294	-0.0196038
YBR287W	-0.024583	-0.0274001	-0.00563037	-0.0391952	0.0115998	-0.0220237	-0.0219208	-0.0135979
YBR288C	-0.0308326	-0.0339467	-0.000971705	-0.0293616	0.0083056	-0.0384803	-0.0115899	-0.0153308
YBR289W	-0.0354529	0.00494338	-0.0142167	0.000308911	0.00156639	0.0110441	-0.0225043	0.00953989
YBR290W	-0.0128618	-0.0371061	-0.0350948	-0.00188522
YBR291C	-0.0808638	-0.0701383	-0.0584723	-0.0688625	-0.0335059	-0.0403731	-0.0520758	0.00156464
YBR292C	-0.0889307	-0.0565568	-0.0850688	-0.0615678	-0.0457948	-0.0819243	-0.0642868	-0.0352436
YBR293W	-0.0857914	-0.0409484	-0.0790261	-0.0416697	-0.0479112	-0.00496923
YBR294W	-0.0308153	-0.0191139	-0.0104752	-0.0222708	-0.00474191	-0.0507213	-0.020191	-0.0120932
YBR295W	-0.104757	-0.0801338	-0.065261	-0.0774655	0.0253235
YBR296C	0.104899	-0.0136941	-0.122804
YBR297W	-0.0241297	-0.0569804	-0.039071	0.000306312	-0.0540935	-0.0288864	-0.0193815	-0.0420881
YBR298C	0.0403564	-0.0380112	0.0517726	-0.0556675	-0.0710252	-0.0375516
YBR299W
YBR300C	-0.0306404	-0.0167675	-0.071072	-0.00185492	-0.0412489
YBR301W	0.00886769	-0.0263946	-0.0149035	-0.00600506	-0.0223134	-0.0117373	-0.00693299	-0.031382
YCL001W	-0.039189	-0.0162731	-0.0259481	-0.136583	-0.0280513	-0.0699049	-0.00551118
YCL001W-A	-0.0577551	-0.0677341	-0.080985	-0.0218659	-0.0932117	-0.0341269	-0.0516383	-0.0471243
YCL002C	-0.027529	0.00810763	0.0138998	0.00964257
YCL003W	-0.0415132	-0.0273602	-0.012182	-0.02422
YCL004W	0.016022	-0.00104373	-0.00315775	0.0375362	-0.0199919	0.01188	0.00536192	0.00128758
YCL005W	0.0200443	0.000728971	-0.0023309	0.0299465
YCL006C	0.0122512	0.032475	0.0440672	0.0353782	0.0321419	0.0139102	0.00582025	0.0317628
YCL007C	-0.023888	-0.0115078	0.00565633	-0.00574205	0.022199	0.0403988	-0.016465	0.0223521
YCL008C	-0.0210139	-0.00344096	0.00499984	-0.00276312
YCL009C	0.00579939	-0.0135751	-0.0109505	0.0239724
YCL010C	-0.0612272	-0.0516424	-0.0288922	-0.0523824	-0.0181357	-0.0596426	-0.0563471	-0.0137082
YCL011C	0.00675429	-0.0232719	-0.00473733	0.037553	0.00253324	0.0269944	0.0385455	0.0284446
YCL012W	-0.0160949	0.00288334	0.00567098	-0.00831772	0.0192252	-0.009744	0.00274062	0.0573203
YCL013W	0.00822273	-0.0443321	0.000593206	0.0258423	-0.0225518	-0.0183321
YCL014W
YCL016C	0.00136115	-0.02755	-0.013977	0.00978612	-0.0180057	0.012231	0.00674615	-0.000977533
YCL017C	-0.0216098	-0.00791907	-0.000210221	-0.0253207	0.0264845	-0.0580683	0.00307102	0.0151641
YCL022C	-0.0220279	-0.0063217	0.000196211	-0.0179157
YCL023C	-0.0145046	0.0111789	0.0116455	-0.000459251	0.0211491	-0.000398061	-0.00540904	0.0184336
YCL024W	0.0109335	0.0841946	0.002609	0.023755	-0.0350001	0.00651689	-0.0193416
YCL025C	-0.00815937	0.0102433	0.0340447	0.0295735	0.0147558	-0.0198938	-0.00699023	0.0186529
YCL026C
YCL026C-A	0.0365918	-0.00812948	-0.0449911	0.0137219
YCL027W	-0.0291441	-0.019196	0.00407961	-0.0192405
YCL028W	-0.0333372	-0.0170212	0.00363242	-0.0240045	0.00502841	-0.0616053	-0.0195502	0.00169746
YCL029C	-0.0244318	0.014641	-0.146614	-0.151713	-0.0955634	-0.0924882
YCL030C	-0.00108998	-0.0362164	-0.0192443	0.0148555	-0.0312999	-0.0197169	-0.0119817	-0.020598
YCL031C	-0.0231099	-0.0145833
YCL032W	-0.0350985	-0.0177605	-0.00674994	-0.0513289
YCL033C	-0.0279911	-0.0147185	0.00407005	-0.020098	0.0112135	-0.0272498	-0.0136169	0.0114227
YCL034W	-0.00932421
YCL035C	0.0132079	-0.0283107	-0.0112413	0.0246855	-0.0293414	-0.0166274	-0.000936614	-2.09193e-05
YCL036W	-0.0639556	0.0123509	-0.0289325	0.00222183
YCL037C	-0.131837	-0.0614622	-0.0595362	0.0521489
YCL038C	-0.0207802	0.00138216	-0.00153214	-0.00228114	0.0233882	0.0422001	-0.0446683	0.0214226	-0.0931316	0.0297351
YCL039W	-0.0397762	-0.0307209	0.00338896	-0.0121017	-0.0170516
YCL040W	0.0243417	-0.0149137	-0.000619021	0.029995	-0.0117158	0.00668958	0.0333392	0.0111114
YCL041C	-0.0242682	0.000238763	-0.00359178	0.00385038	-0.018071	-0.0129567	0.00980222	-0.0144021	0.0153404	-0.0245476	-0.0153868	0.00348078	0.0144251	-0.0312745	-0.0087329	0.0263545
YCL042W	0.0169227	-0.0248333	-0.00415338	0.0222499	-0.0359244	-0.023669	0.00392501	-0.00773098
YCL043C	0.00158143	-0.0295425	-0.0245077	-0.000986213	-0.0264291
YCL044C	0.0206922	-0.00108626	-0.00250476	0.0312119	-0.0185142	0.00805358	0.017196	0.00269013
YCL045C	0.0233592	-0.0447102	-0.0126137	0.0165495	-0.0240347	-0.0214689	0.00527429	-0.0159243
YCL046W	-0.0336916	-0.0330268	-0.011006	-0.0260149	-0.0127302	-0.00509331
YCL047C	-0.00928471	-0.0745497	0.0452536	-0.130571	-0.0120392	0.0484277	-0.00650078
YCL048W	0.00536507	-0.0670071	0.000361548	0.0385557	-0.0272993	-0.0163849	0.00421244	0.000283422
YCL049C	0.0136815	-0.0314882	0.00118301	0.0256112	-0.036376	-0.0457064	-0.00131518	-0.0284036
YCL050C
YCL051W	0.00418711	-0.0408975	-0.0149241	0.0144278	-0.0292959	-0.00608186	0.000613924	-0.00864608
YCL052C	0.0284025	-0.00632019	0.0028144	0.0222314
YCL053C	-0.0091869	0.00108169	0.0210454	-0.00795426	0.0184755	-0.0232728	0.00160113	0.0261498
YCL054W	-0.0273168	-0.0200255	0.00317333	-0.0149834	0.0238203	-0.0175876	-0.000423606	0.0220976
YCL055W	0.022505	-0.0346307	-0.00653124	0.00930367	-0.0223674	-0.0256104	0.0113291	-0.0233486
YCL056C	-0.0309999	-0.025709	-0.0100904	-0.0136094	0.012414	-0.0322249	-0.00949332	0.0196404
YCL057W	-0.0304858	-0.0298576	-0.0019119	-0.0359291	0.0132293	0.00818794	0.000995063	0.0237293
YCL058C	-0.0290468	-0.0211304	0.00661602	-0.000813942	-0.00423417	-0.0454607	-0.0189704	0.00190592
YCL059C	-0.013304	0.00810377	0.00810272	0.000395503
YCL060C	-0.0197421	0.00315425	0.0247836	0.0152094
YCL061C	-0.0506925	-0.0425078	-0.00750045	-0.0390445	0.00490071	-0.0153003	-0.00653478	0.0244875
YCL062W	0.0250198	0.00308918	-0.00954675	0.0326554	-0.0253598	-0.0170803	0.0111738	-0.0121074
YCL063W	0.00145199	-0.00390845	0.000306507	0.0238377	-0.0353041	-0.0420022	0.00756042	-0.0364464
YCL064C	-0.0204097	0.0163906	0.00834383	0.0165329	-0.0163954	0.0723825
YCL069W	-0.0270983	-0.00469902	0.0116769	0.00929626	0.0076194	-0.0205414	-0.00486877	0.0206151
YCL074W	0.0204887	0.017162	-0.0119888	0.0217848
YCL075W	0.0206139	-0.00860077	-0.0134952	0.0072319	-0.0192866	-0.00662412	0.010014	-0.0061784
YCL076W	-0.038252	-0.0120096	0.00453838	-0.0107563	0.0044418	-0.0190729	-0.0121685	0.012943
YCR001W	-0.0223227	-0.00235985	0.00804825	-0.00526452	0.00145777	-0.0273716	-0.0206602	0.0115688
YCR002C	0.0141832	0.0102491	0.0269292	0.0447812
YCR003W	0.0936876	-0.0781487	-0.0207855	-0.0511842
YCR004C	-0.0356039	-0.0245365	-0.00756544	-0.0328645	-0.00125318	-0.0127443	-0.0266655	0.0223616
YCR005C	-0.0300953	0.00456904	0.00782131	0.00259695	-0.00363031	-0.0220873	-0.032205	0.0150904
YCR006C	0.0223313	0.038488	-0.0139079	0.0485408	-0.0174597	0.0474422	0.037418	0.0514147
YCR007C	-0.0317211	0.0273616	-0.019449	-0.015817	-0.0192167
YCR008W	-0.0222637	-0.00999052	0.0176187	-0.0110406	0.00538757	-0.0408008	-0.0280763	-0.00173359
YCR009C	-0.0286358	-0.0124755	0.00485831	-0.0158402	0.00143052	-0.0420505	-0.0270009	-0.00489175
YCR010C	-0.0334939	0.0230648	-0.0119997	0.0237969	-0.000941907	0.00858574	-0.0188793	0.0464799
YCR011C	-0.003912	-0.0214731	-0.039505	0.00397742	-0.0312163	-0.0246832	-0.032073	-0.00246655
YCR012W	0.00669244	-0.0172599	-0.0205786	0.00591423	-0.0102694	0.0223885	-0.00215644	0.0261466	-0.0350621	-0.0298043	-0.239588	-0.22588	-0.0114926	0.00220998
YCR013C	-0.029003	-0.011893	0.0201472	0.0022348	0.0105236	-0.0199875	-0.0175034	0.0157703	0.0129188	0.211269	-0.0156961	-0.0174472	-0.00981327
YCR014C	-0.0241859	0.0450238	0.00499514	0.0391209	-0.00338623	0.0669921
YCR015C	0.00525696
YCR016W	-0.00909496	0.0137492	0.0226467	0.015364	0.0211223	-0.00431871	-0.0114794	0.0212904
YCR017C	-0.0146321	-0.00478898	0.0122949	-0.00733951	0.0206594	-0.0254524	-0.0105748	0.0186915
YCR019W	-0.00699994	-0.0352534	-0.0328097	0.00274229	-0.0302402	-0.00651673	0.0037031	-0.0167303
YCR020C	-0.00267649	-0.0286675	-0.0221241	0.00828517	-0.0330257	0.00115892	-0.00219037	-0.00193427
YCR020C-A	0.0136119	-0.0331742	-0.00782389	0.0229204	-0.022666	0.0115067	0.00162891	0.00653625
YCR020W-B	0.0579072	-0.0755604	-0.0196019	-0.0397597
YCR021C	0.00586084	-0.0362998	-0.0230682	-0.000717367
YCR022C	-0.0344507	-0.0105687	-0.00575309	-0.0208596	0.00717113	-0.0286165	-0.0281028	0.00071826
YCR023C	-0.00749659	-0.0121348	-0.0243553	0.0181961	-0.0352124	0.0287052	-0.00316756	0.00998359
YCR024C	-0.0751825	-0.0523459	-0.0633971	-0.0620325	-0.0437443	-0.068348	-0.0636155	-0.0162701
YCR024C-A	-0.0210707	0.0630289	-0.0394635
YCR025C	-0.0659294	-0.00375238	-0.0370231	-0.0040234	-0.00311097	0.00202139	-0.0269131	0.0425829
YCR026C	-0.0703327	-0.057332	-0.0425324	-0.0567459
YCR027C	-0.0156572	-0.0511168	-0.051492	-0.011326
YCR028C	-0.0597359	-0.0545213	-0.0424967	-0.0677261	-0.0448745	-0.072235	-0.0626079	-0.0103387
YCR028C-A	-0.0110789	-0.019882	0.011398	-0.0641215	0.00313713	0.0271079
YCR030C	0.0114853	-0.0594048	-0.0126216	0.00372131	-0.0299981	-0.0383793	-0.0166029	-0.0511221
YCR031C	-0.0635009	-0.125428	-0.0722511	-0.0286304	-0.123345	-0.0821393	-0.0718545	-0.090961
YCR032W	-0.0210352	-0.00558574	0.00962282	-0.00657216	0.0077206	-0.0588109	-0.00586162	0.030015
YCR033W	0.00107557	0.0283132	0.0230548	0.0141626	0.0299879	-0.0134848	0.00571341	0.0338508
YCR034W	-0.0368452	-0.0918461	-0.0652599	-0.0373976
YCR035C	-0.0132388	-0.041405	-0.0577026	-0.131002	-0.0190861
YCR036W	-0.02906	-0.00595942	-0.0910014	-0.0589302	-0.0908707	-0.104991	-0.0117359
YCR037C	-0.0424905	-0.0674163	-0.0606564	0.00879554	-0.0794361	-0.0538666	-0.0390132	-0.066688
YCR043C	-0.0292744	-0.0597316	-0.0422102	-0.00260491
YCR044C	-0.0489328	0.015858	-0.0602087	-0.0494621	-0.0473069	-0.0579931
YCR045C	-0.0945561	-0.0730414	-0.0835583	-0.0901777	-0.0282373	-0.0908601	-0.0497862	-0.0345169
YCR046C	0.00776323	-0.0557361	-0.0238552	-0.00443219	-0.04182	-0.0279681	-0.006224	-0.0247758
YCR047C	0.0187176	-0.0181469	-0.0079918	0.0319301	-0.0242147	-0.019403	0.0104203	-0.0179693
YCR048W	-0.0289165	-0.197969	-0.00907062	0.0374863	-0.00292633
YCR049C	-0.0489029	-0.0435877	-0.0378746	-0.085298	-0.062791	-0.0353117
YCR050C	-0.0386945	-0.0821576	-0.0668713	-0.0290361	-0.0747495	-0.0531156	-0.0378846	-0.0693615
YCR051W	-0.0901612	0.0109328	-0.0115412	0.0922275	-0.0715637	-0.0607248	-0.0562289
YCR052W	0.0493196	-0.00291981	-0.109056	-0.0980461
YCR053W	-0.0253157	-0.0203144	0.00264017	-0.0197828	0.0142418	-0.0244739	-0.00380687	0.00763127
YCR054C	-0.0271134	-0.0185661	0.0103184	-0.0288377	0.00499648	-0.0378452	-0.0188952	-0.00997424
YCR057C	0.0191236	0.0241923	-0.00750071	0.0712493
YCR059C	0.0534037	0.0296962	0.0988449	0.0901724
YCR060W	0.00627767	-0.0344028	-0.0177307	-0.0109183	-0.015772	-0.00369423	0.0108696	-0.0166637
YCR061W
YCR062W	0.0220392	-0.0309547	0.0006093	0.0209993	-0.00383789	0.00364602	0.0162303
YCR063W	-0.0283674	-0.0785136	0.0621469	0.091942	-0.105736	-0.0608448
YCR064C	-0.0184278	-0.00508154	0.000918456	-0.0148357	0.0089079	-0.0348785	-0.0138478	0.00654099
YCR065W	-0.0173007	0.0105277	-0.0234026	-0.0883565	-0.039989	-0.022135
YCR066W	-0.0609097	0.0744161	0.0818087	0.0249924	0.0109221
YCR067C	-0.0248233	-0.0127632	0.013411	-0.00591879	0.0107354	-0.0373818	-0.0188413	-0.0105317
YCR068W	-0.0876765	-0.0656089	-0.0960948	-0.155345	-0.0413313	-0.0928715	-0.049801	-0.0408395
YCR069W	-0.041579	-0.0155799	-0.0153229	-0.0140562	-0.00135816	-0.0448607	-0.0234688	-0.00887028
YCR071C	-0.0800776	-0.0580899	-0.0495803	-0.0446146	-0.0293016	0.0949363	-0.0466764
YCR072C	-0.0690038	-0.012312	-0.0268437	-0.00914337	0.0829622	0.0135068
YCR073C	-0.013581	0.0121819	0.0182862	0.00904988	0.00554584	-0.0377489	0.00647339	-0.0023653
YCR073W-A	-0.0756193	-0.0128059	-0.0732829	-0.0489308	-0.0681513	-0.0511732
YCR075C	-0.0301602	-0.0209526	-0.0123167	-0.0198783	0.00622131	-0.0130865	-0.0166023	0.0151487
YCR076C	-0.0478996	-0.103808	-0.0758529	-0.0422156	-0.0893034	-0.0742199	-0.0574849	-0.0764229
YCR077C	-0.00405469	-0.0461974	-0.0267052	0.116317	-0.0481325	-0.0823946	-0.0254566
YCR079W	-0.0332651	-0.0523061	-0.0458529	-0.00767911	-0.0714241	-0.0198677	-0.0403868	-0.0240303
YCR081W	-0.0111659	-0.0364984	-0.0313365	-0.00818327
YCR082W	-0.0332214	0.124285	-0.0557913
YCR083W	-0.025126	-0.0143042	-0.00711341	-0.0283239	-0.0028713	-0.0197415	-0.00618253	0.0139612
YCR084C	-0.0925203	-0.100028	-0.0596185	-0.0980119	-0.0495474	-0.128974	-0.0655868	-0.0798585
YCR085W	-0.0442686	-0.0989304	-0.0620754	-0.0501429	-0.0786734	-0.062778	-0.0540692	-0.0666698
YCR086W	-0.0511693	-0.0796578	-0.0750464	-0.0383197
YCR087C-A	-0.00564344	-0.0280216	-0.0220212	0.0173798	-0.0311111	0.0154765	-0.00691824	-0.00662972
YCR087W	-0.0380837	-0.0463301	-0.0660888	0.00425391	-0.083363	-0.0153897	-0.0635042	-0.035424
YCR088W	0.00241312	-0.031198	-0.0122216	0.017353	-0.0159865	0.00925312	-0.00113711	-0.00240672
YCR089W	0.0253801	0.00372976	0.00746862	-0.0338918	0.0114132
YCR090C	0.0233114	0.00270955	-0.00856992	0.0616395
YCR091W	0.0108966	-0.00700031	-0.00776583	0.0479996
YCR092C	0.00809954	-0.00898409	-0.00824307	0.0455114	-0.0137185	0.0264589	-0.00463191	0.0418698
YCR093W	0.0208554	-0.0445177	-0.0116191	0.0345663	-0.0309213	0.00242609	-0.0113983	-0.00203285
YCR094W	0.00190371	-0.0381416	-0.0185169	0.0171539	-0.00947068	0.000533884	0.0174957	0.0200045
YCR095C	0.021353	-0.000523197	-0.00554866	0.0377401
YCR098C	0.0159936	-0.0303451	-0.0213869	0.00812578	-0.0143834	0.00893744	0.00475679	-0.00701653
YCR099C	0.0159832	-0.0169523	-0.0128021	0.0169317
YCR100C	0.00693497	-0.0316156	-0.0132768	0.0443	-0.0211826	-0.016766	0.00887974	-0.00277994
YCR101C	0.0170063	-0.0179748	-0.0168087	0.0310009	-0.031571
YCR102C	0.00449932	-0.0452548	-0.0200804	0.0140904	-0.00440744	-0.0325501	0.0164632	0.041493
YCR102W-A	0.00148262	-0.0283646	-0.0195728	0.0141261	-0.011802	-0.00290286	0.01421	0.00787308
YCR105W	0.00726771	-0.0106891	-0.011295	0.0277832	-0.014299	0.00558026	0.0134659	0.0111804
YCR106W	-0.0172289	0.000357759	0.00201316	-0.0154426	0.0151284	-0.0218523	-0.0134539	0.0208296
YCR107W	-0.00424558	0.0160264	-0.00250033	0.0159907	0.0267179	-0.00106833	0.00179635	0.0320953
YDL001W	0.0104735	-0.0059597	-0.0108132	0.0327357
YDL002C	0.0304557	0.00268801	-0.00336831	0.0284942	-0.0116571	0.0145379	0.0122672	0.00735014
YDL003W	0.0159951	0.0504386
YDL004W	-0.0269345	0.0156457	0.00613321	-0.000661476	0.00688878	-0.00429725	0.0244395
YDL005C	0.00972138	0.0250321	0.000880628	0.0518429	-0.00850196	0.0303631	0.0225927	0.0227438
YDL006W	0.022526	-0.0294039	-0.0046503	0.0238311	-0.00250517	-0.0167229	0.0267451	-0.00555592
YDL007W	-0.0547594	-0.0586581	-0.0131755	-0.0581852	-0.00503985	-0.0551897	-0.0227938	0.00821367
YDL008W	-0.00439591	0.0205089	0.0108166	-0.0235798	0.0157485	-0.0190289	-0.0058372	0.0146152
YDL009C	-0.0218143	-0.0888383	0.0635447
YDL010W	-0.00921592	0.014969	0.00110036	-0.0141071	0.0168373	-0.00110031	0.00151772	0.0286454
YDL011C	-0.00451416	0.0129995	0.0104454	0.00357742	0.0306037	-0.0454763	0.00839166	0.0185029
YDL012C	0.00387268	-0.0465219	-0.0103229	0.00751652	-0.0112472	0.0153436	0.0370402	0.0324388
YDL013W	-0.0100034	0.0170843	0.00752193	0.00338863	0.0112392	-0.02016	-0.0131839	0.0157994
YDL014W	0.0167557	-0.0401753	-0.00432149	0.0185806	-0.00484836	0.0159112	0.017857	0.0216019
YDL015C	0.00567442	0.0856284	0.0222257	0.0591188
YDL016C	-0.0043116	0.0345469	0.0267533	0.0272038	-0.0433071	0.0276275
YDL017W	-0.00237656	0.0275297	0.0146962	0.0178343	-0.00424883	-0.130769	-0.0276655	-0.0561955
YDL018C	-0.0067907	0.0317896	0.02804	0.0266597	0.0216089	-0.0293827	-0.00517655	0.0216279
YDL019C	0.0465591	-0.0401423	0.0170995	0.0622217	-0.00735748	0.0279169	0.0266718	0.0322294
YDL020C	-0.00150865	0.0434012	0.0345639	0.0343531	-0.0097668	-0.00918606	0.00542916	0.0372121
YDL021W	-0.0552303	0.0109996	-0.00824958	0.0372947	0.0279854	0.0397271
YDL022W	-0.00389638	0.0180564	0.0274669	0.0149048	0.0291687	-0.0320864	0.00665251	0.0354874
YDL023C	0.0033768	0.0420423	0.028129	0.0385438
YDL024C	-0.0170312	0.0333206	0.0194358	0.0412948	0.0201553	-0.0171949	-0.00339698	0.0181892
YDL025C	0.00611673	-0.0504302	-0.011513	0.0106171
YDL026W
YDL027C
YDL028C	0.000477476	0.0194051	0.0180264	0.00805978	0.0158304	-0.0361269	-0.0123859	0.0159618
YDL029W	-0.00567504	0.0136247	0.0124482	0.0156395	0.0216618	-0.0121726	-0.0077063	0.0319692
YDL030W	0.0376039	-0.0095536	-0.0151447	0.0261805	0.00308279	0.015592	0.0240944	0.0298802
YDL031W	0.020359	0.0405757	-0.159504	-0.0171513	-0.0416249	0.0115499
YDL032W	0.0190664	-0.0472837	-0.00133667	0.0255776
YDL033C	0.028396	-0.0179059	-0.00570752	0.0215576	-0.00708446	0.00834702	0.0343467	0.0233278
YDL034W	-0.172113	0.0191574	0.0998232	0.0458363
YDL035C	-0.0242104	-0.0180881	0.00788156	-0.00497415	0.00417058	0.0388454
YDL036C	-0.0192352	0.0283088
YDL037C	0.0118883	0.0442379	-0.100346	-0.131767	-0.0506255	-0.0437323
YDL038C	-0.0488207	0.0279965	-0.0891036	0.0182344	0.0837612	0.0178637
YDL039C	0.0279724
YDL040C	0.00474472	-0.0296955	-0.0163667	0.0064632	-0.00855259	0.0142285	0.0346719	0.0191499
YDL041W
YDL042C	-0.0194229	-0.0163359	-0.0496686	-0.00287378
YDL043C	0.0148978	0.0499141	0.0500123	0.0486934	0.0513885	0.015286	0.0442521	0.0929958
YDL044C	0.00811385	-0.0288388	-0.015453	0.0123728
YDL045C	0.00975201	-0.0185584	-0.0142213	0.00712705
YDL045W-A	-0.00961187	0.0231704	0.0189076	0.0188178
YDL046W	-0.0189582	-0.00138014	0.0179428	-0.0214172	0.00774304	-0.0484837	-0.01898	0.0170189
YDL047W	0.0300429	0.0015047	-0.0118037	0.0486191	-0.0142091	0.0283021	0.0132854	0.018182
YDL048C	0.0222619	-0.0103947	-0.00548867	0.0358552	0.000490509	0.0195768	0.0290311	0.00822933
YDL049C	-0.141522	-0.00392502	-0.0614539	0.00966699
YDL050C	-0.0238858	0.00763167	0.00845528	-0.000324939	0.00988208	-0.0248699	-0.0067092	0.0310432
YDL051W	-0.0237749	-0.00277171	0.00582748	-0.0117452	0.0141216	-0.0332027	-0.0056872	0.030602
YDL052C
YDL053C	0.019376	0.011773	-0.00559251	0.0417974	-0.000352647	0.0561093	0.0306756	0.0485379
YDL054C	-0.00609757	-0.177453	0.00128982	-0.0451577	0.000563759
YDL055C	0.0155485	-0.0184128	-0.0087864	0.0313744	-0.0221831	0.0284001	0.010256	0.00502482
YDL056W	-0.00973402	-0.0460397	-0.0265206	-0.00647558	-0.0242814	-7.41352e-05	0.00939362	-0.00629728
YDL057W	0.0315571	-0.027246	0.000381014	0.0483314
YDL058W	-0.0111177	0.0211233	0.0237381	0.0116114	0.018512	-0.0137265	-0.00539496	0.0199468
YDL059C	-0.0175358	0.0158348	0.0187583	0.00252516	0.0215826	0.00399335	-0.00169785	0.0442247
YDL060W	-0.0235662	-0.00161695	0.00836231	-0.00723698	0.0137443	-0.00898838	-0.00732434	0.0249249
YDL061C	-0.00509175	0.00219285	0.0225421	-0.00110394	0.0543161	0.0109823	0.0333304
YDL062W	0.0165898	-0.0203991	-0.0119754	0.0186161	-0.0104514	0.0211994	0.0134586	0.00129388
YDL063C	-0.0121814	0.0236305	0.0136685	0.0281996	0.0437283	0.00797107	0.0141905	0.0564761
YDL064W	0.0228521	-0.0231085	0.00421269	0.0271745	0.0151533	0.02331	0.0516461	0.0108514
YDL065C	-0.0440062	0.0236629	-0.164168	-0.0130728	0.00206968	-0.01006
YDL066W	-0.016299	0.0162372	0.0108321	0.00615415
YDL067C	-0.0208947	0.0184339	0.012046	0.00396976	0.0140298	-0.0244325	-0.00094055	0.0112211
YDL068W	-0.0119701	0.0291919	0.0230032	0.0165827	0.0103679	-0.0287528	-0.0221865	0.00761732
YDL069C
YDL070W	0.0127181	0.0370201	0.00837572	0.023262	-0.0188841	0.00897832	0.0326725
YDL071C	0.0288985	-0.014563	0.00202851	0.0319665	-0.00603279	0.0257982	0.0187983	0.00976206
YDL072C	-0.0211492	0.0117313	0.00514958	0.0047793	0.00648847	-0.0449244	-0.0213408	0.00528818
YDL073W	-0.000844073	0.0186924	0.0212877	0.0281407	0.0271928	0.00160418	0.0125064	0.0744091
YDL074C	-0.00476426	0.0290751	0.0321024	0.0214067	0.027978	-0.0149819	0.00364602	0.0330071
YDL075W	0.035454	0.0124514	0.00905499	0.056131
YDL076C	-0.00397648	0.0229469	0.0223611	0.0258721
YDL077C	-0.0067659
YDL078C	0.0125343	-0.0289286	-0.00922418	0.0236646	-0.0171407	0.0115142	0.0081577	0.00976256
YDL079C	0.0164997	-0.0179441	-0.00533201	0.0182333
YDL080C
YDL081C	0.000787176	0.0216161	0.0379636	0.0340496
YDL082W	-0.00014709	0.000396402	0.0300041	-0.00336299	0.0589882	-0.00498564	0.0252804	0.0541748
YDL083C	0.000762339	0.00347746	-0.0437779	0.00482431	-0.046612	0.0429796
YDL084W	0.0275826	-0.00826203	0.00224037	0.0429549
YDL085W	-0.008454	0.00896762	0.0186733	0.00344704	0.0114232	-0.0167573	-0.00729099	0.0214232
YDL086W	-0.0231803	-0.00637356	0.00414635	-0.0084314	0.0268382	-0.0153641	-0.00640246	0.0366257
YDL087C	0.00263948	0.0275578	0.0352171	0.02759
YDL088C	0.0212238	-0.0155385	-0.00374714	0.0261373	0.00914964	0.0299852	0.0306245	0.025852
YDL089W	-0.0312015	-0.00822638	-0.000392967	-0.00512846
YDL090C	-0.00985407	0.000802943	0.0212209	0.00572603	0.0235038	-0.0334728	0.00714685	0.0324642
YDL091C	0.0293967	0.00572192	-0.00469312	-0.0148451	-0.0140409	0.0173841	0.00849175	0.0117414
YDL092W	0.214796	-0.000171155	-0.0143014	-0.0255993
YDL093W	-0.0132488	0.00265083	0.0279781	0.00906928	0.0205186	-0.0147691	0.00949848	0.0509515
YDL094C	0.0379255	0.0976818	0.0150792	0.119459
YDL095W	0.0167734	0.00117693	-0.0106437	0.0198866	-0.00562588	0.0248022	0.0440462	0.00874857
YDL096C	-0.0157688	-0.00432819	0.0225832	-0.00498851
YDL097C	-0.179544	-0.1857	0.0052848	-0.0122176
YDL098C	-0.0106058	0.00362	0.0108186	-0.0017909	0.0207093	-0.0139273	-0.00241683	0.0265369
YDL099W	-0.0133419	-0.000323561	0.0159257	-0.00366611	0.0666556	0.0163643
YDL100C	0.0115852	-0.0188451	-0.0126953	0.00908299	-0.0197356	-0.0154088	0.0116844	-0.010613
YDL101C	0.0137938	-0.0183041	-0.00964518	0.00646008	-0.0169413	-0.00819406	0.00744905	-0.0116566
YDL102W	-0.0135732	-2.30619e-06	0.0145336	0.00382662	0.0232422	-0.0160333	-0.0075439	0.0222228
YDL103C	-0.0186981	-0.00978788	0.0122619	-0.00233807
YDL104C	0.0145659	-0.0236623	-0.00828923	0.00695693	-0.00977835	-0.00714048	0.0134544	0.00122425
YDL105W	-0.0116943
YDL106C	-0.0300641	0.0325322	0.00283418	0.0437224	-0.000253961	-0.00221441	-0.0245798	0.0296165
YDL107W	-0.156572	-0.158267	-0.210586	-0.115325
YDL108W	-0.0264334	-0.0146984	0.0034857	-0.00930906
YDL109C	0.0219576	0.009499	-0.00382944	0.0353187
YDL110C	0.000670937	-0.0361356	-0.0210501	-0.00736277	-0.0282458	-0.0230282	-0.00319153	-0.0244341
YDL111C	-0.201674	-0.015328	0.0324772	-0.0173571
YDL112W	-0.0433431	-0.0327036	-0.0100096	-0.0249446	0.0108033	-0.0280804	-0.0072324	0.012935
YDL113C	0.0234691	-0.00734518	-0.00464698	0.0230525	-0.013667	-5.68735e-05	0.0035266	0.00873406
YDL114W	-0.0129013	0.00792575	0.000569039	0.00304224	0.0169509	-0.0234198	-0.00186504	0.0255657
YDL115C	-0.0224278	-0.0106983	0.000970015	-0.00687436	0.0117694	-0.0230112	-0.00104552	0.0252629
YDL116W	0.0116482	-0.0144608	0.00113375	0.045291	-0.0230898	0.0100649	0.0137224	0.00691229
YDL117W	0.0362273	0.0095202	0.011442	0.0583091	-0.0177974	-0.0108641	0.0119682	-0.00810605
YDL118W	0.0291412	0.00206863	0.00490445	0.0387587	-0.0213526	0.0228264	0.0143434	0.0160633
YDL119C	0.00220575	-0.022246	-0.00466312	0.0223823	-0.0157212	0.00565792	0.0305297	0.0143731
YDL120W	0.211336	-0.00596124	0.0272952	0.00688147
YDL121C	0.0109603	-0.02947	-0.0142977	0.0110965	-0.017193	-0.00192623	0.00518578	-0.00590102
YDL122W	-0.00769598	0.0120404	0.00755726	0.00350707	0.0354046	0.00675089	0.00710114	0.0524408
YDL123W	0.0361923	-0.00979021	-0.00257557	0.0178031	-0.0120447	0.00581677	0.0189732	0.00197597
YDL124W	0.0112028	-0.0213366	-0.00949414	0.012722	-0.0309782	-0.00602123	0.00152677	-0.00443457
YDL125C	-0.0188008	-0.00078039	0.0129441	-0.000668511	0.0314823	-0.00634532	0.00202452	0.041138
YDL126C	-0.0266504	-0.00300893	0.00394915	-0.00749247	0.0289278	-0.0333806	-0.0141487	0.0204817
YDL127W	-0.0238614	0.00709975	0.00122634	0.0064678	-0.00820183
YDL128W	0.0156966	-0.0143844	-0.010453	0.0118756	-0.0306623	-0.00428304
YDL129W	-0.0102419	0.00580855	0.0117619	-0.000578982	0.0055142
YDL130W	0.0364898	0.028431	0.0305663	0.0703252	0.0200643	0.0440545	0.0371652	0.0355139
YDL130W-A	-0.00546701	0.0211273	0.0276052	0.0357271	0.0251378	0.00735027	-0.00876683	0.0414421
YDL131W	0.00388588	-0.0310606	-0.0176272	0.0079084	-0.0164422	-0.00169791	-0.000969314	-0.00243024
YDL132W	-0.0200596	0.00397676	0.00735095	0.00452484	0.0042909	-0.048008	0.0139371	0.0459001
YDL133C-A	-0.0426179	-0.0189868	-0.0090614	-0.020815	-0.0016725	-0.0227737	-0.00802045	0.0261731
YDL133W	0.00795028	-0.011391	-0.0179891	0.019569	-0.0221852	0.030945	0.0171895	0.0432063
YDL134C	0.00423335	-0.0165807	-0.014699	0.0265852	-0.0238592	-0.00641055	-0.00267167	-0.0099308
YDL134C-A	-0.0174768	-0.00950612	-0.000925672	-0.0107602
YDL135C	-0.00314745	-0.0239175	0.00521782	0.164135	-0.0170981	-0.0072812	0.00161575
YDL136W	0.0167006	-0.0066535	-0.0100462	0.0157385	-0.022849	-0.00550949	0.00646856	-0.00854554
YDL137W	0.00596107	-0.0340314	-0.0180008	0.000964458	-0.0191626	0.00623035	0.00784555	-0.0134936
YDL138W	0.00687329	-0.00281625	-0.0134412	0.0210514	-0.03831	-0.0125055	-0.000814157	-0.0137109
YDL139C	-0.0288375	-0.0128291	0.00748998	-0.0187487	0.0179594	-0.00522662	-0.0090722	0.022775
YDL140C	-0.0229244	0.00400497	0.0111933	0.0104016	-0.0139054	0.0137469	-0.0183321
YDL141W	0.0239982	0.00622784	0.0151658	0.0236511	-0.0193972	-0.0024923	0.00570691	0.000716714
YDL142C	-0.0305386	-0.0106173	0.0365213	-0.0258484	0.00464207	0.00846688	-0.00154647
YDL143W	-0.0200283	0.00174363	0.0215532	0.0120172	0.0221789	-0.00542798	0.00159251	0.0437166
YDL144C	0.00762341	-0.0136768	-0.00786356	0.0247544	-0.00370529	0.017912	0.0192678	0.0297443
YDL145C	-0.0550298	-0.0315767	-0.0209928	-0.0252697	-0.00374	-0.0275924	-0.0204471	0.00683904
YDL146W	0.0659454	0.00192028	-0.00812386	0.0273492
YDL147W	-0.0176602	-0.0946148	-0.0468619	-0.051732	-0.0496704	-0.0117404	-0.0296918	-0.0265214
YDL148C	0.00868856	-0.0193725	-0.0153657	0.0121869	-0.0128354	-0.00224885	0.00467223	-0.00943985
YDL149W	0.0133898	0.00914846	-0.00424118	0.0364771	-0.0226235	-0.0126004	0.0041963	-0.00226703
YDL150W	0.00981839	-0.0038328	-0.000563042	0.0439211	-0.0374137	-0.00504166	-0.00354993	0.000528329
YDL151C	-0.0106242	0.00795284	0.00702831	0.00622593	0.0338432	0.031239	0.0201103	0.0870623
YDL152W	-0.0185492	-0.00736567	0.00542254	0.00127834	0.00586197	0.0466175	0.00726063
YDL153C	0.00252991	-0.0237351	-0.012057	0.0201092	-0.0162783	-0.00713655	0.00874408	-0.018413
YDL154W	-0.0207221	0.0128713	0.0162659	0.0013356	0.0132628	0.00575658	-0.00795787	0.0481706
YDL155W	-0.0273041	-0.000263947	-0.00123007	-0.00427025	0.00625829	-0.0100195	-0.0114289	0.0457862
YDL156W	0.0120045	-0.0138257	-0.0158241	0.0402301	-0.0272233	-0.0108653	0.00661619	-0.0138604
YDL157C	-0.0334437	-0.0130714	0.00481297	-0.0123627	0.0195112	0.00244594	-0.0191925	0.0619263
YDL158C	-0.025212	-0.0165019	0.00617455	-0.0132196	0.00882492	0.00257328	-0.00598754	0.0220995
YDL159W	-0.023695	-0.0121478	0.00275877	-0.0136246	-0.00109578	-0.060826	-0.00521154	0.0517289
YDL160C	0.0268344	-0.00193107	-0.00363645	0.0467737	-0.00971832	-0.0141893	0.0238618	0.000745965
YDL161W	-0.0382711	0.00395106	-0.285359	-0.264148	-0.00280101	-0.0218343
YDL162C	-0.00374217	-0.0203577	-0.0112482	0.0280769	-0.0262456	-0.0118982	0.00263589	-0.0152669
YDL163W	0.0111461	-0.0979547	-0.0154344	-0.0534109	-0.0191737	-0.00301232	0.00154788	0.0134267
YDL164C	0.0071111	0.00107782	-0.0162843	0.0355475	-0.0208987	-0.000366098	0.000962891	-0.0105149
YDL165W	-0.0263264	0.0144135	0.00546007	0.0192904	0.00535177	-0.00999226	-0.0135068	0.0263016
YDL166C	0.0253757	-0.000288909	-0.00965296	0.0407063	-0.00981633	0.00688611	0.00508157	-0.0129994
YDL167C	-0.0236988	0.018095	0.00445288	0.0126799	0.0226928	0.0440846	-0.00287862	0.0902431
YDL168W	-0.00897086	-0.00757893	-0.0269579	-0.0174226	-0.16325	-0.139414
YDL169C	-0.0172324	0.000274441	0.00470143	-0.00391965	0.0189649	-0.0081234	-0.00684813	0.0442256
YDL170W	-0.0336793	-0.0124328	0.00335097	-0.0118221	0.0126801	-0.022798	-0.00833871	0.0244194
YDL171C	0.0111245	-0.0350209	-0.012427	0.0132441	-0.0346449	-0.0258334	-0.00617858	-0.0280097
YDL172C	0.0175414	-0.0330299	-0.00351192	0.0197289	-0.0385527	-0.0362484	-0.0178359	-0.0399431
YDL173W	0.00578549	-0.0498353	-0.0192424	0.0133713	-0.0308666	-0.0236643	-0.0121907	-0.0314592
YDL174C	-0.0405011	-0.00403907	-0.00379346	0.01642	-0.0247541	0.00710332	-0.0115179	-0.00810948
YDL175C	0.0232665	-0.0219016	0.00607383	0.0370927
YDL176W	0.0472023	-0.0150577	-0.0260582	0.0319107	-0.00906765	0.0197731	0.0100649	-0.00320931
YDL177C	0.0148539	-0.0141963	-0.0166741	0.0201567	-0.012761	0.0173412	0.00640686	-0.00412176
YDL178W	0.011027	-0.0475549	-0.017679	0.0172097
YDL179W	0.0401606	-0.0386223	-0.00504171	0.0224738	-0.0207382	0.000996566	-0.00786914	-0.0214559
YDL180W	0.013078	-0.025534	-0.0083291	0.0197062	-0.0144991	-0.00414204	0.00325633	-0.0189466
YDL181W	0.0281631	-0.011078	0.00524179	0.0516158	-0.000856869	0.0255091	0.0227662	0.0138805
YDL182W	0.0118469	-0.0254578	-0.0156789	0.00890735	-0.0211289	0.0160696	-0.00491836	-0.020566
YDL183C	0.0422089	-0.00507409	0.000648617	0.038757
YDL184C	0.0222339	-0.00879294	0.00526839	0.0484749	0.00992641	0.0363929	0.0103811	0.0138257
YDL185W	0.011103	-0.0394532	-0.0196648	-0.00541773	-0.00690342	0.0110331	0.0056767	-0.00802348
YDL186W	0.0101495	-0.0376783	-0.00947278	0.0238116	-0.0259706	-0.00788898	-0.0102298	-0.01561
YDL187C	-0.0147958	-0.0969864	0.0205562	-0.0450297	-0.00846134
YDL188C	0.0319083	-0.00407106	0.000246423	0.0234569	0.000129054	0.0187064	0.0143551	-0.000199805
YDL189W	0.01238	-0.0248807	-0.0121139	0.00841885	0.00786125	0.0432125	0.030708
YDL190C	0.0073918	-0.0238138	-0.00792549	0.0229767	-0.0177525	0.0109405	0.00109002	-0.00438976
YDL191W	-0.0088912	0.0420232	0.0206677	0.0432675	0.0285633	0.0418552	-0.00889846	0.0299033
YDL192W	0.0241835	-0.0167769	0.00538609
YDL193W
YDL194W	-0.0466162	-0.0207735	0.20506	-0.0294827	0.028817	-0.0209311
YDL195W	0.0434813	-0.0865195	0.0217619	0.0865565	0.0213441	0.00975081	0.00594618
YDL196W	0.0323753	-0.00398408	-0.0140933	0.0159368
YDL197C	-0.0173873	-0.0186077	-0.00852974	-0.0144634	0.0396209	-0.0147925	-0.00503733	-0.00682778
YDL198C	0.00647274	-0.000349541	-0.0245569	0.0308602
YDL199C	0.0152253	0.00298701	-0.014362	0.0226
YDL200C	-0.0290877	-0.00298658	0.000102347	-0.00600151	0.030058	-0.00370596	-0.0206409	0.0165286
YDL201W	-0.0162187	-0.00850255	-0.0189077	-0.015788	0.0311604	-0.00920402	-0.0111294	0.00691147
YDL202W	0.0151199	-0.0197248	-0.0198031	0.00716529
YDL203C	-0.0206199	-0.0178888	0.00421321	-0.0267398	0.0174003	-0.030994	-0.0165964	0.0121128
YDL204W	0.0220872	0.0349532	0.040594	0.00834641	0.0791059	0.00768246	0.0213391	0.0344068
YDL205C	0.106394	0.104925	0.0916331	0.0671109	0.0992961	0.0669793	0.0174943	0.0401094
YDL206W	0.089757	0.0297497	0.0266383	0.0633633	0.0159369	0.0222036	0.0259521	0.0103029
YDL207W	0.0560314	-0.057373
YDL208W	-0.0429604	-0.000322459	-0.0218318	-0.0162512	-0.00225813	-0.0153409
YDL209C	-0.00116753	0.00476077	0.00816027	-0.010813	0.0294815	0.00198752	0.00664907	0.0393007
YDL210W	-0.014263	-0.00422679	0.0209917	-0.00573719	0.0146175	-0.0193609	-0.0258864	0.00514759
YDL211C	0.00574607	0.0158948	0.0280577	0.000494628	-0.0306635	0.0113419
YDL212W	-0.00441866	0.0263683	0.0154358	0.0164632	0.0416458	0.00960515	0.000605123	0.0318029
YDL213C	0.0322221	-0.0169405	-0.0116274	0.0152356
YDL214C	-0.017095	-0.0105782	0.00360894	-0.0175049	0.0357974	-0.0296222	-0.00763358	0.00523314
YDL215C	-0.0108361	-0.0826235	0.0117073	0.0467076	0.0137411	-0.00447145	-0.0022057
YDL216C	0.0091145	0.0237255
YDL217C	-0.0287863	-0.0516073	-0.0292719	-0.0153139	-0.0117035	-0.00718349
YDL218W	0.0506789	0.0690169	0.00560431	0.0373478	0.00548681
YDL219W	-0.0170411	-0.0285394	-0.023773	-0.00985016	-0.00838759	-0.0274575
YDL220C	-0.0206433	-0.00961038	-0.00329924	-0.0154066	-0.0329358	0.020452
YDL221W	-0.0394305	-0.0126743	0.00149006	-0.00434738	-0.0439568	-0.0980783
YDL222C	-0.000261263	0.00994391	0.0149776	0.00287738	0.051132	-0.0402848	0.0083367	-0.0004431
YDL223C
YDL224C	0.00728245	0.0476907	0.0211061	0.0608356	0.0487315	0.0401613	0.00700939	0.0389192
YDL225W	-0.0141584	0.0190183	-0.00271281	0.011045	0.0154701	-0.00224767	-0.00780048	0.0216349
YDL226C	0.0251517	-0.0225865	-0.00173488	0.0155185
YDL227C	0.0182204	-0.0192669	-0.015925	0.0277788
YDL229W	-0.00445342	-0.00679489	-0.0123942	0.0186681
YDL230W	0.000553303	0.0231555	0.0205467	0.031234	0.0279133
YDL231C	-0.00670981	0.0326585	0.00428604	0.0405008	0.0269327	-0.0189942	-0.00708612	0.011997
YDL232W	-0.0308294	0.00336177	-0.011179	0.00910143
YDL233W	0.014099	0.0521692	0.0222092	0.0385631	-0.045432	0.0366041
YDL234C	-0.0394462	0.0160534	-0.01694	0.00220518	-0.00314745
YDL235C	-0.01065	0.0108864	0.00702347	0.0199165	0.0290517	-0.00688428	-0.00178624	0.0162477
YDL236W	0.0399693	0.00970255	0.0523383	-0.00556591	-0.0668494	-0.0311723
YDL237W	-0.00396743	0.0150461	0.0166014	-0.00644174	0.0321323	-0.0123699	-0.00668062	0.00623502
YDL238C	-0.0789397	0.0416453	-0.00385995	0.032821
YDL239C	0.0607331	0.0912845	0.045408	-0.00373342	0.0160556
YDL240W	-0.0259696	-0.0128313	-0.0121429	-0.0269627	0.0282529	0.0214354	-0.00243703	0.0246805
YDL241W	-0.00509712	-0.00263423	-0.0213084	-0.00589847	0.0156133	-0.0231257	-0.0108537	0.00515279
YDL242W	-0.00454894	-0.00133283	0.016244	0.0135563	0.042017	0.00245411	0.00225651	0.0253912
YDL243C	0.0434729	0.00515806	-0.000556048	0.0231255	-0.0299803	0.0121883	-0.0110612	0.00826449
YDR001C	0.0635472	-0.00643781	0.0158104	0.0298712	0.0256367
YDR002W	-0.0172053
YDR003W	-0.0826315	0.00496705	-0.12243	-0.0102605	0.00630383	-0.0231828
YDR004W	0.0256083	-0.0412635	-0.0188467	0.00200402	-0.0178924	-0.00234229	-0.00249907	-0.0114966
YDR005C	0.00519557	-0.0406453	-0.0230695	0.00637989
YDR006C	-0.0112386	-0.0360307	-0.0314844	-0.00110267
YDR007W	-0.00299081	0.00115558	0.0285983	-0.0112212	0.0296512	0.00468262	-0.00697626	0.0129227
YDR008C	0.00709101	-0.028141	-0.0110892	0.0181379	0.000199319
YDR009W	0.0207022	0.00920573	0.045388	0.00864297	0.0685522	-0.0235733	0.0205967	0.0256214
YDR010C	-0.0116319	0.00477574	0.013112	-0.00731208	0.00873708	-0.0142319	-0.0152955	0.0103994
YDR011W	-0.0138458	0.0176477	-0.0107331	-0.0238546	0.0198352	-0.0042333	-0.0105824	0.021087
YDR013W	-0.025981	-0.0215514	-0.0193122	-0.0166449	0.00747072	-0.10911	0.00393081
YDR014W	0.0134592	-0.0155469	-0.0135578	0.0245274	-0.00704988	0.00242041	0.0175054	0.0126148
YDR015C	-0.0117137	0.0132895	0.0204383	0.0154026	0.0106972	0.0139983	-0.00863805	0.0328345
YDR016C	0.0134979	-0.000948168	-0.0113709	0.0127792	-0.0515353	-0.00576045	-0.0320826	-0.0201338
YDR017C	-0.0442009	-0.0166083	-0.212481	-0.0254254	-0.0373025	-0.0281906
YDR018C	-0.00212668	-0.0235801	-0.0164854	0.0108177	-0.0345987	-0.0131778	-0.00740112	-0.00778288
YDR019C	0.0214443	-0.0178704	-0.00992092	0.0124836	-0.0155995	0.00740047	0.00972179	-0.000849673
YDR020C	-0.0158606	0.00803234	0.00568136	0.00459762	-0.00587713	-0.0298272	-0.0216624	-0.00478756
YDR021W	0.00556299	-0.038639	-0.0196393	-0.00562226	-0.0199178	-0.0110342	-0.00870141	-0.0219887
YDR022C	0.0134059	-0.0345904	-0.0138375	0.00272272	-0.0375573	-0.022759	-0.0209974	-0.0341106
YDR023W	-0.0187167	-0.000365198	0.00590116	-0.00302337	-0.00419876	-0.0477547	-0.0231977	0.00203167
YDR024W	-0.00551148	0.011391	0.00992343	0.0140423	0.0295564	0.012204	-0.00226476	0.0412309
YDR025W	-0.0253347	0.00711746	-0.0884974	-0.00193895	-0.00161952	3.64724e-05	-0.00700341	0.0238156
YDR026C	0.00882618	-0.00874965	-0.0122547	0.00547802	-0.00668668	0.00962743	0.0104416	0.0110006
YDR027C	-9.03488e-05	0.0217623
YDR028C	-0.0117824	-0.00286901	0.00101435	0.00162999	0.00868599	-0.0255776	-0.0208388	0.00797999
YDR029W	0.0391029	-0.00647255	-0.00330583	0.0404124
YDR030C	-0.0585424	-0.0548014
YDR031W	-0.00306758	0.0163139	0.018944	0.0120566	0.0160851	-0.0315979	-0.00853296	0.0101421
YDR032C	-0.0185446	-0.0111698	-0.00422408	-0.00909092	0.0128711	-0.0575397	-0.0212092	0.0195414
YDR033W	0.0173703	0.0227758	0.0118004
YDR034C	-0.0193609	0.0136185	0.000983993	-0.0153538	0.02492
YDR035W	-0.0277222	-0.0128097	-0.00764105	-0.0199923	-0.0477911	0.0354335
YDR036C	0.0159375	-0.0108416	-0.00696038	0.0144343	-0.0100458	0.0166198	0.009425	0.0137461
YDR037W	0.0110724	-0.0157435	-0.0131541	0.00901272
YDR041W	-0.00102018	-0.0526975	-0.0201698	-0.00347582	-0.0126519	0.00544981	0.0128424	0.039836
YDR042C	0.00729333	-0.0469702	-0.0179064	0.000965338	-0.0231619	-0.0011355	-0.0166395	-0.0106817
YDR043C	-0.0226872	-0.0707924	-0.032489	-0.0174006	-0.0394192	0.0184191	-0.00386793	-0.0364962
YDR044W	0.0714321	0.0994226	0.0677103	0.0764061	-0.0192949	-0.0164956	0.00140008	0.00857024
YDR045C	-0.00616325	-0.154861	-0.0290872	-0.108778	-0.0185314
YDR046C	0.000570516	0.0871668	0.0152867
YDR047W	0.0192086	0.0336663	0.038811	0.0379961	-0.0271743	0.00231206	0.008349
YDR048C	-0.0262496	-0.0114159	-0.00734032	-0.0226548	0.006184	-0.0282815	-0.00669965	0.00624441
YDR049W	-0.025871	0.00513018
YDR050C	0.0151601	-0.0152874	-0.00016919	0.0242671	-0.0262583	-0.013037	2.75715e-05	-0.0146303
YDR051C	-0.0110059	0.00412201	0.0159912	0.00313452	0.0170016	-0.00608599	-0.00904336	0.0198462
YDR052C	-0.0542762
YDR053W	-0.00541358	0.00628524	0.026063	0.00924547	0.0229139	-0.0151313	-0.00366538	0.00770787
YDR054C	0.0493576	0.0163704	0.0163863	0.0454653
YDR055W	-0.0110789	0.0167442	0.0126576	-0.0316269	-0.128996	-0.0192832
YDR056C	0.000537478	-0.0517772	-0.0170182	-0.00179924	-0.0180538	0.00147121	-0.00492684	-0.0186688
YDR057W	0.0222595	-0.0407262	-0.0071123	0.0171634
YDR058C	-0.027949	0.0511801	-0.0257525	0.0187024	-0.077178	0.0273989
YDR059C	0.00551055	0.00889092	0.0159748	0.00649745	0.00913799	-0.0483156	-0.00917236	0.026328
YDR060W	0.157589	0.111955	-0.00743373	-0.0170571
YDR061W	0.00501729	0.0275562	0.0345931	0.0237998	0.0190411	-0.0402266	-0.00412644	0.0378832
YDR062W	-0.00361623	0.0127605	0.0154766	0.00587086	-0.00139027	-0.0217309	-0.0154025	0.00574647
YDR063W	0.0097012	-0.0172561	-0.0109434	0.0206855	-0.00227981	0.000902282	0.012494	-0.00179575
YDR064W	0.0181146	0.00264882	-0.00555141	0.0239922	0.00310452	0.0240372	0.0389735	0.0224934
YDR065W	0.00645469	-0.0378641	-0.0195784	0.00493511	0.112895	0.0232665
YDR066C	-0.018024	-0.0383907	0.0172926
YDR067C	0.00440679	0.0645192	0.0248751	-0.106994	0.0167702	-0.00353484	0.0195781
YDR068W	-0.0117147	0.00777071	0.00969808	-0.00166874	0.0308846	-0.0152648	-0.0147716	0.00734686
YDR069C	-0.0159335	-0.00814221	0.00913367	-0.0137742	0.0230372	-0.0102489	-0.00619339	0.0267442
YDR070C	-0.0162583	-0.015332	0.00155112	-0.0179932	-0.00153367	0.00994037
YDR071C
YDR072C	-0.0175774	0.0222759	0.00855938	0.00872665	0.00900155	-0.00935064	-0.0191696	0.0167392
YDR073W	0.0227843	0.0464341	0.0450964	0.0337331	0.0351542	0.00235977	0.0112296	0.0586193
YDR074W	-0.018616	0.00584833	0.00303292	0.0102914	-0.00522544	0.0269033	0.010063	0.0719547
YDR075W	-4.27504e-06	0.118611	-0.00383928	-0.0490165	0.0204749
YDR076W	-0.00622705	-0.00183789	0.0113829	-0.0174075	0.0170639	0.0147006	-0.00901568	0.0204044
YDR077W	0.00668481	-0.00721046	-0.0116626	0.0275662
YDR078C	0.0446272	0.0864181	0.00247989	0.0234686	-0.0163957	-0.000461826	-0.000825573
YDR079W	-0.0233456	-0.00421143	-0.00352089	-0.0262802	-0.00760876	-0.0193609	-0.020222	0.0266403
YDR080W	0.00101316	0.00797122	0.0106503	-0.00572601	0.0218138	-0.0154959	-0.011335	0.0161761
YDR081C	-0.030147	0.117748	-0.0154834	0.0434112	-0.0104288
YDR082W	-0.00119001	-0.0279674	0.000902282	-0.014225	-0.0181685
YDR083W	-0.0239116	-0.0183014	-0.00162414	-0.0176039	0.00613846	-0.0335279	-0.0111458	0.00486149
YDR084C	-0.0181137	0.0273816	-0.00349007	0.0228268	-0.0389358	0.0350755
YDR085C	-0.00948392	0.00487218	0.0280854	-0.0521845	0.0264225	-0.111697	0.0318974
YDR086C	-0.00161784	0.0104086	0.0024566	-0.00767287
YDR087C	-0.0322739	-0.0131934	-0.00692471	-0.0103363	0.0143199	-0.110296	-0.0169177	-0.0114832
YDR088C	0.00557106	-0.0874588	-0.0216367	0.00311833	-0.012088	-0.00207538	-0.0159021	-0.00353588
YDR089W	0.0180168	-0.0200909	-0.0149052	0.0229531
YDR090C	0.0115149
YDR091C	0.0284628	-0.0373102	0.00476969	0.00837973	0.00584998	-0.0122727	0.0339218	0.0120235
YDR092W
YDR093W	0.0102449	-0.0196786	-0.011369	0.0193583	-0.0305833	0.00866327
YDR094W	0.00427903	-0.0305565	-0.0205675	0.0151868	-0.0119129	0.00533922	0.00719705	0.00978869
YDR095C	0.00511343	-0.0524423	-0.0193041	0.00832809	-0.0348506	-0.0275939	-0.0248595	-0.0365062
YDR096W	-0.0249687	-0.0257181	-0.0041602	-0.0162564	0.0256962	-0.00568054
YDR097C	-0.0278816	-0.00810827	-0.0108265	-0.013881	0.0166859	-0.0179661	-0.0111363	0.01785
YDR098C	-0.0183737	0.00258208	-0.00777215	-0.00208811	0.00185674	-0.0159222	-0.0198974	0.00608576
YDR099W	0.0251434	-0.00935939	-0.00555057	0.0431953	-0.0211157	-0.00329376	0.00254425	-0.00247844
YDR100W	-0.00943173	-0.0292004	-0.0244712	-0.00261187	0.0220506	-0.100326	0.0348977
YDR101C	-0.0238126	0.0204804	-0.00367	0.0156016	0.0167707	-0.00775666	-0.0122746	0.0801162
YDR102C	-0.0249185	-0.0172878	0.00127649	-0.0278654	0.00744069	-0.013942	0.00942108
YDR103W	-0.0117837	-0.00843626	0.0153327	-0.00495667	0.0362791	0.0387951	0.00133338
YDR104C	0.00604614	-0.0349317	-0.0171493	0.00720858	-0.00994986	0.015024	0.0085656	0.00195563
YDR105C	-0.0254013	-0.0149399	-0.00202951	-0.032618
YDR107C	-0.0206961	-0.0233546	-0.00667154	-0.0313658	0.0202246	-0.0203213	-0.00420349	0.0126477
YDR108W	-0.000783145	0.0163351	0.0116476	-0.00177052	0.0178694	-0.033852	0.00840414	0.0312955
YDR109C	0.0284228	-0.00203541	0.000369642	0.0263116	-0.0228966	0.0131158	0.00118555	-0.010541
YDR110W	-0.0384722	-0.0190167	-0.0224691	-0.036446	0.00869935	-0.034078	-0.0234373	0.00140344
YDR111C	0.0250972	-0.00987644	-0.000282671	0.0232602
YDR112W	0.0216658	0.00606147	-0.00799756	0.0216535	-0.0339514	-0.0161808	0.00615442	-0.0173673
YDR113C	-0.00392263	0.0103587	0.0149248	-0.00714178	0.006102	-0.0488881	-0.000156384	0.015274
YDR114C	-0.0427477	-0.0339529	-0.0266716	-0.0336928	0.019706	-0.00665637	-0.0151578	0.0239397
YDR115W	-0.027379	-0.0373531	-0.00921916	-0.037571	0.0150067	-0.0174969	-0.0195548	0.0121874
YDR116C	0.0191816	0.0269665	-0.0143433	0.052836	-0.0311519	-0.0112231	-0.0157368	-0.0118858
YDR117C	-0.0137281	-0.00944327	-0.00381749	-0.0185339
YDR118W	0.0350415	0.0174761	-0.00167823	0.0401765	0.00310539	0.0217378	0.0186616	0.0155968
YDR119W	-0.025279	-0.00466004	0.00403307	-0.0159879	0.0228568	0.00390741	-0.0130106	0.0281762
YDR120C	0.033608	-0.0154779	-0.0034587	0.0408435	-0.013754	-0.00563748	0.000175784	-0.0162442
YDR121W	-0.00195029	0.0168522	0.00710685	-0.000447949	0.0240022	-0.000596624	0.000545398	0.035962
YDR122W	0.0135574	-0.00830183	-0.0145589	0.0206878	-0.0419883	-0.00025804
YDR123C	0.0171023	-0.0170427	-0.0186834	0.0123224	-0.0240769	-0.0124436	-0.0126109	-0.0278185
YDR124W	0.0248471	-0.103223	0.00984661	0.0378913	-0.0191428	-0.101977	-0.0206133
YDR125C	0.00157458	0.00906996	-0.00195091	-0.161475	-0.00775982	-0.074161	0.00183061
YDR126W	0.0257607	0.00865534	-0.000556893	0.0360203
YDR127W	0.0248697	0.00361915	-0.00968432	0.0323304
YDR128W	-0.0171285	0.00305328	0.00949668	-0.0109171	0.0196396	0.0159002	-0.00216887	0.0277139
YDR129C	0.0833394	0.0250374	0.0761668	0.017704
YDR130C	0.0396333	0.0110126	0.0143048	0.045397
YDR131C	0.0219697	0.0251317	0.00212324	0.0456996	-0.0132101	0.0134491	0.0145623	0.00400661
YDR132C	0.028397	0.00720836	-0.00629306	0.0292528	0.000560453	0.0100302	-0.00937245	-0.00833848
YDR133C	0.0357516	-0.0857826	0.0323251	-0.0939939	-0.0136076	0.00129942	-0.0261836
YDR134C	0.00812874	-0.00811211	-0.0167149	0.0133176	-0.0287415	-0.00804996	-0.00983071	-0.0150744
YDR135C	-0.022983	4.25643e-05	-0.0144443	-0.0219696	0.0150925	-0.0107025	-0.0209563	0.00911512
YDR136C	-0.0223075	-0.0176901	0.0038036	-0.0217036	0.0230818	-0.00320725	-0.0138968	0.0138663
YDR137W	0.0149084	0.0095202	-0.011882	0.0259514	-0.0251168	-0.0138525	-0.00856109	-0.0144138
YDR138W	0.0145447	0.0132454	-0.00931532	0.0295208
YDR139C	0.0673568	0.0658943	-0.009661	0.00201226	0.025323
YDR140W	-0.000616448	-0.0326639	-0.0239045	-0.00366461
YDR141C	0.0275677	0.00569202	-0.0750886	-0.107012	-0.0163132	-0.00688983
YDR142C	-0.0197484	4.58801e-05	-0.0027356	-0.0108289	0.0244721	-0.019082	-0.00563426	0.0170994
YDR143C	0.0405449	-0.00712479	0.0238456	0.0561679	0.0395333	0.022148	0.0396858	0.0152266
YDR144C	0.0295015	-0.00541158	-0.000793375	0.0397876	-0.0211171	0.0108967	0.00489161	-0.010178
YDR145W	-0.0123014	-0.0266753	-0.00515884	-0.0437159	-0.0194784	0.0419669	-0.0225481
YDR146C	-0.0352055	-0.0276917	-0.00521214	-0.0341994	0.0177898	-0.0283702	-0.0151227	0.0111624
YDR147W	-0.0331664	0.0208693
YDR148C	0.0441015	-0.0109344	-0.00133696	0.0303913	-0.00769037	0.00318619	0.00915064	0.00591754
YDR149C	0.0239434	-0.0100014	-0.0071435	0.01979	-0.0176534	0.0151244	0.0106065	0.012121
YDR150W	0.0101275	-0.0265534	-0.0111092	0.00934736	-0.00963332	0.014687	0.0161392	0.0139116
YDR151C	0.01028	-0.0378423	-0.0251533	0.0210109	-0.0426941	-0.00133596	-0.0173527	-0.00426951
YDR152W	-0.0225123	0.00721698	-0.00189916	-0.0067379
YDR153C	0.0140145	-0.010392	-0.0125511	0.0227643	-0.00544147
YDR154C	0.00834352	-0.00862455	-0.0157874	0.0238234
YDR155C	0.0247787	-0.0142046	0.0168297
YDR156W	-0.0285017	-0.0376009	-0.0544794	0.00897004	-0.0271363	0.00217641
YDR157W	0.0246747	0.0091465	0.00901759	0.0280138
YDR158W	-0.0282156	-0.00795887	0.0136093	-0.015805
YDR159W	0.0108501	0.00785655	-0.014613	0.0410501	-0.00564029	0.0204694	0.0227997	-0.0191218
YDR160W	0.0152313	0.00843833	-0.0175303	0.0252624
YDR161W	0.0253756	0.0213261	-0.00377947	0.0495408	-0.00353324	0.00784481	0.00799515	-0.0113036
YDR162C	0.0408652	0.0294596	0.00908211	0.0962874	-0.0225749	0.00180562	-0.00207099	-0.017261
YDR163W	-0.00310721	0.00248041	0.00983932	-0.0536555	-0.0221109
YDR164C	0.0232781	0.0357275	-0.0126769	0.0696689	-0.0308406	0.0207562	-0.00855162	-0.0143216
YDR165W	-0.0166622	-0.00576861
YDR166C	0.0359136	0.0331609	0.0240758	0.103299
YDR167W	-0.0196104	-0.00756401	0.144891	0.198391	-0.0530824	-0.0491049
YDR168W	0.0420356	0.000750355	0.0119348	0.0724713	-0.0116722	-0.00192656	0.0142119	-0.000921402
YDR169C	-0.000113916	-0.020159	-0.0166531	0.0301479	-0.0354078	-0.0096593	-0.0046476	-0.00246873
YDR170C	0.0317379	0.00645304	0.00973556	0.0965004	-0.0129768	-0.000458291	0.00714858	-0.00395763
YDR171W	0.017645	0.0101654	-0.01558	0.0349205	-0.0201765	-0.00303539	0.000916095	0.0195138
YDR172W	0.0156469	0.0144191	-0.0113412	0.0493973	-0.0252675	-0.00939448	-0.00691189	-0.0193638
YDR173C	-0.0256532	-0.00280369	0.00123271	-0.00400502
YDR174W	0.0172032	-0.00810631	-0.0163798	0.0409947	-0.0188372	-0.00577028	-0.000439093	-0.00457769
YDR175C	-0.00953954	-0.00522963	-0.03574	-0.00246655	-0.0222233	-0.0197409
YDR176W	-0.00760876	0.159843	-0.0724639	-0.102257	-0.0466677
YDR177W	0.00742694	-0.0245554	-0.018	0.00691106	-0.00927171	-0.00302585	0.00647027	-0.00299781
YDR178W	0.0260876	-0.0213558	-0.00848028	0.048467	-0.00989066	0.01694	0.00704117	0.0151613
YDR179C	0.140506	-0.0227086	0.0249923	0.00627034
YDR179W-A	0.00842054	-0.2591	-0.0191961	0.0293991	-0.00638589
YDR180W	0.00987338	-0.00994786	-0.013243	0.0170629	-0.0202045	-0.00687737	0.00264573	-0.00110738
YDR181C	0.0298957	-0.00299385	0.00494045	0.0546309	-0.0167811	-0.0100291	0.0105639	-0.0018942
YDR182W	-0.00832085	0.181334	-0.00204561	-0.00301905	0.00837915
YDR183W	0.215246	0.228172	0.145181	-0.0311158
YDR184C	0.0687116	0.0461883	0.00767939	0.0279522
YDR185C	0.00371362	-0.0482055	0.04554	-0.191075	-0.0191335	0.0508764	-0.00282409
YDR186C	0.0180907	-0.0115694	-0.0145854	0.0171968	-0.00548451	0.0359339
YDR187C	-0.0172281	0.0451843	-0.00737418	-0.036967	-0.0143113	-0.0151319	-0.00503674
YDR188W	-0.0147445	0.00981629	-0.00639697	0.0201357
YDR189W	-0.00548451	-0.0185985	0.00322097	0.00343224	0.0208327
YDR190C	0.0104897	-0.034295	-0.0116364	0.0140584
YDR191W	0.0333304	-0.00666365	0.0162911	0.0397534	9.97625e-05	0.0196796	0.0236988	0.0403846
YDR192C	0.00945513	-0.0183996	-0.0123265	0.00797125	-0.0150495	-0.00658623	0.00935461	-0.00831294
YDR193W	0.0589551	0.00208513	0.183264	-0.0149859	-0.079397	0.00385303
YDR194C	-0.0084613	-0.00295793	-0.0282974	0.00751558	-0.0306757	0.0026814	-0.01063	0.00151289
YDR195W	0.0095985	0.00301194	-0.00597013	0.0136125	-0.00339313	0.00937213	0.0164816	0.0106272
YDR196C	0.00382437	-0.0254358	-0.0179068	0.00469802	-0.0103142	-0.00115742	0.0045145	0.00516759
YDR197W	0.00655828	-0.0272171	-0.0207243	0.00103968	-0.00571299	0.00557403	0.0353633	0.007719
YDR198C	-0.00123476	0.0100201	0.0117236	-0.109557	-0.0100211	0.000578667	-0.0173781
YDR199W	0.00443411	0.0213277	0.0216104	0.0225543
YDR200C	-0.0227884	-0.000350437	0.0111277	0.0119027
YDR201W	0.00630425	-0.00114266	-0.0136515	0.016798	-0.0197306	0.00480718	0.00679507	-0.00491622
YDR202C	0.0162394	0.00737037	-0.00677725	0.0280592	-0.02101	-0.000715136	0.0044364	0.00634701
YDR203W	0.0363438	0.0170147	0.0114009	-0.196095	-0.02835	0.056654	-0.00579236
YDR204W
YDR205W	0.00229827	-0.0311075	-0.020736	0.00580472	-0.0365345	-0.0372112
YDR206W	0.0578762	0.00534579	-0.0129726	0.00837223	0.0134809	0.0211374
YDR207C	0.00651551	-0.01288	-0.0152167	0.0213335	-0.00728686	0.0107776	0.0250747	0.0260818
YDR208W	0.00446736	-0.0311084	-0.0225442	1.95905e-05	-0.0323697	-0.0180982	-0.00275213	-0.0205327
YDR209C	0.0198352	0.00121711	-0.0122007	0.0335895	-0.0142125	-0.00542306	0.00658544	0.00653734
YDR210W	0.00546231	-0.0250757	-0.0190296	0.00415397
YDR211W	-0.0318609	-0.0162349	0.0937016	-0.000841396	-0.0124717	0.0152331
YDR212W	0.018817	-0.0206918	-0.00980992	0.0134877	-0.016637	0.00413302	0.0164782	0.00298436
YDR213W	0.00585304	-0.0252745	-0.0202263	0.0147693	-0.0186048	0.00239351	0.00918592	-0.00333019
YDR214W	0.0111601	-0.0248449	-0.0221932	0.00973971
YDR215C	0.0118832	-0.0227309	-0.00893714	0.0232427	-0.0203581	0.0065748	0.0100429	-0.00536649
YDR216W	0.0427624	-0.00508572	-0.00473089	0.0126025	-0.00348212	-0.0111182	0.00249798
YDR217C	0.0246655	-0.0154389	-0.00632949	0.00329274	-0.00967947
YDR218C	0.00104904	-0.0207926	-0.0217778	-0.00545663	-0.0237597	-0.0118236	0.00231075	-0.00192595
YDR219C	-0.00052821	-0.0165732	-0.0146241	0.00787305	0.00921216	0.0144011	0.0156977
YDR220C	0.0187122	-0.0163864	-0.00545605	0.0269141	-0.00581598	0.0241362	0.0117316	0.0183339
YDR221W	0.0256357	0.103571	0.116335	-0.00928638	0.0207778
YDR222W	0.0120496	-0.0269472	-0.0172376	0.00933516	-0.0176179	-0.000795185	0.00973644	0.0354886
YDR223W	0.00458056	-0.0045089	-0.0128889	0.0134035	-0.0297582
YDR224C	0.00237082	0.0190877	0.0101511	0.00878278	0.00926982	-0.0100886	-0.0188872	-0.00433874
YDR225W	-0.0216133	-0.0105984	0.00912569	-0.00847686
YDR226W	-0.0137642	0.00121308	0.00885112	0.00540214
YDR227W	-0.0121645	0.00165378	0.0211215	0.00941927	-0.0102374	0.0299583
YDR228C	-0.00868828	0.00548212	0.0244264	0.000250123	-0.00809089	-0.0162658	-0.0243587	-0.00656336
YDR229W	-0.0121573	-0.0074023	0.0121679	-0.0176928	-0.00249124	-0.0188624	-0.0198193	-0.00450178
YDR230W	-0.00678593	-0.0038048	0.0173691	-0.00139599	-0.00328316	-0.014295	-0.0183969	0.00377021
YDR231C	0.0150833	-0.00921209	-0.00676876	0.015265	-0.0123155	-0.0050615	0.0124337	-0.0082978
YDR232W	0.0147843	-0.00180358	-0.0167206	-0.0027117	0.00192418	0.0119981	0.0196247	0.0095227
YDR233C	0.0141677	-0.0468881	-0.0106508	0.00101465	-0.0257548	-0.0193864	-0.0208113	-0.0255945
YDR234W	0.0266943	0.0339116	0.00980282	0.0334398	-0.00152308	0.0182169	0.0180801	0.020595
YDR235W	-0.0184465	-0.0113334	-0.00270468	-0.00265221	0.0083014	-0.0177607	-0.0192234	0.00274939
YDR236C	-0.019526	-0.0142801	0.00683713	-0.0121726	0.0113712	0.00737426	-0.0300936
YDR237W	-0.0521148	-0.0618383	-0.0443874	-0.037793	-0.0237757
YDR238C	-0.0422589	-0.0103021	-0.0113011	-0.0209245	-0.0111419	-0.0347971	-0.0274493	-0.00850339
YDR239C	-0.0217531	-0.00932872	0.00945687	-0.0231062	0.000599307	-0.0381865	-0.0249333	-0.00483866
YDR240C	-0.0239788	0.0075213	0.0107388	0.00705511	0.0179761	-0.0117968	-0.00344395	0.0293245
YDR241W	-0.00811067	0.0151274	0.0271437	0.00738836	0.00327625	-0.0262315	-0.0166637	0.00521648
YDR242W	0.0217909	-0.00527798	0.0519594	0.00616503	0.0461376	-0.214302	-0.0187681	-0.0345117	-0.00745506
YDR243C	0.0162704	-0.0453016	-0.0016028	0.027127	-0.0228893	0.0220301	-0.00198929	0.0300281
YDR244W	0.021101	0.00267531	-0.000640532	0.0404176	-0.0121587	0.0276022
YDR245W	-0.0305267	0.032749	0.004044	0.0457702	0.0328445	0.0389924	0.0574568	0.059123
YDR246W	-0.0067867	-0.122868	-0.046062	-0.0652407	-0.0210588	0.0305825	0.00674014	0.0341772
YDR247W	-0.0380165	-0.00326241	-0.0117023	0.0292868	0.0163019	-0.0375782	-0.00227222	0.0115932
YDR248C	0.0174399	-0.0100269	0.00499811	0.0416138	-0.0357898	0.0268908
YDR249C	-0.0282318	-0.0028269	-0.0128409	-0.00338442	0.023631	-0.0348192	0.00291603	0.0148882
YDR250C	-0.0257537	-0.00598807	-0.0116587	0.00834013	0.0215314	-0.0299627	-0.00433099	0.0134357
YDR251W	0.0129019	-0.0476496	-0.00931884	-0.00359743	-0.0269781	-0.0203648	0.00272458	-0.00597207
YDR252W	-0.017246	0.00434351	0.00431921	-0.00444285	0.0181984	-0.035607	-0.00418211	0.0109339
YDR253C	-0.0345198	-0.00104571	-0.00829757	-0.0129913	0.00221326	-0.031601	-0.0124909	0.0228845
YDR254W	-0.0020703	0.0315893	0.0275647	0.0367105	0.0412261	0.0375185	0.0291088	0.0895883
YDR255C	-0.0310814	0.00114966	-0.0120445	-0.00497089
YDR256C	0.00535206	-0.0270365	-0.0106072	0.0136913	-0.0304847	-0.0199791	0.00314983	-0.0139398
YDR257C	-0.00294243	0.0142543	0.0300683	0.025464	0.0646825	0.0142641	0.051313	0.0682267
YDR258C	-0.0257902	-0.013885	0.00147417	-0.0084002	0.0179179	-0.0342933	-0.00342106	0.0170238
YDR259C	-0.0133865	-0.00989191	0.0111746	0.00408999	0.0279738	-0.0139695	0.00398606	0.0273279
YDR260C	-0.004015	0.0154096	-0.0339314	-0.0165316	-0.00904946	-0.017281
YDR261C	-0.0310083	-0.0197492	-0.00201091	-0.00931796	0.017085	-0.0376065	0.00849259	0.0348613
YDR262W	-0.0408685	-0.0272804	-0.00867541	-0.0256931	0.00320513	-0.0291423	-0.0126507	0.0116852
YDR263C	-0.016043	-0.00649696	0.0190657	0.000669143	0.015103	-0.0246652	-0.00345834	0.037313
YDR264C	-0.135276	-0.100705	-0.130056	-0.110516	-0.0815356	-0.132705	-0.0925578	-0.0731559
YDR265W	-0.00697828	0.000649279	0.0234745	0.00333757	0.0360691	-0.0204813	0.0199374	0.0214242
YDR266C	-0.0242424	-0.00215503	-0.00368231	0.00448614	0.00044329
YDR267C	-0.0350471	-0.0258031	-0.0112587	-0.0222887	0.0302803	-0.0451025	-0.00905948	0.00544414
YDR268W	-0.0299606	-0.0187835	-0.00955533	-0.00993805	-0.00975599
YDR269C	-0.00140981	0.00570886	0.028805	0.0192482	0.0476225	-0.00497089	0.0689787	0.0615397
YDR270W	-0.0192484	-0.0172576	0.0039659	-0.0248562
YDR271C	-0.0157081	-0.0225483	-0.133076	-0.126336	0.0727129	0.0551244
YDR272W	-0.0185408	0.0053215	0.00408326	0.00958496	0.0346382	-0.0273531	0.00264245	0.0215494
YDR273W	-0.0350123	-0.00904619	-0.00778916	0.00984358	0.0419889	-0.0342224	0.00339554	0.0260799
YDR274C	-0.0135459	0.0228914	0.014195	0.0163667	-0.024174	-0.0160244
YDR275W	0.0169986	-0.0203483	-0.00181039	0.026808	-0.0215459	-0.0118371	0.00647276	-0.00939292
YDR276C	-0.026792	0.00416083	-0.0120373	-0.000247781	0.00215434	-0.0467342	-0.0130519	0.0330727
YDR277C	0.000320926	0.0267786	0.0277711	0.0388913	0.0378642	0.00455966	0.0158481	0.0553586
YDR278C	-0.02889	-0.00984804	-0.00126663	-0.0182307	0.0143325	-0.0446135	-0.0100436	0.0152996
YDR279W	-0.0249685	-0.00601815	-0.00515477	-0.000124835	0.00179965	0.0276256
YDR280W	-0.0268766	-0.017458	0.0284633	0.0257247	-0.0052964	0.00537155
YDR281C	0.00712835	-0.0443744	-0.00891397	0.00861183
YDR282C	0.0968817	-0.0217715	-0.0280303	-0.000118279
YDR283C	-0.037505	0.0106607	0.0483063	0.0377715	-0.0291503	0.0119301	0.0444117
YDR284C	-0.0310282	-0.0115075	0.00027631	-0.0133157	0.0110172	-0.00855749
YDR285W	0.0237833	-0.0280839	-0.0154849	0.0171724	-0.0208949	-0.00111471	-0.00568021	-0.0140275
YDR286C	0.0111746	-0.0268784	-0.0115774	0.0235729	-0.0232777	0.0127914	0.00618469	0.00182285
YDR287W	-0.022043	-0.00271351	-0.00846224	-0.00238639	0.0287763	0.00049375
YDR288W	0.0127697	-0.0282079	-0.00968805	0.0226516	-0.019702	-0.00152538	-0.00287226	-0.0118192
YDR289C	-0.00685303	-0.0153243	0.0147498	-0.0210272
YDR290W	0.183285	0.0258492	0.0317786	0.0291126
YDR291W	0.00738245	-0.0387381	-0.0043355	0.0308477	-0.038838	-0.0117428	-0.0116831	-0.0141809
YDR292C	-0.0324187	-0.0208702	-0.00572505	-0.0178916	0.0245208	-0.0469192	-0.00539238	0.0080233
YDR293C	0.0163351	-0.0220146	0.0037837	0.0227697
YDR294C	0.0106503	-0.0481219	-0.0132049	0.0138303	-0.0237576	-0.010019	-0.00352474	-0.0127683
YDR295C	-0.0439071	-0.0348012	-0.0103038	-0.0301313	-0.00663472	-0.0311185	-0.0308037	-0.00378536
YDR296W	0.0172704	-0.0326367	-0.0147357	0.0161744	-0.0353779	-0.0117176	-0.00657445	-0.0278562
YDR297W	0.0292496	-0.0259886	0.0040784	0.03485	-0.0285169	-0.0235302	0.000363019	-0.0192937
YDR298C	0.0193048	-0.030258	-0.00955244	0.0116757	-0.0304113	-0.020413	0.00190065	-0.0157589
YDR299W	0.0109925	-0.0260109	-0.0100019	0.0124297	-0.0163114	0.000223619	0.00292511	0.000751493
YDR300C	-0.129731	-0.141155
YDR301W	-0.0175234	-0.00872247	-0.00238314	-0.00295707
YDR302W	-0.0991016	0.00282419	0.195566	0.0105974	-0.0231749	0.0131425
YDR303C	0.0166627	0.0373851	0.0509354	0.0453222	0.099831	0.00968653	0.0238163
YDR304C	-0.0267143	-0.0240849	0.00750125	-0.0124341	0.0214567	-0.0195032	-0.00157662	0.0357919
YDR305C	-0.019841	-0.0170261	0.00867452	-0.00160241	0.0382965	-0.0383313	0.0126319	0.0303216
YDR306C	0.0223457	-0.0235113	-0.0048154	0.0281531	-0.017001	-0.00413452	0.0143511	-0.00360558
YDR307W	-0.0284234	-0.015796	-0.006095	-0.0207239	0.0098117	-0.0351363	-0.0114462	0.0185995
YDR308C	-0.0362996	-0.0234654	-0.00647423	-0.0218053
YDR309C	-0.0362958	-0.0253492	0.00447459	-0.0232912	0.0107823	-0.0369652	-0.00847819	0.00159353
YDR310C	0.0157993	-0.0218709	-0.00436297	0.00319852	-0.00736164	0.0147248	0.00343848	0.0179694
YDR311W	0.00288509	0.00215632	-0.0208204	-0.020376	-0.0466795	0.0120908	-0.0380411	-0.0060037
YDR312W	0.0173472	-0.0178981	-0.00227467	0.00356448	-0.0254383	-0.0136255	-0.00351289	-0.0173229
YDR313C	0.209695	-0.00740702	0.013586	-0.000632256
YDR314C	0.0169467	-0.0277639	-0.00536293	0.0183091	-0.035601	-0.00801414	-0.00209581	-0.0217579
YDR315C	0.0171027	-0.00687517	0.00589195
YDR316W	-0.0251816	0.0241309	0.181946	0.0222905	-0.0355834	0.0291835
YDR317W	0.00989037	-0.0343934	-0.0144195	0.012658
YDR318W	-0.0263463	-0.0211391	-0.00041748	-0.0236473
YDR319C	0.0166727	-0.0269325	-0.0187043	0.00637938	-0.0334308	-0.0121796	-0.00993358	0.00814987
YDR320C	-0.0295162	-0.0203191	-0.0080588	-0.0229278	0.0112274	-0.0255512	-0.0084379	0.0132701
YDR321W	-0.0292896	-0.0189274	-0.00580927	-0.0263211	0.0168688	-0.0219677	-0.012905	0.0223895
YDR322W	-0.0107109	0.0136175	-0.00847947	-0.015413	0.0217807	-0.0136218	0.000385291	0.0317367
YDR323C	0.0283399	-0.00195462	0.00182541	0.0383069	-0.0320194	-0.0191865	-0.0064537	-0.00989836
YDR324C	-0.0140149	0.00546641	0.00399579	0.0111188	0.0273452	-0.00733879	0.00259335	0.0348992
YDR325W	0.0213767	-0.00462084	-0.00508554	0.0314921	-0.0288985	-0.0133402	1.39572e-05	-0.010439
YDR326C	-0.026345	-0.018202	-0.000448422	-0.023608	0.00326295	-0.0191492	-0.0153876	0.00757878
YDR327W	-0.0343419	0.00408398	-0.0130461	0.00277755	0.00672865	0.015105	-0.0182748	0.0183513
YDR328C	-0.0930785	-0.0199517	0.113785	-0.0134646	0.0624265	0.00217852
YDR329C	-0.00358086	-0.0226266	0.0254186	-0.0158518	0.0343922	-0.0253255	0.0118811	0.0380344
YDR330W	-0.00162349	-0.00386342	-0.0138111	0.051854	-0.0311985	-0.0169438	-0.000269991	-0.0227108
YDR331W	-0.0290803	-0.0110928	-0.00272467	-0.018813	0.0205804	0.0466533	-0.00861736	0.0844266
YDR332W	-0.0308916	-0.0333851	-0.0074123	-0.0209119	0.0130187	0.00741519	-0.0110117	0.0396996
YDR333C	-0.00693393	0.116312	-0.197812	-0.0805364	-0.0271151	0.0240481
YDR334W	0.0173216	0.0424121	-0.0043363	0.0746485	-0.0064447	0.0224153	0.0278513	0.0286534
YDR335W	-0.0945939	-0.0477049	-0.00999975	0.101493	-0.0437897	-0.00166702	-0.040007
YDR336W	0.00346304	0.0574409	-0.00519704	0.0334541	0.00259806	0.00802823
YDR337W	-0.0319417	-0.0138172	-0.00126957	-0.00655998	0.0281317	0.0223363	0.0121656	0.0746616
YDR338C	-0.0299918	0.0166033	-0.0175312	-0.0043995	0.0105178	-0.00208879	-0.00444459	0.0463022
YDR339C	0.00168963	-0.0351972	-0.00698989	0.0401301	-0.0268958	-0.0047428	-0.00313611	-0.0199484
YDR340W	-0.0392206	-0.0172187	-0.00493609	-0.0187189	0.083493
YDR341C	0.0139168	-0.0230948	-0.00714774	0.0424517	-0.000798267	0.00666949
YDR344C	0.00551075	-0.0498783	-0.0221773	-0.00468861
YDR345C	-0.0204776	0.00556671	-0.00683038	-0.0259334
YDR346C	0.0143605	-0.000346747	-0.0111985	0.0309414	-0.0388828	-0.0160223	0.00489532	-0.00944205
YDR347W	-0.0338444	0.00754513	-0.00568523	-0.00205805	0.00610248	-0.0125693	-0.0175868	0.0162406
YDR348C	-0.0296253	-0.00520012	0.00242871	-0.0113466
YDR349C	-0.0598077	-0.019093	-0.0394334	-0.00486141	0.00540466	-0.041503	-0.0291133	0.00401096
YDR350C	0.0178743	0.0617701	0.00188948	0.0901696	-0.0179725	0.0519545	-0.00126297	0.0647561
YDR351W	-0.0202683	-0.0167375	-0.0031355	-0.00694851	0.0174855	-0.0283377	-0.00244642	0.0331267
YDR352W	-0.0270484	-0.00950424	0.00907831	0.00379102	0.0217765	-0.0243166	-0.000815561	0.0380516
YDR353W	0.0337638	-0.0168413	0.00986958	0.0388239	0.0063796	0.0163855	0.03077	0.006916
YDR354W	0.01797	-0.0124204	0.0137756	-0.10042	0.0175044	-0.0187294	0.0281591
YDR355C	-0.0340377	-0.012364	-0.00539234	-0.0182248	-0.0502009
YDR356W	-0.0219431	-0.0361946	-0.175111	-0.00625323	-0.0527564	0.00932744
YDR357C	-0.0115908	0.0254218	0.0166343	-0.0095829	0.025577
YDR358W	-0.0119887	-0.0101891	0.00623192	-0.0127301	0.0175855	-0.0313912	-0.0109376
YDR359C	-0.0107515	-0.00346623	0.0092572	-0.0102543	0.0106133	-0.0351483	-0.0138049	0.00795098
YDR360W	-0.0293737	-0.00943239	0.00292679	0.0169796	0.00195546
YDR361C	-0.00496628	0.0214955	0.00213033	-0.00383156	0.00870731	-0.0361656	-0.0167626	0.0206017
YDR362C	0.00887531	-0.0348714	-0.0121381	0.017928	-0.0299739	-0.0217439	-0.000916536	-0.0255212
YDR363W	-0.0144287	0.0341937	0.00490572	0.00692533	0.0452382	0.032496
YDR363W-A	-0.0280956	-0.00576016	-0.0124451	0.0102949	-0.0128894	-0.00844026	-0.0199871	0.0509344
YDR364C
YDR365C	0.0252082	-0.0441299	0.0201383	0.0189274	-0.0103272	0.000419353	0.0178447	-0.00145199
YDR367W	0.0137737	-0.0425029	-0.00511198	0.0247499	-0.0137088	0.00681755	0.017084	0.0133425
YDR368W	0.00194559	-0.060098	-0.0035818	0.030134	-0.0212816	-0.00231777	-0.00836636	-0.0192717
YDR369C	0.0032622	-0.0379161	-0.00956562	0.0267122	-0.0149791	-0.0117047	-0.00111555	-0.0136452
YDR370C	0.00373488	-0.0403883	-0.00446614	0.0360544	-0.0270248	-0.0353607	-0.000889735	-0.0245049
YDR371W	0.00597489	-0.0487593	-0.00981607	0.0346153	-0.0194936	-0.0183475	-0.00557343	-0.026408
YDR372C	0.0043995	-0.043183	-0.0185044	0.0353169	-0.024447	-0.00207161	-0.00680371	-0.0072598
YDR373W	-0.0225928	-0.0196518	0.00457313	-0.00508872	0.0177729	-0.0410546	-0.0129784	0.0137602
YDR374C	-0.0199712	-0.00632129	0.00498392	-0.00373176
YDR375C	-0.0261303	-0.0191462	-0.00023527	-0.0194341
YDR376W	0.0222595	-0.0239854	-0.00787729	0.0252586	-0.0111698	0.00395075	0.00614547	-0.00432127
YDR377W	0.0115879	-0.0173436	-0.0113275	0.0168281	-0.0286259	-0.0158678	0.00864827	-0.00985797
YDR378C	-0.0274125	-0.021309	0.00146673	-0.00630565	0.00488463	-0.0482421	-0.0097682	0.025128
YDR379W	-0.0183322	0.000995806	0.0100948	-0.000893512
YDR380W	0.000761257	0.0233629	0.0301099	0.0159431	-0.00164165	-0.0250716	-0.00817818	0.0174988
YDR381W	0.0102961	-0.0215203	-0.0106884	0.0252228	0.00867171	0.0116727	0.00697324	-0.00908654
YDR382W	0.0500591	-0.0192309	0.021206	0.0583	0.00396623	0.0231307	0.0274585	0.0215976
YDR383C	0.0083977	-0.0397078	-0.0179353	0.00574291	-0.0192385	-0.0236197	0.000772157	-0.0183403
YDR384C	-0.0172563
YDR385W	0.119277	-0.019218	0.0189401	0.00909208
YDR386W	-0.0168002	0.00286543	-0.0155509	-0.0136668	0.028717	-0.0165949	-0.000521346	0.0180054
YDR387C	-0.0242291	0.00387266	0.000189975	0.00467389	0.0318122	0.011123	-0.00798267	0.0433499
YDR388W	0.0150178	-0.0128716	-0.00408898	0.0319628	-0.029988	-0.0190228	-0.00221378	-0.0147476
YDR389W	-0.020127	-0.0106077	0.00869676	-0.00802777	0.0197779	-0.0344688	-0.00652775	0.0200117
YDR390C	-0.019344	0.00654864	-0.00354938	0.00104766	0.0117993	-0.0388358	-0.0260426	-0.00515868
YDR391C	0.0139407	-0.0483666	-0.000617962	0.0291193	-0.0410326	0.0123382	-0.00726975	-0.0039408
YDR392W	-0.0375517	-0.0127699	-0.0096575	-0.0206956
YDR393W	-0.0203361	-0.00639413	-0.0123229	-0.00783315	0.00794876	-0.0426602	-0.0205638	0.00375623
YDR394W	-0.0520364	0.100708	0.119928	-0.0718433	-0.0861933
YDR395W	-0.0380726	-0.00896528	-0.0117731	-0.00579055	-0.00353342	-0.0433058	-0.0208317	0.0250007
YDR396W	0.0122453	-0.0304105	0.00561894	0.0267902	-0.0155806	-0.00723336	0.0145645	0.000432185
YDR397C	0.0217167	0.00695635	-0.00815508	0.0210981	-0.0221887	-0.019	0.00462679	-0.0112488
YDR398W	0.000116379	-0.0698529	-0.0121347	-0.0491382	0.0031085	0.0214099
YDR399W	-0.0313259	-0.0244412	-0.00607175	-0.0247382	0.00833464	-0.0407744	-0.00855921	0.0352809
YDR400W	-0.0191351	-0.00663763	-0.000743382	-0.00815713	0.0403511	0.00577801	-0.0131506	0.0358079
YDR401W
YDR402C	0.0220419	-0.0301868	-0.00575859	0.0236043
YDR403W	-0.06259	0.0318433	0.00652563	0.00174766	0.00954766	-0.0404903	-0.0175894	0.0274629
YDR404C	-0.00406534	0.00842612	0.0204651	0.0097752	0.0333681	0.0064623	0.000495939	0.0397371
YDR405W	-0.000910831	-0.0375843	-0.0261635	0.00438486	-0.048559	-0.0305406	-0.0137199	-0.0210995
YDR406W	-0.0723757	0.0295811	-0.000433631	0.0109983	-0.0496471	-0.00968066	0.0216682
YDR407C	0.0214141	-0.0135203	-0.00419988	0.0225216	-0.00832814	0.00391116	0.0166255	0.00158022
YDR408C	-0.0372222	-0.0294821	-0.00934682	-0.0162073
YDR409W	-0.0126013	0.016729	0.00836188	0.0239305	0.0339765	0.0237408	0.00775232	0.0580885
YDR410C	-0.0161831	-0.00923878	0.00633883	-0.0108617
YDR411C	0.00296909	-0.0496313	-0.00856241	0.0211274
YDR412W	-0.00847914	-0.20707	-0.0120507	-0.0615953	-0.0063031
YDR413C	0.0233827	0.000278818	0.0115929	0.0423642	-0.0174735	-0.0075723	-0.00095594	-0.00323627
YDR414C	-0.0329729	-0.0134116	-0.00532522	-0.00346479	0.0086242	-0.00821449	-0.0202726	0.0216126
YDR415C	0.0135271	-0.0295302	-0.0316756	-0.0422334	-0.00718034	-0.0301909
YDR416W	0.00148482	-0.0309635	-0.000269708	0.0320455	-0.0256824	-0.0173229	-0.0005212	-0.0147178
YDR417C	-0.0117887	-0.0428589	-0.0155203	0.0233924	0.00484423	-0.0106286
YDR418W	0.0445203	0.0550171	0.0754591	0.070498	0.14449	0.0977026
YDR419W	-0.024094	-0.028615	0.00117234	-0.0141501	0.0148157	-0.0217642	0.00145615	0.0283549
YDR420W	0.00934691	-0.0199779	-0.0106296	0.0176441	-0.0115824	-0.00252351	0.0128685	0.00952834
YDR421W	0.0149405	-0.0057782	-0.000972806	0.0332497	-0.0188243	-0.0104856	0.00546801	0.00108028
YDR422C	-0.0284243	-0.0217204	-0.000902998	-0.0135688	0.0699787	-0.000329504
YDR423C	0.0136736	-0.0153058	-0.0105342	0.0252431	-0.0175148	-0.00391209	0.00225509	-0.0137947
YDR424C	0.0135672	-0.0181157	-0.0137531	0.0242248	-0.0133954	0.0463786	-0.0273066	0.0095202
YDR425W	0.00869297	-0.0278464	-0.00434064	0.0288573	-0.0352798	-0.015734	-0.00260035	-0.00118745
YDR426C	-0.0269829	-0.0209357	-0.0101275	-0.022184	0.00652301	-0.0312254	-0.0112298	0.0256754
YDR427W	-0.0426903	-0.0255627	-0.0269852	-0.0292951	-0.00363642	-0.0348072	-0.0344004	6.8733e-05	-0.114147	0.00776394	-0.0686069	0.0185278
YDR428C	0.0177409	0.0105136	0.0677838	0.00731976	0.0436916	-0.00932052	0.00894917	0.0334367
YDR429C	0.027474	0.0219733	0.0120824	0.0719633	-0.00558052	0.0358533	0.0219725	0.0448033
YDR430C	-0.0276298	-0.00302168	-0.00556434	-0.00240873	0.00782813	-0.0227291	-0.0166773	0.0115781
YDR431W	-0.0238093	-0.0216923	0.00678131	-0.00495222	0.00707965	-0.0277727	-0.0222932	0.0102211
YDR432W	-0.00799778	-0.0240815	-0.0261383	0.0142342	0.015969	-0.0437375
YDR433W
YDR434W	-0.00869516	0.00509427	0.00929134	-0.00156779	-0.000686962	-0.00609892	-0.0128639	0.0341953
YDR435C	0.0023136	-0.0117229	-0.0225697	0.0118104
YDR436W	-0.00948645	-0.0101919	-0.013555	0.0373416	-0.0200601	0.0101255	0.00378864	0.0335341
YDR437W	-0.00503384	-0.043425	-0.0280206	0.00829471	-0.0313302	-0.0207955	-0.0104096	-0.023751
YDR438W	0.0104511	-0.0181655	-0.0075444	0.0482161
YDR439W	0.0192807	-0.0246634	0.00535	0.0333239	-0.0308897	-0.00901473	0.00516673	-0.0201378
YDR440W	0.0114081	-0.0220433	-0.00809089	0.023142	0.000906977	0.0216007	0.0258936	0.0377164
YDR441C	-0.0121771	0.000482156	-0.00572559	0.0411369
YDR442W	0.0111894	-0.0297405	-0.0039961	0.0255615
YDR443C	0.0101949	-0.0174226	-0.0177834	0.0172049	-0.0253642	0.00117593	-0.00391139	-0.0100674
YDR444W	0.0178594	0.0159799	-0.00700981	0.0350803	-0.017892	0.0148003	-0.0126353	-0.00011583
YDR445C	0.0356433	7.13098e-05	0.0228221	0.0480617
YDR446W	0.0311219	0.00920024	0.0229709	0.0542776	0.0101833	0.0182689	0.0371168	0.0279163
YDR447C	0.0300736	0.01694	0.000463404	0.037752
YDR448W
YDR449C	0.0319601	-0.0306411	0.00695557	0.00846955	-0.0241065	-0.00766315	-0.00148952	-0.0126022
YDR450W	-0.0134573	-0.0363926
YDR451C	0.0102465	-0.0311926	-0.0103294	0.0145297	-0.0239974	0.0177261	0.0103887	0.00733904
YDR452W	0.0271015	-0.00567126	-0.00239393	0.0263268	-0.0315139	-0.0109504	0.0167186
YDR453C	0.0193195	-0.0101822	-0.00585426	0.0216674
YDR454C
YDR455C	0.0159229	0.000628609	0.00454703	0.0698764	-0.0103718	0.0576566	0.0204299	0.034369
YDR456W	0.0196366	-0.0292555	-0.00697511	0.00789792	0.00706851
YDR457W	0.0119223	-0.0153886	-0.00600893	0.0342632	-0.0138163	0.0100495	0.0167919	0.00678056
YDR458C	0.0204073	-0.0629563	0.00807469	0.0422973	-0.0956977	-0.0319708	-0.0438849
YDR459C	0.00592021	-0.0260649	-0.0123407	0.0150998	-0.0153712	0.00609187	0.00907122	-0.00303695
YDR460W	-0.00257591	-0.0339533	-0.0159045	0.00444624	-0.0173226	-0.0040774	0.00446533	-0.00891364
YDR461W	0.0280608	-0.0087656	0.00331862	0.0283628	0.0194494
YDR462W	-0.00699931	-0.0266753	-0.186506	-0.0102945	0.0288868	-0.00249977
YDR463W	0.0110173	-0.00870433	-0.012454	0.00869519	0.00301898	0.0229636	0.0178524	0.0319585
YDR464W	-0.00660984	-0.145656	0.00943558	0.0482704	0.0110869
YDR465C	0.00875866	-0.0197548	-0.0183557	0.00867138
YDR466W	0.00577392	-0.029798	-0.00689807	0.0101438	-0.0189309	-0.00617732	0.00909316	0.00277591
YDR467C	-0.0386599	-0.0737166	-0.0488434	-0.0187935	-0.0653437	-0.0515455	-0.0293185	-0.0557078
YDR468C	-0.0133711	0.0195998	-0.256685	-0.0391853	0.0470665	-0.0199286
YDR469W
YDR470C	-0.011809	-0.00950465	0.00636777	-0.0302089	-0.0989389	0.0158763	-0.0830052
YDR471W	-0.021971	-0.0115908	0.0164673	0.0216647	0.0126863
YDR472W	0.04036	0.0125954	0.00958054	0.0491324	-0.0303786
YDR473C	0.011557	-0.0111901	0.0162323	0.0673387	-0.000511407	0.072903	0.0180702	0.0761756
YDR474C	0.0236817	-0.182662	-0.00549638	0.0281155	0.043356	0.00119536
YDR475C	-0.0976935	-0.0432308	-0.0587828
YDR476C	0.00463343	-0.0268229	-0.0192013	0.0103196
YDR477W	0.00225144	-0.0236075	-0.017249	0.00240674	-0.0210779	0.00384375	0.0061398	0.0101923
YDR478W	-0.00483052	-0.0383436	-0.0134732	0.0320103	-0.0134913	0.00758329	0.0201303	0.0177293
YDR479C	0.00832933	-0.00465454	-0.0118953	0.041701	-0.00216679	0.0357834	0.0285862	0.0334285
YDR480W	0.00493767	-0.0176638	-0.00318874	0.0459803	-0.00662642	0.0234853	0.019038	0.0144396
YDR481C	-0.0277875	-0.0107745	0.0398966
YDR482C	0.00414001	0.000126821	-0.0166979	0.0284103	-0.0134702	0.0142422	0.0144892	0.0193904
YDR483W	0.0113484
YDR484W	0.00962092	0.00945947	-0.0169461	0.0284035	-0.0260911	-0.0175685	-0.0237457
YDR485C	-0.00791763
YDR486C	0.018495	0.00755485	-0.00403221	0.0543593	-0.0185329	0.000484889	0.00434338	0.00865777
YDR487C	-0.0828107	-0.0726258	-0.0832434	-0.0472789
YDR488C	0.189	0.17079	0.124192	0.0853911
YDR489W	0.00961495	0.034154	0.000575818	0.0687922	-0.00730986	0.0099895	0.0210113	0.00306905
YDR490C	0.00776642	-0.0125517	-0.0118234	0.0413265	-0.0156551	-0.0113463	0.0114633	-0.0115384
YDR491C	0.00475142	0.0289169	-0.0144556	0.0282885	-0.0044739	-0.00594493	0.0301503	0.0106604
YDR492W	-0.0502009	-0.0198714	-0.0785854	0.0538443
YDR493W	0.00587259	0.0448141	-0.0119996	0.0833903	-0.0137483	-0.00439213	0.0187052	0.00745644
YDR494W	0.0167284	0.0736203	0.00603175	0.104602	0.00228046	0.0486364	0.024566	0.0379134
YDR495C	0.00210445	0.0458508	-0.0205369	0.0874517	-0.0234914	-0.00106003	0.00155128	-0.00311623
YDR496C	0.00896119	0.0414455	-0.0103154	0.0826844
YDR497C	0.0113684	0.0463387	-0.0116442	0.0393227	0.0157146	0.0279901	0.0422934	0.0298335
YDR498C	0.00501723	0.0203145	-0.0164721	0.0539031	-0.0102343	0.0144784	0.0236032	0.0209989
YDR499W	0.00706193	0.000864518	-0.0150493	0.0606918
YDR500C	-0.0202343	0.00136417	-0.00640964	-0.000968747	-0.0305833	-0.240219	-0.016447	-0.0549251	-0.00249133	0.194091	-0.0143939	0.0154794	-0.0108744
YDR501W	0.0265994
YDR502C	0.00203043	-0.0163361	-0.00911797	0.0459602	-0.0165809	0.0093283	0.00660973	0.00159412
YDR503C	0.00591852	-0.000198568	-0.00403894	0.05108
YDR504C	0.00628132	-0.0101911	-0.00762275	0.0401935	-0.0190203	0.0073113	0.0206414	0.0241346
YDR505C	-0.151308	-0.0131525	0.0756678	-0.0141372
YDR506C	0.0195812	-0.0152423	-0.0132018	0.00729876	-0.0197197	0.0206555	0.0217796	0.0160218
YDR507C
YDR508C	0.0316944	0.00472038	0.0156805	0.0585931	-0.00788461	0.0385091	0.00470105	0.032496
YDR509W	0.01438	-0.000654675	0.00518088	-0.162571	-0.00447081	0.0624443	0.0110572
YDR510W	0.00253755	-0.0236155	-0.0140383	0.0193275	-0.00123039	0.0173948	0.0301138	0.0154679
YDR511W	0.00252794	-0.0326856	-0.000453784	0.051376	-0.0043274	0.0344431	0.0360968	0.0232783
YDR512C	0.0268325	-0.0161222	0.00826126	0.0487603	0.000313006	-0.0108438	-0.0181549	0.0139169	-0.00184505	0.0365544	0.0237861	0.024612	0.0100181	0.0610977	0.0332814	0.0433237
YDR513W	-0.00540631	-0.0354141	-0.0192034	0.00856604	-0.0248811	0.0096336	0.0153714	0.00387528
YDR514C	-0.00384241	-0.021373	-0.0194422	0.02503	-0.00886552	-0.000723303	0.0071022	0.0109782
YDR515W	4.09159e-05	-0.0223217	-0.00470141	0.0391664	-0.0171918	0.00875026	0.0223864	-0.00518641
YDR516C	0.0536707	0.0399104	0.0265571	0.0546633	0.0374955
YDR517W	-0.000560208	-0.0199371	-0.0183978	0.00881983	-0.0168728	-0.00796917	0.0185663	-0.0148398
YDR518W	0.0521671	-0.0887962	0.0555215
YDR519W	0.00636593	-0.0138932	-0.01002	0.0244858	-0.00588082	0.00765176	0.0144524	-0.00842909
YDR520C	-0.016328	-0.0461906	-0.0359339	-0.00146215	-0.0469112	-0.036902	-0.0223041	-0.0442946
YDR521W	0.00632825	-0.0116983	-0.017769	0.0207895	-0.00151596	0.0255576	0.0240261	0.0143753
YDR522C	-0.00979732	-0.0465551	-0.0224014	-0.00315014	-0.0210322	-0.0140064	0.0101838	-0.0192301
YDR523C	-0.00571594	-0.022053	-0.0185881	0.014651	-0.0199867	-0.00887048	0.00842754	-0.0083723
YDR524C	0.217363	0.0057372	-0.0153777	0.0212165
YDR525W	0.00726919	-0.0300771	-0.00744917	0.00473006	0.000894342	0.0125078	0.0183689	-0.00265818
YDR525W-A	-0.0409116	-0.00768169	-0.00653242	0.199636	-0.00662341	0.00883044	0.000789745
YDR526C	0.002299	-0.0244717	-0.0200125	0.00255432	-0.00397682	0.0123896	0.0185056	0.014685
YDR527W	0.00589488	-0.0228323	-0.00488325	0.0177812	0.00207032	0.00601514	0.0164659	-0.00797757
YDR528W	0.040291	-0.0188069	-0.00819701	0.00754267	0.0242955	0.0198007	0.0434254	0.0194385
YDR529C	-0.0111779	0.0072378	0.0159974	0.0155389	0.00914449	-0.0173728	-0.0227056	0.0222153
YDR530C	0.00854816	0.0341132	0.0389053	0.0405097	0.0316962	0.0992932	0.0186591
YDR531W	-0.0535259	-0.0484587	0.0159322
YDR532C	-0.00812777	-0.0256197	-0.0207629	0.00609847	-0.0155586	0.00358602
YDR533C	0.0211738	0.00902119	-0.0101084	0.0281776	-0.000214984	0.00718107	0.0122221	0.00875012
YDR534C	0.00682102	-0.0115631	-0.0203593	0.00742995	-0.00424047	0.0198315	0.0156951	0.0206176
YDR535C	-0.00358837	0.10286	0.00626145	-0.00899219	0.00130564	0.0929349	0.0022423
YDR536W	-0.00139271	0.0232487	0.0222553	0.0218241	0.0265019	-0.00184383	-0.00947963	0.0254154
YDR537C	-0.0066793	0.0338354	0.0101604	0.0273711	0.00716048	-0.0113295	-0.0148731	0.0411728
YDR538W	0.0290941	0.0266694	-0.00672316	0.0514919	-0.0243159	0.000980389	0.0104096	0.0149386
YDR539W	0.0241262	-0.000916449	-0.016013	0.0296123	-0.00524004	0.0137796	0.0252961	0.00628642
YDR540C	-0.0321654	0.043346	-0.0250985	0.0301043	-0.0178416	0.00369469	0.0170202	-0.000643865
YDR541C	-0.0180236	0.00343579	0.00265952	0.00874749	0.00431969	-0.000512134	-0.0149128	0.0187821
YEL001C	-0.018864	-0.0166485	0.0149996	-0.00332445	0.00968337	-0.0360811	-0.0191627	9.47013e-05
YEL002C	0.047443	0.00228386	0.0276118	0.0482393	0.0428038	0.0632258	0.0734416	0.0610569
YEL003W	0.00995574	-0.0206339	-0.0219266	0.000550547
YEL004W	-0.0277004	-0.00859028	-0.000381749	-0.0106716	0.00660262	-0.0361935	-0.018995	0.00140456
YEL005C	0.0178618	-0.0210422	-0.00665038	0.0417078
YEL006W	0.0143191	0.00135656	0.00863713	0.0521758
YEL007W	-0.0537545	-0.0189161	-0.0391749	-0.0374165	-0.00970545
YEL008W	0.00108517	-0.0421345	-0.024418	-0.0108407	-0.0267649	-0.0102655	-0.0277897	-0.00774625
YEL009C	-0.0198581	-0.0174113	-0.0145499	-0.00227673	0.00570076	-0.0380479	-0.0255907	-0.00352904
YEL010W	-0.0207338	0.00615736	-0.00633845	-0.00216254	0.00297725	-0.0354731	-0.0187145	0.00235238
YEL011W	0.0118229	-0.00747178	-0.0174779	0.0136922	-0.024485	-0.00518612	-0.00575743	-0.00750439
YEL012W	-0.00285644	-0.0703035	-0.0257653	-0.00503187	-0.0659349	0.0308046	-0.000951445
YEL013W	-0.0110531	0.0196107	0.0131046	0.00990055	0.0193774	-0.0128678	-0.00934256	0.0188495
YEL014C	0.00676557	-0.0430183	-0.0101233	0.0284033	-0.0188377	0.0279748	0.00281162	0.0157808
YEL015W	0.0286383	-0.010102	-0.0022802	0.0237125	-0.0179734	-0.0113529	0.00836237	-0.00560171
YEL016C	-0.0179067	0.00133018	0.0221673	-0.0123679	0.0194963	-0.0179331	-0.00954022	0.0192377
YEL017C-A	0.00425574	-0.0350058	0.0828739	-0.0253082	0.0348103	-0.0171263
YEL017W	0.0497533	0.00349771	0.00784791	0.0446144
YEL018W	0.0254918	-0.00847404	-0.0078798	0.0296398	-0.00842045	0.00675793	0.0146998	0.000154412
YEL019C	0.0131222	-0.023795	-0.0143619	0.0113431	-0.0215458	-0.00143085	0.0166801	-0.00471011
YEL020C	-0.0177409	-0.00466004	0.0351375	-0.0133037	-0.00194664	0.0118214	-0.0062651
YEL023C	0.0148037	-0.0186626	-0.000441864	0.033173	-0.0108789	0.00941744	0.0124713	-0.00283366
YEL024W	-0.0297576	-0.0190255	-0.004782	-0.021524	-0.00956344	-0.0676531	-0.0289006	-0.00155931
YEL025C	0.0109803	-0.0357447	-0.00804111	0.0193899	-0.0132336	0.00753139	0.0186472	0.0111951
YEL026W	-0.0162258	0.018663	0.00823674	-0.00558994	0.00690837	-0.0244196	-0.0216097	0.00659124
YEL027W	-0.0246283	-0.0202134	0.000645659	-0.0346367	0.014271	-0.0720957	-0.0217528	-0.011836
YEL028W	0.0114241	0.0200968	0.208944	0.00149171	-0.027713	-0.000642459
YEL029C	-0.0224648	-0.0150025	0.00964175	-0.0171701	0.00445781	-0.0408371	-0.0217615	0.0122617
YEL030W	0.00560233	0.0861851	0.0411108	-0.0793032	-0.0294094
YEL031W	0.0105605	-0.0184571	-0.0114512	0.0221452	-0.0211189	0.0132764	0.019715	0.0234023
YEL032W	-0.0154545	0.0149264	0.0463294	0.0342842	0.0074748	-0.0279578	-0.0206516	0.00630884
YEL033W	0.0112497	-0.0122382	-0.0131875	0.0194574	0.00295613	0.0359446	0.0536414	0.043309
YEL034W	0.028945	-0.00269631	0.00106632	0.043044	0.00153757	0.0351351	0.0309234	0.0352524
YEL035C	0.0618239	-0.0219602	0.0561205	-0.0536349	0.0351972	0.0920688	0.0491763
YEL036C	-0.0300619	-0.0223668	-0.0101723	-0.0200921	0.0105357	-0.0301894	-0.00452044	0.0193487
YEL037C	-0.0277931	-0.0262022	-0.0111951	-0.0296943	-0.00320868	-0.0528492	-0.0250323	0.00218633
YEL038W	0.00810371	-0.0248709	-0.0156966	0.00243896
YEL039C	0.0212491	-0.0430732	-0.00921529	0.0142856	-0.0293912	-0.0283	-0.00424711	-0.0320659
YEL040W	0.0061167	-0.0290993	-0.0168457	-0.0031611	-0.0446283	-0.00403907	0.0347862
YEL041W	0.0287844
YEL042W	0.0215268	-0.00168239	-0.0104024	0.0178921
YEL043W	0.0198041	-0.0116477	0.00127599	0.0217997
YEL044W	-0.0142375	0.00889647	-0.00728856	0.00967616	0.0134519	-0.0177785	-0.00416652	0.0340823
YEL045C	-0.0100349	0.0140151	0.012905	0.0178876
YEL046C	0.00318662	0.0175394	0.0292462	0.0184659	-0.0122005
YEL047C	0.00804982	-0.022514	-0.028002	0.00949715	0.00142102	0.0262546	-0.0145103
YEL048C	-0.0329421	-0.0119871	-0.00318505	-0.00292616	0.0110014	-0.00497697	-0.0198556	0.00698351
YEL049W	-0.0201753	-0.0127551	0.00818743	-0.00978343	0.00286204	-0.0323247	-0.0231775	-0.0133315
YEL050C	-0.00499988	-0.049995	-0.0290707	-0.0143987	-0.0366167	-0.0267311	-0.016724	-0.0237127
YEL051W	0.00679489	-0.0341056	-0.0137235	0.0193521	-0.00693661	0.0210931	0.0171108	0.0392974
YEL052W	0.146108	-0.00312716	0.00150559	-0.00881695
YEL053C	0.00447993	-0.0313477	-0.00450019	0.0260823	-0.015962	-0.00385062	0.0136967	-0.00978211
YEL054C	-0.00606397	0.0108066	0.0157278	0.00376132	0.0191919	-0.0404783	-0.00219662	0.0155758
YEL055C	-0.0675818	-0.0492869	-0.0918804	-0.0276455	-0.0222139	0.00785042	-0.0164307
YEL056W	-0.0425245	-0.0480519	0.000351993	0.000252766	0.019817	-0.0242686	-0.0152946	0.00556481
YEL057C	-0.0347548	-0.0292226	-0.0126628	-0.0336832	0.0157791	-0.044161	-0.00445669	0.0126739
YEL058W	-0.0322009	-0.0151927	-0.00718485	-0.0201819	0.00681239	-0.030235	-0.0160682	0.00690916
YEL059W	0.00608599	-0.0242162	-0.0238918	0.0148768	-0.0237428	-0.0259663	-0.00490833	-0.0217471
YEL060C	0.00817781	-0.0225002	-0.0190162	0.00524329	-0.030909	-0.00815302	-0.00668016	-0.015495
YEL061C	0.00423764	-0.02498	-0.0117249	0.0114725	-0.0179563
YEL062W	0.00214421	-0.0359699	-0.00900655	0.0362307	-0.0322678	-0.0233709	-0.00887389	-0.022768
YEL063C	-0.0207464	-0.00731748	-0.00427836	-0.0295857	0.00356807	-0.0513271	-0.0151097	0.017336
YEL064C	0.0160756	-0.0371617	-0.00990692	0.0267903	-0.0208473	0.00298259	-0.00835511	-0.0246873
YEL065W	-0.0158998
YEL066W	0.0200917	-0.00707264	-0.0121814	0.0279238	-0.0232272	0.0105491
YEL067C	0.0195884	-0.0228905	-0.00312477	0.0219729	-0.0133278	-0.00117351	0.0255587	-0.0103297
YEL068C	0.0178295	-0.0198906	-0.0135533	0.0161566	-0.0100288	0.0112668	0.011992	0.00485936
YEL071W	0.0173984	-0.00412701	-0.0125759	0.0250677	-0.0154845	-0.0061609	-0.00563845	-0.0242253
YEL072W	0.0305143	0.00119385	-0.00138702	0.0401022	-0.0134601	0.00390868	0.00354925	-0.0107328
YER001W	-0.0151732	0.0014518	0.023614	0.00472208	0.0163444	-0.00308846	-0.00702768	0.027415
YER002W	0.0118604	-0.0129562	-0.0167479	0.0235539	0.0233903
YER003C	0.00790294	-0.0181531	-0.00424551	0.0300774	-0.0139104	0.00612148	0.00207104	-0.00477008
YER004W	0.0691603	-0.0212245
YER005W	-0.0139706	-0.00037777	0.0200089	-0.00108693	0.000643742	-0.0465877	-0.00990209	0.0234282
YER006W	-0.0331919	-0.00326354	-0.00314745	0.00523526	0.00886623	-0.0154857	-0.0120522	0.0292111
YER007C-A	-0.0165276	-0.0213602	0.00125947	-0.00269868	0.0175709	-0.0206048	-0.0177278	0.00310149
YER007W	-0.00451838	0.0400267
YER008C	-0.0159414	-0.0153861	-0.00837455	-0.0340967
YER009W	-0.00892045	0.000920705	0.00274078	-0.010894	0.0150142	-0.0300004	-0.00611981	0.00832128
YER010C	-0.0299255	-0.0292789	0.01638	0.00730729	0.00411728	-0.00632199	-0.019101	0.0176266
YER011W	0.0216768	0.00118401	-0.00779926	0.0182528
YER012W	0.00452589	-0.0271767	-0.0161047	0.0200818
YER013W	-0.00257536	-0.00345929	0.0155385	0.00485492	0.00912555	-0.030554	-0.0172737	0.000508753
YER014C-A	-0.0494207	-0.00553246	-0.00891545	-0.0224783	0.0122402	-0.0469399	-0.00601173	0.0355037
YER014W	0.00995949	-0.0370424	-0.0148027	-0.00338234
YER016W
YER017C	-0.0422965	-0.0382615	-0.0296726	-0.0353992	-0.00620342	-0.0439712	-0.0100942	0.0231786
YER018C	-0.0543795	-0.0187754	0.00732399	-0.0323218	-0.00961207	0.0182212
YER019C-A	0.0177512	-0.0115561	-0.0120909	0.0281065	-0.021922	-0.00895747	0.00175859	-0.00998972
YER019W	0.025927	-0.0284343	-0.0169808	0.0136692	-0.0325522	-0.018458	0.000576697	-0.0200416
YER020W	0.0153132	-0.0199213	-0.0104931	0.0334861	-0.0351731	-0.0215094	-8.22774e-05	-0.00227098
YER021W	0.0137834	-0.0123899	-0.00955268	0.0394996	-0.0551595	-0.0345856	-0.0152747	-0.0379659
YER022W	-0.000216145	-0.0294976	-0.0117036	0.0291454	-0.0357864	-0.029666	-0.0295139	-0.0416564
YER023W	-0.0105253	-0.00457116	0.0185668	-0.0117519	0.0307461	-0.000810173	-7.6604e-05	0.046443
YER024W	-0.0215549	-0.00923364	0.00346536	-0.0179845	0.00328858	-0.0125105	-0.000864471	0.034542
YER025W	0.00380383	0.000429162	-0.0135203	0.0410063	-0.0277605	0.0357358	-0.0107017	0.0270381
YER027C	-0.0280856	-0.0142637	0.00424124	-0.00454656	0.0193336	-0.0046696	-0.0103247	0.0189859
YER028C	0.00323759	-0.00349136	-0.00829464	0.0219468	-0.0119763	0.00903286	0.0170188	0.0107812
YER030W	0.0223505	0.00761821	0.000472837	0.0351588
YER031C
YER032W	-0.0271764	-0.0133868	-0.00734799	-0.0145418	0.0273095	0.000695308	0.00243536	0.0497848
YER033C	0.0250112	-0.0180095	-0.00477828	0.0393409	-0.0247885	-0.0151891	-0.00750682	-0.0251186
YER034W	-0.0336654	-0.0347345	-0.0203712	-0.0456332
YER035W	0.0305562	0.0105191	-0.00167118	0.0435331	-0.0182187	-0.0136377	0.00168865	-0.00838004
YER036C	-0.0182213	-0.00645456	0.0115986	-0.00550878	0.0323344	0.00135952	-0.00511931	0.0484187
YER037W	0.0036654	-0.0163979	0.00339679	0.0375982	0.0321791	0.0183608	0.00623595	0.049471	0.0128378	0.0321205	0.0550115	0.047699	-0.00506035	-0.000272184	0.0147708	-0.0130632
YER038C	0.0215702	-4.61011e-06	-0.00990859	0.0386353	-0.0150095	-0.000484481	0.00819099	-0.00352978
YER038W-A
YER039C	-0.0252207	-0.010703	-0.0162244	-0.023963
YER039C-A	0.0140857	-0.0139195	-0.0184413	0.0362997
YER040W	-0.0252974	-0.00732122	-0.00616196	-0.0138265	0.0198206	-0.00267914	8.03884e-05	0.0504521
YER041W	-0.0231748	-0.000888627	0.0053511	-0.00616134	0.0219497	0.0144278	-0.000292619	0.0419952
YER042W	-0.0231684	-0.00603585	0.0101625	0.000847517	0.0158145	-0.0109147	-0.0136961	0.028753
YER043C	-0.0251292	-0.0294799	0.00296938	-0.0300027	0.0111645	-0.0478931	-0.00210077	0.0280143
YER044C	-0.037046	-0.026487	-0.00662134	-0.0222562	0.00808236	-0.0212231	-0.00570801	0.0328453
YER044C-A	-0.0119206	-0.00335217	0.0133845	-0.00989953	0.00670208	0.00786853
YER045C	-0.0299656	-0.0145569	-0.00384624	-0.0156551	0.0147711	-0.0132839	-0.0171075	0.0125651
YER046W	0.00556411	-0.0054416	-0.0158116	0.0246624	-0.00620996	0.0614679	0.0239488	0.0423656
YER046W-A	-0.0368416	-0.0158928	-0.013982	-0.0218808	0.016973	-0.0194091	-0.0075712	0.0290076
YER047C	0.0395063	-0.0127556	-0.0540225	0.0337845
YER048C	0.0126244	-0.0343408	-0.00956638	0.0237116	-0.0126835	-0.0139069	0.00320211	-0.0326343
YER048W-A	0.020544	0.00746513	-0.00854339	0.0564802	-0.0213175	-0.00105038	0.00351058	0.0139183
YER049W	0.0258947	-0.0211003	-0.0136514	0.0245293
YER050C	0.0108304	-0.0159566	-0.0106187	0.0148581	-0.0336823	-0.031619	-0.00493516	-0.0332728
YER051W	-0.0275481	-0.0101638	0.00138202	-0.012247	0.00246683	-0.000765638
YER052C	0.163668	0.00075247	0.0842179	0.0013628
YER053C	-0.0255107	-0.0300433	-0.00331063	-0.0272205	0.0165131	-0.0216672	0.0124046	0.0519158
YER054C	-0.0230142	0.00292753	-0.03045	-0.0285292	0.00177035	-0.031718	-0.0150191	0.00894026
YER055C	-0.0251806	-0.0202413	0.000444235	-0.0292176	0.0421736	0.0118474	0.00631345	0.0391157
YER056C	-0.0310544	0.0122548
YER056C-A	-0.00574191	0.0248885	0.0194587	0.0233296	0.0403909	0.0271767	0.00123342	0.0297859
YER057C	-0.0199159	-0.0174262	0.00255502	-0.0122875	0.0157503	-0.013071	-0.0109443	0.0132407
YER058W	-0.000625398
YER059W	-0.0124225	-0.00675228	-0.00553092	-0.00234383	0.020847	-0.0205772	-0.00312274	0.025469
YER060W	0.0506055	0.0325941	0.0194154	0.0711939	0.0163111	0.0678935	0.049009	0.0689912
YER060W-A	-0.0261714	-0.017749	-0.0219636	-0.0235596	0.0245704	-0.00117646	-6.73425e-05	0.0421976
YER061C	0.00319333	0.0166359	0.00855261	0.00848603	0.0235169	0.0514442	-0.00058244	0.0416945
YER062C	-0.0620234	-0.0210116	-0.0393333	-0.015985	0.00416093	-0.00779936	0.00492993	0.0522836
YER063W	0.0161741	-0.0218618	-0.00330627	0.0233477
YER064C	0.00412107	-0.0262586	-0.00996228	0.0197524	-0.0110935	-0.0255395	0.0159378	-0.0201073
YER065C	0.0162889	-0.0290022	-0.0175305	0.0161639	-0.014168	-0.0138187	0.016436	-0.02034
YER066C-A	0.0149207	-0.00862019	0.00757492	0.140865	-0.0102564	-0.00748692	0.0100826
YER066W	-0.028949	-0.00808199	-0.00803195	-0.0146684	0.00969612	-0.0356999	-0.00764633	0.0318458
YER067C-A	-0.030031	-0.0189456	0.00315118	-0.0188335	0.0196581	-0.0126342	-0.00410137	0.0156692
YER067W	-0.00954909	-0.0369614	-0.0184789	0.0109497
YER068C-A	0.0147885	-0.0111266	-0.0077263	0.022233	-0.0154093	-0.00276312	0.00309244	-0.00115262
YER068W	-0.00383617	-0.00914481	0.0446309	-0.00157321	0.0317897	-0.0394515	0.00776806	0.00828196
YER069W	0.0147227	-0.0325446	-0.0166205	0.0159285	-0.0375698	-0.0450858	-0.00701889	-0.0353511
YER070W	0.0232285	-0.0174839	-0.00487016	0.02879	-0.00961804	-0.0207933	0.00853602	-0.0166642
YER071C	0.011239	-0.028945	-0.00547703	0.0222344	-0.0113786	-0.0249345	0.00934666	-0.0245462
YER072W	0.0390496	0.0181881	0.0464688	0.0968011	0.0114517	0.00900028	0.0467251	0.0235787
YER073W	0.0151744	-0.0096112	-0.00489515	0.0486911	-0.0216066	-0.00963479	0.019242	-0.0191343
YER074W	0.00635469	0.00164476	-0.0142579	0.0365415	-0.00590717	0.0246266	0.0295779	0.0295314
YER075C	-0.0107231	-0.010272	0.019484	-0.00200418	0.0268787	-9.14985e-05	-0.00272987	0.0242824
YER077C	-0.0424085	0.000932094
YER078C	0.034577	-0.00469836	0.00356658	0.0292341	-0.00128978	-0.000568971	0.0047611	-0.00695117
YER079W	0.023506	-0.0232015	-0.00847542	0.00642099	0.00373736	0.00374686	0.0251257	0.00109177
YER080W	0.0158933	-0.0385044	-0.00547547	0.023149	-0.0113427	8.22907e-05	0.0142965	-0.00522536
YER081W	-0.0121798	-0.00183041	0.0265422	-0.00159781	0.0134651	-0.0453278	-0.0123679	0.0110572
YER082C	-0.0230256	-0.0140807	0.00708382	-0.0126559	0.0220831	-0.0110481	-0.00133902	0.0208518
YER083C	-0.0160779	0.016007	0.0110758	0.0141717	0.0104842	-0.0173143	-0.0196426	0.020783
YER084W	-0.0116281	-0.00480007	0.00411488	0.0135234	0.0141957
YER085C	0.000486816	-0.0332448	-0.0133349	0.0234911	-0.013033	-0.0108216	0.0176559	0.014904
YER086W
YER087C-A	-0.0150748	0.000936241	0.00914191	-0.00780523	0.0212377	-0.0120685	-0.00946519	0.00555249
YER087W	0.00581673	-0.0575373	-0.0151929	-0.00290067	-0.0135747	0.00248541	0.0155676	-0.0210764
YER088C	0.0040639	-0.061043	-0.0209472	-0.0131887	0.00172764	-0.0371711	-0.0148878	-0.0223033
YER089C	-0.0150097	-0.00342566	0.0084426	-0.00535442	0.00874688	-0.0128032	-0.0139114	0.0108799
YER090W	0.0268143	-0.0249726	-0.00229399	0.0281111
YER091C	-0.0131344	0.00320763	0.012545	-0.00628576	0.0136768	-0.0180221	-0.00962972	0.0129809
YER091C-A	-0.211279	-0.0125723	0.0504505	0.00095396
YER092W	-0.0446293	0.0060726	0.0175926	-0.0149864	-0.00539317	0.00856283
YER093C	-0.0181793	-0.0193609	-0.0405249	0.00473709	0.00830684	-0.0381163	-0.0124584	0.0128209
YER093C-A	-0.0231445	0.00922364	0.00403136	0.00729021	0.00171631	-0.0189625	-0.0131919	0.0118893
YER094C	-0.0240129	-0.0183692	0.000299674	-0.0187573	0.0195211	-0.0422339	-0.0113008	0.0103734
YER095W	0.0349548	0.059267	0.0483188	0.0365213	0.0353253	0.00353965	-0.0123747	0.00288067
YER096W	-0.00381616	-0.0320853	-0.0170421	0.0212353	-0.0189918	0.0116574	0.0176145	0.00980236
YER097W	0.00777561	-0.0202663	-0.00679012	0.0306518	-0.0205734	0.000388443	0.00369423	-0.00358699
YER098W	0.00137445	-0.00977663	-0.0188975	0.00507822	-0.00168004	0.0204158	0.0203632	0.0229716
YER101C	-0.00748663	0.0100949	0.0159705	0.0135271	0.01787	-0.0259243	0.0636633
YER103W	-0.0376727	0.00842182	-0.00252144	0.00062514	0.033298	0.0353427	0.000863889	0.0284057
YER104W	0.0101197	-0.010315	0.0251689	-0.0101414	0.0252928	0.0308046
YER106W	0.0477093	0.00700533	0.0134308	0.0247312	0.00978766	0.0150516	0.0322387	0.0245687
YER107C	0.00295445	0.00101834	0.0275595	0.00741294	0.0369865	-0.00770472	0.00931484	0.0272798
YER108C	0.0224386	-0.0378522	-0.00398321	-0.00414613	-0.0113542	0.00959534	0.0130134
YER109C	-0.0194692	-0.0357033	-0.0787026	-0.0780284	-0.115318	-0.0272715
YER110C	0.0375139	-0.0175448	0.0126603	0.0289316	0.0167572	0.0144278	0.0438492
YER111C	-0.0180512	0.00582676	-0.00187402	-0.00379325	0.0158984	-0.0158997	-0.00655209	0.0155158
YER112W	-0.0265406	-0.00211952	0.000494645	0.00707099	0.0083612	-0.0260224	-0.00455381	0.0428969
YER113C	0.0398693	0.00319541	-0.00196346	0.0491252	0.0333446
YER114C	0.0218323	-0.0325671	-0.0124632	0.016204	-0.00664699	0.00339309	0.0125649	-0.0118763
YER115C	0.0191801	-0.0116828	-0.00660508	0.0377892	0.0165518	0.0461039	0.0272619	0.0222874
YER116C
YER117W	0.00701774	0.0172465	0.0292776	0.0285924	0.032466	-0.00505322	0.00823798	0.067361
YER118C	0.115882	-0.0297958	0.0293353	0.0483497	0.0221418	0.0116637	0.0322549	0.0066455
YER119C	0.042894	-0.0074045	-0.0242592	0.00211712	-0.000565745	-0.0118497
YER119C-A	0.00521212	-0.0559816	-0.00990671	0.00867028	-0.0377202	-0.025181	-0.0266511	-0.0315228
YER120W	-0.0084402	-0.0839005	-0.0200201	0.0027454	-0.018636	-0.0213412	-0.000490058	-0.0267282
YER121W	0.0192992	0.00749315	-0.00785754	0.043438
YER122C	-0.0152383	-0.0107443	0.00879883	-0.018386
YER123W	-0.0323245	-0.0311019	-0.00791491	-0.025348	0.0190802	-0.0113594	-0.013168	0.00508984
YER124C	0.0200865	0.0190622	-0.0081312	0.0253535	-0.0255006	-0.0134063	-0.0035106	-0.0229592
YER125W	0.00562615	0.0444255	0.0310585	0.0271692	0.0563547	-0.0740504	0.0385287
YER126C	0.0191634	0.0240838	0.021507	0.00923967	-0.0122416	0.0281424	-0.00776719
YER127W	-0.0106941	-0.093308	-0.161015	-0.0526077	-0.0420775
YER128W	-0.0202711	0.00383368	0.00645073	0.0053582	0.0395861	0.0233644	-0.00100277	0.0380924
YER129W	-0.00505809	0.00721636	0.00786978	0.00650684	0.0509437	0.0343218	0.0118736
YER130C	0.00576877	-0.0274044	-0.0221053	0.0122443	-0.0164038	0.00999033	0.00601232	0.00629017
YER131W	0.0200949	-0.021513	-0.0186828	0.00444398	0.00351291	0.00253175
YER132C	-0.0261976	-0.0146372	-0.00813606	-0.00233403	0.023225	-0.0372252	-0.0182718	0.0107002
YER133W	-0.00733329	0.0233721	0.0226519	0.031741	0.0313063	-0.0143505	0.0154653	0.068252
YER134C	0.0121591	0.00302535	0.0166929	-0.0181192	0.0689407	-0.0272345	0.0459375	0.034105
YER135C	0.0158326	-0.0440421	0.00424207	0.0167794	-0.00523869	-0.0432438	0.0197128	-0.0137738
YER136W	-0.0165303	-0.0112234	-6.91516e-05	-0.0105672	0.00932721	-0.0503829	-0.0088268	0.0182721
YER137C	-0.0177211	-0.0123819	0.0028401	0.00594754	0.0306896	-0.0268927	0.0100397	0.0371756
YER139C	0.00111417	0.00923999	-0.00873081	-0.00330885
YER140W	-0.0352785	-0.00826342	-0.0166183	-0.00600528	0.00934794	-0.0192523	-0.014827	0.013846
YER141W	-0.0211551	0.00274858	0.00187872	-0.0143506	0.00808149	-0.0354062	-0.0111504	0.0157043
YER142C	0.0141764	-0.026266	-0.0103259	0.0188136	-0.031356	-0.0139378	-0.0190146	-0.0112146
YER143W	-0.0135289	0.00913509	-0.00508658	0.00762593	0.0115216	-0.0327853	-0.0112936	0.0157668
YER144C	-0.00667757	-0.0162575	-0.00341375	0.0660799	-0.0125702	0.0163858	0.00163184	0.0357614
YER145C	0.00319745	-0.0578261	-0.0113405	-0.0222759	-0.0370447	-0.0556624	-0.0030854	-0.0517475
YER146W	0.0108567	-0.0403236	-0.0142531	-0.00831506	0.0183588	-0.00558004
YER147C	-0.00397005	-0.0907237	-0.080698	-0.0166263	-0.018403
YER148W	0.0483936	0.0319165	0.0265186	0.0469121	0.0308276	0.0358062	0.0545679	0.0221663
YER149C	-0.0118095	0.0209381	0.0074047	0.00448694	-0.00494795	-0.0238712	-0.0260863	0.0126621
YER150W	-0.0140267	-0.00417351	0.00573121	-0.0112936	0.00770701	-0.0124119	-0.0146678	0.029498
YER151C	-0.0300097	0.0197018	-0.00989328	-0.000624237	-0.00220117	-0.0237258	-0.0265714	0.0290021
YER152C	-0.154606	-0.117202	0.0117846	0.000702915
YER153C	-0.00374929	-0.0192643	-0.0205153	0.0150413	-0.0167178	-0.0193351	0.0105886	-0.0186449
YER154W	0.0116738	-0.0210532	-0.0163784	0.0114453
YER155C	0.00152291	0.0314623	0.036562	-0.00575585	0.0370643	-0.0171424	0.00269659	0.0245481
YER156C	0.00278369	0.00201202	0.0242301	-0.0014489	0.0150818	-0.0114218	-0.0208338	0.00524043
YER157W	-0.00881962	0.0130374	-0.0253709	-0.108857	-0.146329	-0.0945818
YER158C	-0.0234503	-0.0143929	-0.019311	-0.0311226	0.0139765	-0.015251	-0.0203739	0.00371014
YER159C	0.000593094	-0.0249932	-0.0165488	0.0201268	-0.00256104	0.0029708	0.0242141	-0.00670371
YER161C	0.0167411	0.00616942	-0.00977815	0.0288334	-0.0203647	-0.000340326	0.00440999	-0.0154928
YER162C	-0.0126772	-0.00609203	-0.0267404	0.0242141	-0.0528391	-0.00493002	-0.0468756	-0.0302384
YER163C	-0.0318219	-0.000803363	-0.00993919	-0.0225502	-0.0013909	-0.0459577	-0.0202482	0.0112048
YER164W	-0.0119833	-0.0350996	-0.0312633	0.0122155	-0.0374008	-0.00405461	-0.0178697	-0.0131439
YER165W	0.013896	-0.0207041	-0.0243614	0.00214025	0.00356749	0.0282037	0.039329	0.00722636
YER166W	0.0370268	-0.00416019	-0.011501	0.0297142	-0.0102884	0.0139436	0.0113006	0.0131011
YER167W	-0.0197626	-0.0724984	-0.0442148	-0.0268287	-0.0507329	-0.0270379	-0.0173993	-0.0317324
YER168C	0.0224264	-0.00864347	-0.00563298	0.0221551	-0.00926929	0.0240624	0.0162083	0.0211469
YER169W	0.0064054	0.0347411	0.0292052	0.0345739	0.0209772	-0.00728977	-0.0106906	0.0140666
YER170W	0.0113648	-0.0134099	-0.0101238	0.0217622	-0.0248998	-0.00857538	0.00251304	-0.0117527
YER171W	-0.0149639	0.0336887	-0.00261833	0.0162431	0.0230018	0.00434852	-0.0148046	0.0105222
YER172C	-0.00943489	-0.102987	-0.0465592	-0.0673777
YER173W	0.0257269	-0.017595	0.0110761	0.043955	-0.0080781	0.0363424	-0.00583953
YER174C	-0.0124951	0.0349223	0.00692757	0.0126974	0.024662	0.00107851	-0.00550965	0.0309771
YER175C	0.0100993	-0.0300433	-0.0155061	0.0111885	-0.0206534	-0.00148612	-0.0137983	-0.0146389
YER176W	-0.00872225	-0.00556284	0.0325659	0.00130293	0.0138658	-0.0445987	0.00343863	0.0402958
YER177W	-0.00737418	-0.00645393
YER178W	-0.00139314	-0.0490114	-0.015603	0.0126262	-0.0233741	-0.00955882	0.00173112	-0.0132495
YER179W	0.00480597	-0.0606509	-0.0111923	0.0108718	-0.000568556	0.00586904	0.0203281	-0.00350342
YER180C	-0.0147822	-0.00252672	-0.00404706	-0.040357	-0.00232234	-0.044019	-0.0136333	0.0278543
YER181C	0.0206593	-0.00718754	-0.00981788	0.0144426	-0.000642418	0.0657869	0.0404666
YER182W	0.0103334	-0.0301167	-0.00652451	0.0104721	-0.0147135	0.00581224	0.0107985	-0.0090108
YER183C	-0.000333854	-0.0493301	-0.0147666	0.00125335	-0.0153862	0.00662674	0.00704938	0.00102469
YER184C	0.0150446	-0.0206938	-0.0138656	0.00901362	-0.0133526	0.0128464	0.0206536	0.011274
YER185W	0.0101254	-0.0168332	-0.0117431	0.0114934	-0.015911	0.000701669	0.01514	0.00521488
YER186C	-0.0190753
YER187W	0.00906699	-0.0338859	-0.0138332	0.00272335	-0.0110368	0.00419255	0.00289521	-0.00676729
YER188W	-0.0411755	0.0154181	-0.0187723	0.0189204	-0.00577678	-0.00370844	-0.0270787	0.0614222
YFL001W	-0.0103661	0.00377284	0.0144002	0.000861132	-0.0153911	0.055213
YFL002C	0.00425228	0.0162918
YFL003C	0.0137623	0.0308323	0.00477318	0.0987075
YFL004W	0.015958	0.0288663	-0.0114729	0.0342625	-0.00366604	0.0177956	0.0210581	0.0131511
YFL005W	-0.147127	-0.115599	-0.0185438	0.0325328
YFL006W	0.014651	-0.000845265	0.000125557	0.126089
YFL007W	0.0135797	0.00894971	-0.00465631	0.0832996
YFL008W
YFL009W	0.00892751	0.00217788	-0.00121193	0.0819785	-0.0216013	-0.0263215
YFL010C
YFL010W-A
YFL011W	0.00282613	-0.0408362	-0.016735	0.0311832
YFL012W	-0.00503044
YFL013C	0.00671174	0.00484544	-0.00377268	0.0678332
YFL013W-A	0.0103438	-0.0106068	-0.0089693	0.0535523
YFL014W	-0.018975	0.00194284	0.0112672	-0.0136277	0.0166867	-0.0118665	0.00363112	0.0325779
YFL015C	-0.024925	-0.011913	-0.010737	-0.0166589	0.0144493	0.00198745	-0.0156202	0.0603724
YFL016C	-0.0277861	0.011288	-0.00532185	-0.00758731	0.00162469	-0.000517552	0.00106346	0.0841904
YFL017C	0.00708605	-0.0121304	-0.0242713	0.0191506	-0.0039458	-0.0114497
YFL018C	-0.0149395	-0.0242149	-0.0161416	0.0447774
YFL018W-A	0.00874022	0.0437167	-0.000721097	0.0424336	-0.0226784	-0.0013948	-0.00010641	-0.00487044
YFL019C	-0.0113108	-0.0013185	-0.00901745	0.0968464	-0.0304657	0.0112039	0.0277408
YFL020C	-0.0132938	0.00759331	0.00374899	-0.0231672
YFL021W	-0.0299883	-0.00261058	0.00155924	-0.0157638	-0.00351971	-0.025395	-0.00190067	0.0402535
YFL022C	0.0167853	-0.0109477	0.0240231	0.058925
YFL023W	-0.0186428	0.0137611	0.00815849	0.00493948
YFL024C	-0.00252961	-0.0276045	0.018029	0.0764853	-0.0210772	0.00139702	-0.00750094	-0.00869704
YFL025C	-0.0295633	-0.0140375	-0.0120714	-0.0302843
YFL026W	-0.0168706	0.00992671	0.0075132	-0.0111152	0.0180458	-0.0129559	-0.00150092	0.0377118	-0.035384	0.0231846	0.0298109	-0.025042	0.0115624	0.0222
YFL027C	0.0349988	0.0177324	-0.00555707	0.0339109	-0.00897086	-0.0290612
YFL028C	0.0256217	-0.0202825	-0.00905407	0.0551508
YFL029C	-0.0626831	-0.0280128
YFL030W	0.0410488	0.0307442	0.0259643	-0.0607464
YFL031W	-0.0209935	0.00761477	0.000696606	0.00202071	0.0285235	-0.00867786	-0.00734965	0.0398871
YFL032W	-0.0144852	0.0048858	0.0102989	0.0306253	0.0117728	-0.0139712	-0.0187054	0.0270931
YFL033C	-0.04303	-0.0134919	-0.0265549	-0.0357949	0.0334994	-0.0233608	-0.00309822	0.0287516
YFL034C-A	0.0359264	0.0182732	-0.00994039	0.0504011	-0.0283403	0.0060312	0.0074475	0.00132741
YFL034W	-0.00816784	-0.00138668	0.00395253	-0.00242013	0.00192326	-0.0145833	0.011068	0.0433567
YFL035C	0.0321729	0.0367671	0.00397616	0.0677088	-0.0192751	0.0393258
YFL035C-A	-0.147226	-0.00310823	0.0791692	0.0316626
YFL035C-B	0.0158461	-0.0311187	-0.012083	0.0228385	-0.0220107	0.00484705	0.0119096
YFL036W	0.0189621
YFL037W	-0.0437192	-0.030979	-0.0215948	-0.0392604	0.00863585	-0.0383256	-0.02308	0.0077105
YFL038C	0.0270648	-0.0197879	-0.00506405	0.0333296	-0.0200418	-0.00822282
YFL039C	0.0234913
YFL040W	-0.0171385	-0.00580167	-0.00725087	0.00277358	0.0150521	-0.044657	-0.0129513	0.015642
YFL041W	0.00500844	-0.0192021	-0.0125198	0.0229087	-0.0181099	0.0095202	-0.00549942	-0.0048788
YFL042C
YFL043C	0.0410196	0.00135929	0.000476458	0.0452665	-0.00382851	0.0267666	0.0316082	0.0245428
YFL044C	0.00504881	0.0389924	0.0342586	0.041433
YFL045C	-0.00989091	-0.0374489	-0.0417408	0.0123949	-0.0538728	-0.0179398	-0.0360745	-0.022059
YFL046W	0.0330339	-0.0199317	-0.0153342	0.027395
YFL047W	0.00339237	-0.0165805	-0.00350523	0.0315015	-0.00139171	0.0317653	0.0312113	0.0304971
YFL048C	0.0910677	-0.0241843	0.00416062	0.000307863
YFL049W	-0.0324856	-0.0146444	0.0239604	-0.0183914	0.011046	-0.0331642	-0.00932562	0.019956
YFL050C	-0.0185496	0.137449	0.00241636	0.134342	0.024749	0.0500144	-0.000346989	0.116994
YFL051C	0.0174087	-0.0439595	-0.017514	0.0062623	-0.0317211
YFL052W	0.0114936	-0.0187502	-0.0161505	0.0107034	-0.00267587	0.0467774	0.0172384
YFL053W	0.000502539	-0.0361284	-0.0066357	0.0399333	-0.0334787	0.00988731	0.000949882	0.00531313
YFL054C	-0.0141671	0.028039	0.0171027	0.0385717	0.0277402	-0.0324029	-0.00354479	0.0398375
YFL055W	-0.0444141	0.00327269	-0.00703628	0.005206	0.00758884	-0.0241259	-0.00936591
YFL056C	0.00581399	-0.0401503	-0.00915036	0.0209575	-0.0105102	0.0368435
YFL060C	-0.00577227	-0.059754	-0.0236958	0.00357479
YFL063W	0.00176881	-0.0448924	-0.0203632	0.00176034
YFR001W	0.0211301	-0.0225333	-0.00599524	0.0255718	-0.0240103	0.037354	0.0239738	0.0388944
YFR002W	0.0393032	-0.0348427	0.014684	0.0261986	0.00655727	0.0679285	0.023848
YFR003C	0.0272574	-0.0401542	-0.00999966	-0.00902439	0.00511515	0.029666
YFR004W	-0.022298	-0.0816044	-0.0395255	-0.0261962	-0.0452129	0.0573028	-0.00829906
YFR005C	-0.0232013	-0.00302544	0.0397017	0.0125239	-0.03883
YFR006W	0.00619363	-0.0314094	-0.0224349	-0.00551794	-0.0185085	0.0314592	0.0435111
YFR007W	0.0171355	-0.0298906	-0.00432452	0.0164678	-0.012354	0.0265846	0.0567654
YFR008W	0.0754923	0.0802564	-0.0105781	0.074955	0.0232077	0.0559256
YFR009W	0.000173381	-0.0602535	-0.0157791	-0.0029436	-0.00260962	0.0777013	0.0229999	0.0944761
YFR010W	0.0473156	-0.0175367	0.0165053	0.0397524
YFR011C	-0.0134793	0.00338259	0.00329911	-0.00790848	0.00668241	-0.0357317	-0.0187094	-0.00495327	-0.000796553	0.0868317	0.012901	0.0846865	0.0249769	-0.0399723	0.00197433	0.0185994
YFR012W	0.0145537	-0.00948053	-0.00356896	0.0320405	0.00920493	0.0719823	0.0356551	0.0560663
YFR013W	-0.00532843	0.0213646	0.017109	0.0205467	0.00706839	0.120884	0.0241568	0.0711085	-0.103425	-0.146914	0.00768	0.0163002
YFR014C	-0.0186926	0.00287146	0.00444928	0.145943	-0.00949489	-0.00996307	0.0104774
YFR015C	0.0227203	-0.0365771	-0.00619597	0.0245609	-0.0112206	0.0900003	0.00947223	0.061913
YFR016C	-0.0358474	0.0858008	0.00229305	0.00263245	0.0177114	-0.00892419	0.00114844	0.0436682
YFR017C	0.00539894	-0.0352042	-0.0134427	0.0192682	-0.0145105	0.126461	0.0520367	0.0619514
YFR018C	0.0169311	-0.0359429	-0.00847991	0.0172161
YFR019W	-0.00493149	0.0466032	0.0127277	0.0291084
YFR020W	0.0174742	-0.0492709	-0.0100172	0.0322782	-0.0233326	0.0101743	0.0175117	0.0109111
YFR021W	-0.152648	0.0378904	0.08395	0.0161851
YFR022W	0.0195357	-0.0225031	-0.00882502	0.030559	-0.0121609	0.0448794	0.00266787	0.0193586
YFR023W	-0.0163494	0.0122032	0.00333959	0.0104519	0.00956565	-0.0384677	-0.0133265	0.015947
YFR024C	0.0185989	-0.00580575	-0.00849638	0.025463	-0.0255163	-0.0012405	-0.00665126	-0.0058593
YFR024C-A	0.26596	0.000213853	-0.00387899	-0.00347719
YFR025C	0.0065544	-0.0300508	-0.0127553	0.0218508	-0.00470688	0.0258553
YFR026C	-0.027832	-0.00230566	-0.00760439	-0.0228307	0.0023459	-0.0391271	-0.0126502	0.0216305
YFR027W	0.00403952	-0.0298874	-0.0202372	0.00185634	-0.0134502	0.0683431	0.0201149	0.0460437
YFR028C	0.00588566	-0.040056	-0.00515542	0.0171805	-0.00239668
YFR029W
YFR030W	0.024757	0.00352996	-0.00853782	0.0505718
YFR031C	0.0179248	-0.0295251	-0.00276625	0.0351104	-0.0178146	0.0207569	-0.000678905	-0.00229112
YFR031C-A	0.0257202	0.000937262	-0.00607133	0.016055	-0.00263836	0.0386306	0.0154895	0.0233387
YFR032C	0.0112022	-0.016019	-0.0237934	0.023061	-0.0403158	0.000226544	-0.0183844	-0.0221424
YFR032C-A	0.0105074	-0.00296658	-0.0196264	0.0152966
YFR033C	0.0422364	0.0035827	0.00753647	0.0706176	-0.0366918	-0.00466942	-0.00195168	-0.00547199
YFR034C	-0.018423	0.00160628	0.00273747	-0.00365658	0.0218151	0.000576804	-0.00637615	0.0526521
YFR035C	-0.00526503	0.022226	0.040007	0.0402563	0.0103628	-0.0188643	0.0133361	0.0700732
YFR036W	0.012181	0.000171373	-0.0170066	0.0371345	-0.0178583	0.0113519	-0.00130648	-9.11276e-05
YFR037C	-0.00216128	-0.0465445	-0.0503278	0.00990246	-0.0487058	-0.0516376	-0.0270111	-0.0636072
YFR038W	0.028645	-0.0302011
YFR039C	0.00710689	0.0125627	-0.0154676	0.0484975
YFR040W	0.164615	0.114697	0.0236769	0.060539
YFR041C	-0.0252433	-0.0056909	-0.00646623	-0.0192966	0.0313425
YFR042W	-0.0193893	0.00179404	-0.00379839	0.00305684	0.0107579	0.0249657	-0.00769864	0.0551101
YFR043C	-0.036964	-0.0125197	-0.0137376	-0.0346769
YFR044C	-0.0241243	0.0167211	-0.0051294	-0.0083358	0.024018	0.00551096	-0.0235784	0.0343425
YFR045W	0.00950743	0.0282509	-0.00752983	0.0588591	-0.00699774	0.0153591	0.00678833	0.0104228
YFR046C	-0.0148756	-0.000266484	0.00202394	0.00409426	0.0233848	0.0122372	-0.00618942	0.0540646
YFR047C	-0.0219212	-0.0243922	0.00466204	-0.0255036	0.0178385	-0.0100473	-0.0156624	0.0413158
YFR048W	-0.0183663	0.0127572	0.0196574	0.0177927	-0.0366782
YFR049W	-0.0110028	-0.00493276	0.0255557	-7.31092e-07
YFR050C	0.00967404	-0.01081	-0.0152681	0.0452732	-0.0166802	0.0127206	0.00972658	-0.00203025
YFR051C	-0.0367033	-0.0140603	-0.0129578	-0.0245141	-0.00315662	-0.0243871	-0.028331	0.0257223
YFR052W	0.00726861	-0.0153184	-0.0170906	0.0202432	-0.00272382
YFR053C	0.00525687	-0.00561694	-0.012723	0.0247417	-0.00636705	0.00845008	0.0289656	0.00379781
YFR054C	-0.00456092	0.0454418	0.0275411	0.0350077	0.0157756	0.00283956	-0.0194977	0.0193456
YFR055W	-0.00287949	0.145868	0.140252	-0.0621211	-0.0630752
YFR056C	0.0141189	0.000260275	-0.00956176	0.0327661	-0.0133061	0.0185756	0.0112872	0.0258601
YFR057W	-0.04832	-0.0315745	-0.00876462
YGL001C	0.00243041	0.00495701	0.0216907	-0.00104279	0.0440393	0.00269258	0.0176603	0.0424613
YGL002W	-0.00621409	0.00933306	0.0530459	-0.0117173	-0.0253235	0.00885437	-0.00356492
YGL003C	-0.00177594	0.0200396	0.0265849	0.0178983
YGL004C	0.0150544	-0.00816786	-0.00968775	0.0250728
YGL005C	0.022552	-0.0165274	-0.0105767	0.0315499
YGL006W
YGL007W	0.0124388	-0.0203862	-0.00504895	0.0317105	-0.00262443	0.0191925	0.051859	-0.000809139
YGL008C	-0.0111854	0.0181907	0.0148552	0.00547171	0.0082069	-0.0205993	-0.0169481	0.00707694
YGL009C	0.0137737	-0.00763563	-0.0122506	0.0235615
YGL010W	0.0286916	-0.00224854	-0.00326667	0.0334785
YGL011C	0.0263366	-0.0069427	-0.0079424	0.0311579	-0.0337202	-0.00828667	-0.0114054	-0.0167363
YGL012W	-0.0935247	0.011606	-0.0364328	0.0216674
YGL013C	-0.0232049	-0.0958835	0.00993999	0.0917664	-0.0039372	-0.0199214	0.029101
YGL014W	0.0195623	-0.0094911	-0.00395959	0.0365592	-0.00904202	-0.0025875	0.00770557	-0.00349727
YGL015C
YGL016W	-0.0108438	0.00393171	0.00972011	-0.0141452	-0.0349444	0.00931468
YGL017W	-0.0139862	0.0243044	0.0016563	0.0045785	0.012518	-0.013174	-0.0114053	0.0185622
YGL018C	0.0299886	-0.0278442	-0.000189191	0.01161
YGL019W	-0.0209103	0.0134707	0.0125238	0.0198257	0.0331542	-0.0147265	0.00281833	0.0224185
YGL020C	0.0235196	0.00781928	0.00123457	0.0330145
YGL021W	-0.0135673	0.0126894	0.0117256	0.0105738	0.0288763	0.00734974	-0.00341061	0.0317581
YGL022W	-0.0200945	0.00804374	0.0109024	0.00503635	0.0141984	-0.00769179	-0.000766976	0.0216841
YGL023C
YGL024W	-0.00613903	-0.0424651	-0.0143032	0.0275319	-0.0461379	-0.00890572	-0.0242313	-0.0204057
YGL025C	0.00993586	-0.0465271	-0.0210811	0.0114751	-0.0379538	0.00749158	-0.0231771	-0.0214089
YGL026C	-0.00249196	-0.0461293	-0.0120765	0.0179387
YGL027C	0.00650472	-0.0512099	0.00459928	0.0281548	-0.0519261	0.00683058	0.0128828
YGL028C	0.00559059	-0.0185268	0.043663	-0.00551027	0.021507
YGL029W	0.00944838	-0.0520084	-0.00314931	0.0249841	-0.0158242	0.0578121	0.0155189	0.0301751
YGL030W	0.0268151	-0.0243425	0.0256412	0.0426816
YGL031C	-0.0240258	0.0547027	0.00465261	-0.129626	-0.0381593	-0.0692358	-0.0117699
YGL032C	-0.0183045	-0.0142909
YGL033W	-0.0324068	0.0477134	0.0029594	0.0696331
YGL034C	0.0442129	-0.0323599	-0.00327959	0.0137028
YGL035C
YGL036W	0.0301102	-0.0217916	-0.0120704	0.0187623
YGL037C	0.0147477	-0.0260848	-0.0152331	0.0195496	-0.019052	0.03676	0.0251054
YGL038C	0.0137123	-0.0366375	-0.00685705	0.027604	-0.00966439	0.0359501	0.00987838	0.0495783
YGL039W	-0.00383445	0.0168487	0.024494	0.0247073	0.0104854	-0.0518742	0.00161371	0.0192755
YGL040C	-0.0139228	0.0090259	0.00410175	0.0140434
YGL041C	-0.00594232	0.0305827	0.0153417	0.0379656
YGL042C	0.00886328	-0.031854	-0.00985612	0.0194609	-0.0115645	0.00640947	0.00433802	-0.00687962
YGL043W	-0.0331318	-0.0139623	-0.00650356	-0.0139067	0.0084191	-0.0287261	-0.0174986	0.0253837
YGL044C	0.0014889	-0.0100096
YGL045W	0.0252806	-0.00798849	0.0136305	0.0404271	-0.0126176	0.0147127	0.0237477	0.0101826
YGL046W	-0.00388231	0.0224814	0.0324674	0.0211609	0.0113361	-0.020333	0.000971374	0.033042
YGL047W	-0.0209685	0.00942958	0.00953723	0.0132979
YGL048C	-0.0520841	-0.0211666	-0.0249722	-0.016497	-0.0108272	-0.0296276	-0.0416927	0.0087897
YGL049C	0.0191014	-0.0245273	0.0039249	0.0307064
YGL050W	0.0217192	-0.0201496	-0.00134729	0.0479867	-0.0252577	0.0341865	-0.00565997	0.0124811
YGL051W	-0.0346424	-0.00433224	-0.00184645	0.0076209	0.025888	-0.0148335	-0.011809	0.0216186
YGL053W	0.0316833	0.00403867	-0.00521202	0.039339	-0.017314	0.00891425	0.0146919	0.0197556
YGL054C	-0.155988	-0.0247096	0.0327878	-0.00332189
YGL055W	0.0188216	-0.0402925	-0.00834896	0.0148786	-0.029183	-0.010194	0.00842371	-0.0036728
YGL056C	0.0143541	-0.045765	-0.00155728	0.0135143	-0.0223972	-0.0193185	0.0138926	-0.00367876
YGL057C	-0.0204271	0.00438173	-0.0027636	-0.00788011	0.0375443	-0.0138701	-0.00400135	0.0187242
YGL058W	-0.000661799	-0.0447074	-0.026808	0.00373098
YGL059W	0.024457	-0.0119259	-0.00546894	0.0238071	-0.0240038	0.00101864	0.00681099	0.0200504
YGL060W	-0.0213838	-0.00451717	0.00838143	-0.0133146	0.0278292	-0.0314538	0.00803929	0.0387105
YGL061C	0.015545	-0.0342057	-0.00794225	0.0128314	-0.0135123	0.00142639	0.0134636	0.00367315
YGL062W	-0.0127924	0.0131203	0.00721583	0.00748772	0.0239871	0.00285322	-0.00314444	0.0290389
YGL063W	-0.0135435	0.000709885	0.0234245	0.00192347	0.0211084	-0.0179692	-0.000419661	0.0272455
YGL064C	0.0277791	-0.0313492	-0.0054365	0.00708267	-0.0171887	-0.00306549	0.000934049	-0.0167251
YGL065C	-0.0219665	-0.0109257	0.0129208	-0.00886081	0.0185996	-0.02222	-0.00232835	0.0188006
YGL066W	0.0131119	-0.0344671	-0.00127866	0.0329685
YGL067W	0.0199807	-0.014522	0.00985958	0.0195197	-0.0165167	-0.00994623	0.0130078	-0.0164973
YGL068W	-0.0297977	-0.0141959	0.0122717	0.00746724
YGL069C	0.00626162	-0.0292727	-0.000373595	0.0271807	-0.0326084	-0.0154577	-0.00703018	-0.0155681
YGL070C	-0.0257415	-0.00211049	-0.00579002	-0.0118257	0.01066	-0.0146545	-0.0016678	0.0315676
YGL071W	0.0106762	-0.00400994	0.00632146	-0.0158813
YGL072C	0.00564365	-0.0323262	-0.0159078	0.0353254	-0.0386606	-0.00439644	-0.00906258	-0.00803886
YGL073W	-0.049603	0.00276041	-0.014562	-0.0130871	-0.0698663	0.0399245
YGL074C	0.0106955	-0.0235304	-0.0132947	0.0283413	-0.0212645	0.00713071	0.00830967	-0.00189709
YGL075C	-0.017827	0.00939098	0.00743108	0.00125316	0.0222815	0.0101595	0.00111189	0.0520969
YGL076C	-0.0142666	-0.00760234	0.0204614	-0.00562085	0.0399948	0.0100489	0.00539077	0.0325637
YGL077C	-0.0369708	-0.0148119	0.00154997	-0.0190195	-0.0664669	0.0301165
YGL078C	0.0271128	-0.022231	0.00654332	0.0287516	-0.0116869	0.00574231	0.0189831	-0.00225343
YGL079W	-0.0228441	-0.021478	0.0014706	-0.0202446	0.0125883	-0.0244077	-0.00829243	0.0219614
YGL080W	-0.0390377	-0.0127204	-0.00310514	-0.0111311
YGL081W	0.0114567	-0.0234405
YGL082W	-0.0413262	0.0001996	0.0195998
YGL083W	-0.0218647	0.00382369	0.000917367	-0.0101442	0.0278251	-0.0171602	-0.00342478	0.0225807
YGL084C	-0.0257918	-0.00848518	0.0122781	-0.00842069
YGL085W	0.036971	-0.00964405	0.0108894	0.0326416	-0.0284344	-0.00701489	-0.00722263	-0.0236579
YGL086W	0.022508	-0.0182544	0.00150265	0.0261583	-0.0345599	-0.0237862	-0.0147254	-0.0236433
YGL087C	-0.138804	-0.00162106	-0.00111014	-0.00465769
YGL088W	-0.0773533	-0.0882537	0.0123254	0.0310739	-0.03933	-0.0188971	-0.0127534	-0.0319597
YGL089C	0.01504	-0.0720461	0.0336214	0.041054	-0.00393762	-0.00672984	0.00953825	-0.0262574
YGL090W	0.0204892	-0.0161524	0.0193667	0.0698223	-0.00701523	0.0446382	0.0148788	0.00576895
YGL091C	0.016362	-0.0443818	-0.0170272	0.00678652	-0.0271952	-0.0166038	-0.0237714	-0.0400362
YGL092W
YGL093W	0.0317121	-0.0172873	0.00479764	0.0524159
YGL094C	0.0168723	-0.00171854	-0.0116208	0.0383807	0.000932094
YGL095C	0.0263727	-0.0277737	0.000493661	0.052553	-0.0294641	-0.0173348	4.42223e-05	-0.0178284
YGL096W	0.00511047	-0.0240096	-0.0159153	0.0131449	-0.0274156	-0.0171405	0.0112353	-0.0267253
YGL097W	0.0114137	-0.0107243	-0.0143538	0.0271911
YGL098W	-0.012015	0.00524132	0.00607791	-0.00328309	0.0195764	-0.053508	-0.00181782	-0.0170978
YGL099W	0.0152601	0.0311795	-0.0327445
YGL101W	0.105204	0.12629	0.0225373	-0.0267632
YGL102C	0.0165463	-0.0061694	-9.39054e-05	0.0368663	-0.0175794	0.000619253	0.0177513	0.00174147
YGL103W	-0.0454279	-0.0435034	-0.00730874	0.00503033	0.014465	0.00430464
YGL104C
YGL105W	-0.0208336	-0.0226934
YGL107C	0.0156186	0.00265723	-0.0160938	0.0103506
YGL108C	0.0302443	0.025738	-0.00611543	0.0395845	-0.0125576	0.0108864	0.00678313	0.0103929
YGL109W	-0.0147716	-0.0107968	0.000505144	-0.0187552
YGL110C
YGL111W	0.0346967	-0.021336	-0.00785409	0.0342035
YGL112C	-0.045547	-0.0467787	-0.034036	-0.0292703	-0.00961862	-0.0248214	-0.0414918	0.00394649
YGL113W	-0.0275665	-0.0192228	0.0115792	-0.0129438	0.00400671	-0.029382	-0.0252967	-0.00610579
YGL114W	0.00733174	-0.0110578	-0.0175626	0.00451479	-0.0193076	-0.00930175	0.00306332	0.015554
YGL115W	-0.0234106	0.0113484	-0.0149766	-0.003853	-0.00826512	-0.031988	-0.0292585	-0.00972006
YGL116W	-0.0488653	-0.021261	-0.0277715	-0.0416952	-0.021194
YGL117W	0.00780164	0.00191769	-0.0159563	0.0182841	-0.0224795	0.033034	-0.00277883	0.0185715
YGL118C	0.0273575	-0.0109011	-0.00697634	0.0333955	-0.0174312	0.0100505	-0.000207086	0.0156412
YGL120C	-0.0257103	-0.00700926	-0.00755533	-0.0078432	0.016268	-0.0236096	-0.0175943	0.015103
YGL121C	-0.0179737	-0.0111097	-0.0123935	-0.00401552	0.0065798	-0.0384904	-0.0294228	-0.00408878
YGL122C	-0.0070834	-0.00427364	-0.0141997	0.0119166	-0.0291421	-0.0212825	-0.00371934
YGL123W	-0.00661931	0.0270404	0.0118807	0.0162713	0.105655	0.0298132
YGL124C	-0.0120242	0.00079181	0.00191848	0.00395853	-0.000599965	-0.0277241	-0.0172752	0.00937084
YGL125W	-0.0276353	0.0142422	0.011784	0.00704718
YGL126W	-0.0125504	0.00835275	-0.0150454	-0.0043559	0.0127943	-0.114613	0.0271147
YGL127C	-0.0238556	-0.0158678	-0.0128788	-0.0215168	0.0100651	-0.0368043	-0.0256647	0.00738176
YGL128C	-0.0258754	-0.00645046	0.0017709	-0.00907921
YGL129C	-0.0128256
YGL130W	-0.0135904	0.00928106	0.0106126	0.000425806
YGL131C	-0.015196	0.0020646	-0.00326546	0.00960956	0.0215893	0.00253175	-0.00904373	0.0187915
YGL132W	-0.0300305	-0.00591325	-0.00133671	-0.00757557	0.0415326	-0.00729093	-0.00824785	0.0387389
YGL133W	-0.0175224	-0.00125477	0.00732184	0.00238414	-0.0010966	0.0160981	0.0524924
YGL135W	-0.00747955	0.0108736	0.0240726	0.0164772	0.0294651	0.0199908	-0.00238391	0.0331011
YGL136C	-0.0180018	-0.00530285	0.00307744	-0.0105335	0.0198533	0.00207372
YGL137W	0.030358	0.00978531	-0.00558232	0.0286664	-0.0234552	-0.0138933	-0.0073245	-0.0201362
YGL138C
YGL139W	-0.0146703	0.00275695	-0.00486438	-0.0112269	-0.00446434	0.0147624
YGL140C	-0.0127214	0.00475448	0.00273133	0.00133849	-0.0174179	0.0102089
YGL141W	-0.0260044	-0.0147809	-0.0098491
YGL142C	-0.0230395	-0.0120389	-0.00662481	-0.0177024
YGL143C	-0.00201842	-0.00869369	0.00317443	-0.0185111
YGL144C	-0.0136368	0.0284823	-0.00540766	0.0230113
YGL145W	-0.0131546	-0.0196104
YGL146C	0.0220844	-0.00582911	-0.00993164	0.0160244	-0.0383915	0.0095202	-0.0142027	-0.0113854
YGL147C	0.016043	-0.0119656	-0.0157229	0.00217053	-0.00757382	0.0288067	0.0215284	0.0207377
YGL148W	0.0367561	-0.015292	0.00995346	0.0418316	-0.0130632	0.0148722	0.00639407	-0.00406013
YGL149W	0.0368343	0.00517235	-0.00376215	0.0269807	0.0149682	0.043051	0.0137716
YGL150C	-0.0221074	-0.0403516	-0.131253	0.0136076	-0.00882977	-0.0160841
YGL151W	0.0245282	0.00929504	-0.0042801	0.0553186	-0.00784946	0.0216802	0.0320934
YGL152C	0.0338201	-0.00717213	0.00128664	0.0250305
YGL153W	0.0288821	-0.0117564	-0.01119	0.00945181	-0.0146473	0.0086299	0.015173	0.00282868
YGL154C	0.0344871	-0.0166194	-0.0123013	0.0123611	-0.0182018	0.00657222	0.00699611	-0.00496506
YGL155W	0.0227973	-0.0100033	-0.00915867	0.0135513	-0.0155317	0.0329437	0.0142448	0.0282127
YGL156W	0.0255043	0.00433104	-0.00332913	0.0221496	-0.0197117	0.0036823	0.0078623	-0.00135362
YGL157W	0.0197703	-0.0190828	-0.0141807	0.0106473	-0.0233327	-0.00426754	0.00123555	0.0055276
YGL158W	0.030737	0.0052746	-0.00425716	0.0126323	0.019831	0.0153436
YGL159W	0.0141563	0.00195906	-0.00415604	0.0384729	-0.0160293	0.0506888	0.0118536	0.0743219
YGL160W	0.0558661	-0.0244613	-0.0137627	0.00402162	-0.00957207
YGL161C	0.0187204	-0.0126753	-0.00572051	0.0254474	-0.0218809	0.00672659	0.0148618	0.0110668
YGL162W	0.0299567	-0.0141194	0.031425	-0.00645393
YGL163C	0.0290672	-0.00214103	-0.000140477	0.0373006	-0.013275	-0.000473261	0.0152493	0.00230011
YGL164C	0.0205527	-0.00677629	-0.00915182	0.024974
YGL165C	-0.0760892	-0.0544596	-0.0282688
YGL166W	0.0165328	-0.0293127	-0.0139753	0.0140927	-0.0148755	0.0340962	0.00685646	-0.00519781
YGL167C	0.028555	0.0123934	-0.0156669	0.0279513
YGL168W	0.023826	0.0110147	-0.00441476	0.0392586	0.00937368	0.0312616	0.0186328	0.0185851
YGL169W	0.0131426	-0.0250195	-0.0164279	0.0171577	-0.0376323	0.0279485	0.0251648	0.00302002
[truncated: 3,920 more rows]
